# Supplementary material for: A Transcriptomic Atlas of Mouse Neocortical Layers
Source: Neuron. 2011 Aug 25;71(4-26):605–16. doi: 10.1016/j.neuron.2011.06.039 (PMC3163272; doi:10.1016/j.neuron.2011.06.039)
Supplement: Table S2. Layer Enrichment Probabilities of Known Genes — Related to Table 1. Calibrated and uncalibrated layer enrichment probabilities of Ensembl (release 57) genes are shown. For inclusion in the set of predicted layer-enriched genes for functional analysis, the uncalibrated enrichment probability (on which classifier metrics were based) for that layer was required to be greater than 0.5. Layer enrichment probabilities of de novo genes and transcripts, as well as FPKM values across samples for all genes and transcripts, are available from Belgard et al. (2011). [file mmc2.xls]

## Sheet: Ens genes
Gene ID	L2/3 (uncalib)	L4 (uncalib)	L5 (uncalib)	L6 (uncalib)	L6b (uncalib)	none (uncalib)		L2/3 (calib)	L4 (calib)	L5 (calib)	L6 (calib)	L6b (calib)	none (calib)
ENSMUSG00000028180	0.4	0.003	0.338	0.002	0.007	0.4		0.272101	0.0281351	0.353699	0.0384267	0.0772644	0.355026
ENSMUSG00000028184	0.066	0	0.804	0.002	0.014	0.285		0.142691	0.00540541	0.657447	0.0384267	0.0869218	0.297614
ENSMUSG00000028187	0.045	0	0.553	0.002	0.077	0.65		0.114218	0.00540541	0.465592	0.0384267	0.117143	0.54745
ENSMUSG00000028188	0.06	0	0.713	0.009	0.079	0.276		0.137345	0.00540541	0.555164	0.0739518	0.121658	0.292883
ENSMUSG00000020755	0.326	0.001	0.232	0.003	0.047	0.572		0.263141	0.0211913	0.267775	0.0522403	0.0894901	0.480246
ENSMUSG00000070072	0.137	0.158	0.004	0.827	0.23	0.144		0.218751	0.107235	0.0735847	0.394435	0.206043	0.212538
ENSMUSG00000033862	0.768	0.041	0.196	0	0.001	0.39		0.447673	0.0762108	0.244161	0.0191898	0.0226898	0.348462
ENSMUSG00000033863	0.348	0.001	0.177	0.001	0.021	0.641		0.26667	0.0211913	0.229637	0.0273957	0.0747756	0.535403
ENSMUSG00000028232	0.029	0	0.443	0.013	0.207	0.533		0.109662	0.00540541	0.427342	0.0767327	0.195019	0.462381
ENSMUSG00000027405	0.099	0	0.165	0.049	0.408	0.645		0.196038	0.00540541	0.220423	0.099283	0.199167	0.540831
ENSMUSG00000027404	0.241	0	0.266	0.001	0.052	0.704		0.221956	0.00540541	0.293636	0.0273957	0.0918471	0.621558
ENSMUSG00000027406	0.085	0	0.792	0	0.013	0.35		0.169964	0.00540541	0.642046	0.0191898	0.0860002	0.320936
ENSMUSG00000027400	0.092	0.724	0.991	0	0	0.001		0.184975	0.292098	0.909738	0.0191898	0.0152346	0.102953
ENSMUSG00000018209	0.044	0	0.477	0.002	0.116	0.644		0.113293	0.00540541	0.444333	0.0384267	0.156303	0.539448
ENSMUSG00000044288	0.015	0	0.744	0.141	0.349	0.302		0.0768156	0.00540541	0.585124	0.115505	0.191166	0.306053
ENSMUSG00000044285	0.26	0	0.048	0.174	0.537	0.46		0.232792	0.00540541	0.124402	0.148534	0.256114	0.40132
ENSMUSG00000044287	0.014	0.95	0	0.317	0.072	0.029		0.0738404	0.424733	0.0686805	0.172706	0.106664	0.124939
ENSMUSG00000006958	0.802	0.255	0.453	0	0	0.147		0.472579	0.133143	0.433276	0.0191898	0.0152346	0.213599
ENSMUSG00000087576	0.479	0.015	0.496	0	0.002	0.337		0.287882	0.03356	0.451413	0.0191898	0.0307058	0.317677
ENSMUSG00000087574	0.341	0.003	0.4	0	0.011	0.534		0.265622	0.0281351	0.401001	0.0191898	0.0752887	0.463583
ENSMUSG00000087578	0.636	0.054	0.574	0.001	0.005	0.122		0.3613	0.0897296	0.471295	0.0273957	0.0585311	0.198689
ENSMUSG00000058569	0.075	0	0.475	0.001	0.057	0.691		0.149967	0.00540541	0.443438	0.0273957	0.0927707	0.601845
ENSMUSG00000021583	0.023	0	0.435	0.009	0.257	0.527		0.0994278	0.00540541	0.422486	0.0739518	0.207453	0.456409
ENSMUSG00000073866	0.726	0.078	0.015	0.011	0.006	0.073		0.417718	0.0862096	0.0868416	0.0724438	0.0695907	0.159698
ENSMUSG00000021587	0.004	0	0.957	0.027	0.205	0.069		0.0433587	0.00540541	0.863953	0.0726074	0.193702	0.15649
ENSMUSG00000021589	0.022	0	0.258	0.01	0.299	0.58		0.0967843	0.00540541	0.287231	0.0713247	0.197598	0.479754
ENSMUSG00000030889	0.651	0.004	0.007	0.043	0.221	0.286		0.368756	0.0269055	0.0772348	0.103439	0.202705	0.298128
ENSMUSG00000086193	0.992	1	0.004	0.005	0	0		0.616071	0.456709	0.0735847	0.08176	0.0152346	0.102154
ENSMUSG00000086191	0.539	0.002	0.114	0.002	0.015	0.543		0.315097	0.0321856	0.190307	0.0384267	0.0851036	0.4728
ENSMUSG00000030881	0.344	0	0.209	0.001	0.045	0.678		0.266087	0.00540541	0.252523	0.0273957	0.0879902	0.583445
ENSMUSG00000030882	0.56	0.003	0.226	0.001	0.005	0.465		0.326006	0.0281351	0.263609	0.0273957	0.0585311	0.406472
ENSMUSG00000030884	0.027	0	0.798	0.003	0.124	0.425		0.108337	0.00540541	0.649674	0.0522403	0.165162	0.37004
ENSMUSG00000026755	0.424	0.002	0.41	0	0.004	0.463		0.275102	0.0321856	0.406822	0.0191898	0.0486151	0.40438
ENSMUSG00000007338	0.141	0	0.732	0	0.023	0.437		0.218636	0.00540541	0.573246	0.0191898	0.0758937	0.379527
ENSMUSG00000020752	0.88	0.05	0.037	0.005	0.003	0.322		0.530894	0.0873175	0.112233	0.08176	0.0393524	0.313784
ENSMUSG00000059213	0.872	0.027	0.05	0.002	0.001	0.388		0.524869	0.0512918	0.126585	0.0384267	0.0226898	0.34702
ENSMUSG00000086220	0.668	0.901	0.003	0.038	0.015	0.019		0.37891	0.394582	0.0723625	0.100588	0.0851036	0.117143
ENSMUSG00000086229	0.02	0	0.228	0.513	0.826	0.431		0.0912937	0.00540541	0.264987	0.229853	0.401523	0.3744
ENSMUSG00000081643	0.426	0.001	0.138	0.014	0.069	0.446		0.27541	0.0211913	0.206218	0.078754	0.101666	0.387774
ENSMUSG00000085550	0	0.002	0.985	0.947	0.139	0		0.0308457	0.0321856	0.901641	0.457204	0.180261	0.102154
ENSMUSG00000085557	0.426	0.001	0.118	0.005	0.037	0.522		0.27541	0.0211913	0.193458	0.08176	0.0844468	0.452412
ENSMUSG00000085554	0.423	0.001	0.26	0	0.003	0.592		0.274987	0.0211913	0.288822	0.0191898	0.0393524	0.481029
ENSMUSG00000004446	0.243	0.004	0.792	0	0.004	0.249		0.222881	0.0269055	0.642046	0.0191898	0.0486151	0.276344
ENSMUSG00000047166	0.313	0.005	0.181	0.006	0.053	0.492		0.260779	0.0216138	0.232821	0.0832844	0.0919967	0.436067
ENSMUSG00000085885	0.014	0.95	0	0.317	0.072	0.029		0.0738404	0.424733	0.0686805	0.172706	0.106664	0.124939
ENSMUSG00000085884	0.001	0	0.993	0.049	0.052	0.004		0.0339902	0.00540541	0.91244	0.099283	0.0918471	0.105344
ENSMUSG00000085886	0.879	0.102	0.108	0.001	0.001	0.292		0.530141	0.0958315	0.185208	0.0273957	0.0226898	0.301187
ENSMUSG00000085882	0.116	0	0.632	0	0.035	0.536		0.214914	0.00540541	0.494973	0.0191898	0.0843211	0.465679
ENSMUSG00000085888	0.009	0.001	0.585	0.051	0.034	0.069		0.0587498	0.0211913	0.47499	0.0976992	0.0842101	0.15649
ENSMUSG00000029916	0.098	0	0.31	0.006	0.107	0.641		0.194482	0.00540541	0.329401	0.0832844	0.149987	0.535403
ENSMUSG00000026842	0.187	0.001	0.085	0.048	0.39	0.532		0.219539	0.0211913	0.16367	0.100192	0.194812	0.461325
ENSMUSG00000034430	0.104	0	0.314	0.004	0.123	0.701		0.2027	0.00540541	0.332734	0.0760009	0.163967	0.616901
ENSMUSG00000034432	0.081	0	0.463	0.001	0.05	0.687		0.160674	0.00540541	0.437468	0.0273957	0.0911842	0.596038
ENSMUSG00000053916	0.226	0	0.141	0.041	0.042	0.395		0.215231	0.00540541	0.207767	0.103563	0.0858009	0.351835
ENSMUSG00000017721	0.619	0.005	0.136	0.002	0.01	0.498		0.354419	0.0216138	0.205108	0.0384267	0.0701238	0.440579
ENSMUSG00000017720	0.287	0.609	0	0.753	0.18	0.015		0.250205	0.226815	0.0686805	0.356405	0.182168	0.114016
ENSMUSG00000015474	0.362	0	0.18	0.002	0.055	0.677		0.268555	0.00540541	0.23205	0.0384267	0.0922239	0.582087
ENSMUSG00000015476	0.703	0.004	0.088	0.001	0.007	0.533		0.401858	0.0269055	0.166705	0.0273957	0.0772644	0.462381
ENSMUSG00000078816	0.004	0	0.496	0.802	0.905	0.149		0.0433587	0.00540541	0.451413	0.381562	0.443929	0.214166
ENSMUSG00000078812	0.336	0	0.131	0.008	0.092	0.588		0.264711	0.00540541	0.202415	0.0785027	0.141273	0.479856
ENSMUSG00000015478	0.151	0	0.118	0.064	0.397	0.552		0.220633	0.00540541	0.193458	0.0936425	0.19638	0.479694
ENSMUSG00000050295	0.978	0.906	0.027	0.003	0	0.1		0.605293	0.397613	0.100878	0.0522403	0.0152346	0.181444
ENSMUSG00000050299	0.704	0.027	0.05	0.061	0.012	0.181		0.402537	0.0512918	0.126585	0.0949793	0.0813342	0.231419
ENSMUSG00000041130	0.67	0.004	0.055	0.002	0.018	0.561		0.380161	0.0269055	0.132009	0.0384267	0.0765066	0.482552
ENSMUSG00000041133	0.196	0	0.206	0.002	0.066	0.687		0.215597	0.00540541	0.250733	0.0384267	0.0981817	0.596038
ENSMUSG00000041132	0.055	0	0.321	0.004	0.14	0.7		0.130699	0.00540541	0.338729	0.0760009	0.180997	0.615363
ENSMUSG00000016921	0.029	0	0.514	0.004	0.106	0.667		0.109662	0.00540541	0.456286	0.0760009	0.149506	0.568912
ENSMUSG00000058603	0.367	0.05	0.02	0.243	0.092	0.141		0.269125	0.0873175	0.0927465	0.155408	0.141273	0.211196
ENSMUSG00000055401	0.305	0	0.219	0.001	0.041	0.696		0.258461	0.00540541	0.258883	0.0273957	0.0851567	0.60928
ENSMUSG00000055407	0.156	0.001	0.411	0.001	0.037	0.591		0.222516	0.0211913	0.407451	0.0273957	0.0844468	0.480641
ENSMUSG00000055409	0.211	0.941	0.972	0.001	0	0.002		0.21213	0.419116	0.884127	0.0273957	0.0152346	0.103752
ENSMUSG00000051527	0.014	0	0.537	0.076	0.534	0.489		0.0738404	0.00540541	0.461778	0.0924976	0.254608	0.433547
ENSMUSG00000040771	0.117	0	0.239	0.003	0.096	0.711		0.215419	0.00540541	0.272757	0.0522403	0.144406	0.632636
ENSMUSG00000040774	0.006	0	0.696	0.065	0.592	0.303		0.0495514	0.00540541	0.540683	0.093158	0.281292	0.306495
ENSMUSG00000012126	0.909	0.526	0.017	0.018	0.005	0.074		0.552782	0.17199	0.089213	0.0757177	0.0585311	0.160501
ENSMUSG00000025268	0.171	0.001	0.75	0	0.011	0.363		0.224992	0.0211913	0.591573	0.0191898	0.0752887	0.327078
ENSMUSG00000025266	0.008	0	0.825	0.038	0.321	0.286		0.055696	0.00540541	0.685408	0.100588	0.192735	0.298128
ENSMUSG00000025265	0.782	0.01	0.136	0.001	0.001	0.463		0.457872	0.0503409	0.205108	0.0273957	0.0226898	0.40438
ENSMUSG00000025264	0.196	0.001	0.387	0	0.031	0.662		0.215597	0.0211913	0.393188	0.0191898	0.0840114	0.562562
ENSMUSG00000025262	0.019	0	0.375	0.13	0.544	0.506		0.0884691	0.00540541	0.384938	0.115458	0.259188	0.444736
ENSMUSG00000025261	0.058	0	0.537	0.002	0.08	0.647		0.13467	0.00540541	0.461778	0.0384267	0.12336	0.54353
ENSMUSG00000025260	0.384	0.001	0.179	0.002	0.034	0.609		0.271105	0.0211913	0.231173	0.0384267	0.0842101	0.493066
ENSMUSG00000047201	0.059	0	0.074	0.384	0.768	0.434		0.136053	0.00540541	0.15225	0.200424	0.370912	0.376838
ENSMUSG00000047205	0.958	0.328	0.015	0.005	0.002	0.197		0.589983	0.15032	0.0868416	0.08176	0.0307058	0.24049
ENSMUSG00000067787	0.039	0	0.769	0.001	0.076	0.472		0.111159	0.00540541	0.613634	0.0273957	0.114849	0.415021
ENSMUSG00000053279	0.453	0.018	0.547	0	0.003	0.338		0.280262	0.0346596	0.464119	0.0191898	0.0393524	0.317904
ENSMUSG00000068329	0.364	0.001	0.268	0	0.034	0.663		0.268744	0.0211913	0.295178	0.0191898	0.0842101	0.563823
ENSMUSG00000068328	0.551	0.001	0.147	0.001	0.017	0.577		0.321031	0.0211913	0.210744	0.0273957	0.0786038	0.479748
ENSMUSG00000063446	0.066	0	0.01	0.961	0.965	0.208		0.142691	0.00540541	0.0808595	0.464694	0.476426	0.247802
ENSMUSG00000070522	0.017	0	0.83	0.004	0.106	0.368		0.0827018	0.00540541	0.692168	0.0760009	0.149506	0.33065
ENSMUSG00000020349	0.062	0	0.701	0	0.034	0.52		0.139456	0.00540541	0.544914	0.0191898	0.0842101	0.451088
ENSMUSG00000064145	0.245	0.001	0.284	0	0.025	0.693		0.223835	0.0211913	0.307993	0.0191898	0.0781674	0.604796
ENSMUSG00000020346	0.451	0.003	0.214	0	0.006	0.631		0.279812	0.0281351	0.255655	0.0191898	0.0695907	0.519728
ENSMUSG00000070461	0.387	0.006	0.529	0	0.006	0.405		0.271354	0.0195899	0.459972	0.0191898	0.0695907	0.35802
ENSMUSG00000020340	0.131	0.001	0.536	0	0.016	0.547		0.218621	0.0211913	0.461542	0.0191898	0.0819816	0.476344
ENSMUSG00000054728	0.638	0.002	0.129	0.001	0.012	0.502		0.362115	0.0321856	0.201239	0.0273957	0.0813342	0.442907
ENSMUSG00000054723	0.539	0	0.091	0.004	0.045	0.62		0.315097	0.00540541	0.169659	0.0760009	0.0879902	0.50418
ENSMUSG00000054720	0.279	0.005	0.41	0	0.017	0.526		0.245317	0.0216138	0.406822	0.0191898	0.0786038	0.455529
ENSMUSG00000036745	0.014	0	0.818	0.006	0.175	0.359		0.0738404	0.00540541	0.675995	0.0832844	0.182707	0.324764
ENSMUSG00000033519	0.534	0.006	0.356	0	0.006	0.373		0.31281	0.0195899	0.369533	0.0191898	0.0695907	0.334669
ENSMUSG00000033510	0.363	0.001	0.141	0.003	0.036	0.619		0.268651	0.0211913	0.207767	0.0522403	0.0844036	0.503259
ENSMUSG00000036748	0.757	0.008	0.156	0.001	0.003	0.426		0.439725	0.0387083	0.215057	0.0273957	0.0393524	0.370801
ENSMUSG00000062797	0.068	0	0.398	0.003	0.105	0.653		0.143987	0.00540541	0.399911	0.0522403	0.14904	0.551272
ENSMUSG00000062794	0.044	0	0.697	0.002	0.094	0.464		0.113293	0.00540541	0.541751	0.0384267	0.143088	0.405672
ENSMUSG00000062421	0.17	0.001	0.389	0.001	0.045	0.626		0.224908	0.0211913	0.39451	0.0273957	0.0879902	0.512009
ENSMUSG00000063362	0.032	0	0.557	0.003	0.097	0.615		0.110773	0.00540541	0.466628	0.0522403	0.144948	0.498937
ENSMUSG00000031916	0.175	0	0.626	0	0.01	0.507		0.224076	0.00540541	0.49192	0.0191898	0.0701238	0.445171
ENSMUSG00000031917	0.122	0	0.45	0.001	0.045	0.62		0.217595	0.00540541	0.431549	0.0273957	0.0879902	0.50418
ENSMUSG00000031910	0.021	0	0.809	0.008	0.08	0.417		0.0940686	0.00540541	0.664016	0.0785027	0.12336	0.365032
ENSMUSG00000031913	0.107	0	0.407	0	0.042	0.675		0.206349	0.00540541	0.40506	0.0191898	0.0858009	0.579392
ENSMUSG00000038633	0.014	0	0.54	0.025	0.474	0.496		0.0738404	0.00540541	0.462423	0.0683988	0.224656	0.439086
ENSMUSG00000038630	0.02	0	0.156	0.648	0.903	0.351		0.0912937	0.00540541	0.215057	0.302199	0.442849	0.32132
ENSMUSG00000030357	0.193	0.001	0.548	0	0.015	0.481		0.216867	0.0211913	0.464329	0.0191898	0.0851036	0.425085
ENSMUSG00000030351	0.988	1	0.041	0	0	0		0.612986	0.456709	0.116693	0.0191898	0.0152346	0.102154
ENSMUSG00000030350	0.917	0.884	0.306	0	0	0.095		0.558833	0.384344	0.326044	0.0191898	0.0152346	0.177424
ENSMUSG00000030352	0.504	0.148	0.512	0	0.003	0.278		0.29811	0.105486	0.455728	0.0191898	0.0393524	0.293955
ENSMUSG00000035329	0.107	0.002	0.822	0	0.009	0.247		0.206349	0.0321856	0.681366	0.0191898	0.0710564	0.274927
ENSMUSG00000035325	0.138	0	0.544	0	0.022	0.608		0.218595	0.00540541	0.463441	0.0191898	0.0750027	0.492024
ENSMUSG00000075705	0.241	0	0.291	0.001	0.036	0.674		0.221956	0.00540541	0.313663	0.0273957	0.0844036	0.578057
ENSMUSG00000075704	0.633	0.001	0.115	0.001	0.024	0.565		0.360083	0.0211913	0.191115	0.0273957	0.0773192	0.481678
ENSMUSG00000075706	0.8	0.016	0.111	0.001	0.002	0.342		0.471102	0.0334393	0.18783	0.0273957	0.0307058	0.318927
ENSMUSG00000075701	0.489	0.008	0.251	0	0.013	0.552		0.291731	0.0387083	0.281771	0.0191898	0.0860002	0.479694
ENSMUSG00000075702	0.642	0.009	0.161	0.002	0.002	0.395		0.363755	0.0494382	0.217803	0.0384267	0.0307058	0.351835
ENSMUSG00000026958	0.313	0.001	0.387	0	0.017	0.574		0.260779	0.0211913	0.393188	0.0191898	0.0786038	0.479845
ENSMUSG00000056812	0.019	0	0.588	0.029	0.206	0.309		0.0884691	0.00540541	0.475905	0.0780385	0.194363	0.30908
ENSMUSG00000043061	0.228	0.004	0.605	0	0.012	0.415		0.215903	0.0269055	0.48206	0.0191898	0.0813342	0.363687
ENSMUSG00000043067	0.002	0	0.885	0.192	0.537	0.151		0.0371235	0.00540541	0.766934	0.156917	0.256114	0.214664
ENSMUSG00000022257	0.059	0	0.658	0.001	0.044	0.507		0.136053	0.00540541	0.51078	0.0273957	0.0871641	0.445171
ENSMUSG00000022255	0.744	0.026	0.073	0.003	0.004	0.392		0.43042	0.0482292	0.151199	0.0522403	0.0486151	0.349834
ENSMUSG00000022253	0.032	0	0.651	0.002	0.085	0.608		0.110773	0.00540541	0.505154	0.0384267	0.132731	0.492024
ENSMUSG00000031007	0.002	0	0.506	0.673	0.912	0.244		0.0371235	0.00540541	0.454204	0.315243	0.447711	0.272972
ENSMUSG00000028882	0.102	0	0.319	0.003	0.102	0.718		0.200066	0.00540541	0.336989	0.0522403	0.14744	0.643958
ENSMUSG00000028884	0.31	0.001	0.145	0.001	0.088	0.618		0.260015	0.0211913	0.209752	0.0273957	0.136972	0.502345
ENSMUSG00000028889	0.265	0	0.264	0.001	0.027	0.662		0.235975	0.00540541	0.292001	0.0273957	0.0817229	0.562562
ENSMUSG00000034636	0.01	0	0.866	0.017	0.165	0.251		0.0617919	0.00540541	0.741137	0.0766118	0.185196	0.277674
ENSMUSG00000029420	0.12	0	0.263	0.018	0.252	0.631		0.217334	0.00540541	0.291181	0.0757177	0.207863	0.519728
ENSMUSG00000029422	0.372	0.004	0.266	0.001	0.01	0.502		0.269767	0.0269055	0.293636	0.0273957	0.0701238	0.442907
ENSMUSG00000029427	0.172	0	0.208	0.003	0.093	0.727		0.224747	0.00540541	0.251949	0.0522403	0.142116	0.658756
ENSMUSG00000029426	0.007	0	0.459	0.083	0.696	0.423		0.0526299	0.00540541	0.435805	0.0977077	0.333763	0.368777
ENSMUSG00000035585	0.545	0.002	0.106	0.009	0.054	0.474		0.3177	0.0321856	0.183398	0.0739518	0.0921122	0.417213
ENSMUSG00000025702	0.017	0	0.023	0.535	0.844	0.564		0.0827018	0.00540541	0.0962509	0.238925	0.411125	0.481814
ENSMUSG00000034987	0.816	0.384	0.301	0	0	0.233		0.482952	0.152913	0.321822	0.0191898	0.0152346	0.265152
ENSMUSG00000034981	0.059	0.072	0.996	0.001	0	0.002		0.136053	0.087967	0.916494	0.0273957	0.0152346	0.103752
ENSMUSG00000021635	0.065	0	0.322	0.008	0.124	0.687		0.142006	0.00540541	0.339584	0.0785027	0.165162	0.596038
ENSMUSG00000032582	0.088	0	0.502	0.001	0.03	0.614		0.176893	0.00540541	0.453057	0.0273957	0.0839666	0.497729
ENSMUSG00000032583	0.431	0.002	0.31	0	0.007	0.524		0.276171	0.0321856	0.329401	0.0191898	0.0772644	0.45389
ENSMUSG00000032580	0.276	0.002	0.297	0	0.014	0.591		0.243409	0.0321856	0.318565	0.0191898	0.0869218	0.480641
ENSMUSG00000032589	0.202	0.001	0.441	0	0.007	0.592		0.213529	0.0211913	0.426211	0.0191898	0.0772644	0.481029
ENSMUSG00000030888	0.896	0.598	0.041	0.044	0.003	0.071		0.542961	0.220105	0.116693	0.103067	0.0393524	0.158093
ENSMUSG00000026753	0.023	0	0.572	0.012	0.209	0.534		0.0994278	0.00540541	0.47071	0.0747618	0.196304	0.463583
ENSMUSG00000026750	0.026	0	0.675	0.025	0.314	0.346		0.106719	0.00540541	0.523954	0.0683988	0.19406	0.319933
ENSMUSG00000087297	0.148	0	0.718	0.007	0.012	0.241		0.219778	0.00540541	0.559678	0.0825867	0.0813342	0.27084
ENSMUSG00000087293	0.275	0.866	0.054	0.126	0	0.001		0.242681	0.373613	0.130927	0.115942	0.0152346	0.102953
ENSMUSG00000033985	0.101	0	0.151	0.024	0.356	0.549		0.198831	0.00540541	0.212632	0.067393	0.191313	0.477851
ENSMUSG00000033987	0.315	0.009	0.019	0.194	0.133	0.202		0.261252	0.0494382	0.0915719	0.157351	0.175038	0.2437
ENSMUSG00000033981	0.142	0	0.317	0.002	0.043	0.613		0.218589	0.00540541	0.335257	0.0384267	0.0863731	0.496892
ENSMUSG00000033983	0.245	0	0.363	0	0.014	0.641		0.223835	0.00540541	0.375366	0.0191898	0.0869218	0.535403
ENSMUSG00000087299	0.306	0.003	0.353	0.001	0.008	0.482		0.258807	0.0281351	0.366973	0.0273957	0.0748521	0.426503
ENSMUSG00000030887	0.097	0.002	0.869	0.002	0.007	0.173		0.193099	0.0321856	0.745216	0.0384267	0.0772644	0.227454
ENSMUSG00000086527	0.012	0.001	0.196	0.046	0.386	0.175		0.067842	0.0211913	0.244161	0.101906	0.194006	0.228411
ENSMUSG00000044098	0.725	0.002	0.09	0.001	0.011	0.498		0.417019	0.0321856	0.168686	0.0273957	0.0752887	0.440579
ENSMUSG00000086524	0.054	0.001	0.477	0.008	0.127	0.507		0.128959	0.0211913	0.444333	0.0785027	0.168658	0.445171
ENSMUSG00000044095	0.38	0.005	0.21	0.001	0.005	0.598		0.270787	0.0216138	0.253171	0.0273957	0.0585311	0.484303
ENSMUSG00000075283	0.413	0.002	0.008	0.211	0.348	0.418		0.273643	0.0321856	0.0784459	0.157415	0.191158	0.365713
ENSMUSG00000075289	0.025	0	0.027	0.369	0.798	0.593		0.104423	0.00540541	0.100878	0.195026	0.386679	0.481504
ENSMUSG00000024941	0.47	0.001	0.265	0	0.013	0.6		0.284842	0.0211913	0.292819	0.0191898	0.0860002	0.485704
ENSMUSG00000024940	0.854	0.019	0.045	0.001	0.002	0.403		0.511339	0.0343662	0.121112	0.0273957	0.0307058	0.356738
ENSMUSG00000024943	0.101	0.002	0.522	0.001	0.018	0.534		0.198831	0.0321856	0.458485	0.0273957	0.0765066	0.463583
ENSMUSG00000024942	0.15	0.001	0.581	0.001	0.012	0.483		0.220363	0.0211913	0.473652	0.0273957	0.0813342	0.427512
ENSMUSG00000024944	0.454	0.001	0.172	0.001	0.02	0.537		0.280477	0.0211913	0.225516	0.0273957	0.0750379	0.466727
ENSMUSG00000024947	0.172	0	0.39	0.001	0.056	0.602		0.224747	0.00540541	0.395163	0.0273957	0.0925224	0.486995
ENSMUSG00000024140	0.298	0.002	0.328	0.001	0.016	0.559		0.255703	0.0321856	0.344842	0.0273957	0.0819816	0.482401
ENSMUSG00000024949	0.404	0.002	0.167	0.001	0.017	0.641		0.272555	0.0321856	0.221751	0.0273957	0.0786038	0.535403
ENSMUSG00000024948	0.672	0.011	0.359	0	0.002	0.301		0.381422	0.0471975	0.372053	0.0191898	0.0307058	0.305603
ENSMUSG00000079615	0.119	0	0.249	0.002	0.062	0.773		0.216601	0.00540541	0.280259	0.0384267	0.0953612	0.733846
ENSMUSG00000079614	0.032	0	0.455	0.006	0.12	0.68		0.110773	0.00540541	0.434039	0.0832844	0.160499	0.586187
ENSMUSG00000059534	0.287	0.004	0.187	0.016	0.016	0.368		0.250205	0.0269055	0.237568	0.0774505	0.0819816	0.33065
ENSMUSG00000087430	0.911	0.991	0.456	0.002	0	0.001		0.554294	0.450849	0.434585	0.0384267	0.0152346	0.102953
ENSMUSG00000087431	0.009	0.005	0.839	0.038	0.099	0.072		0.0587498	0.0216138	0.704385	0.100588	0.146185	0.158895
ENSMUSG00000051721	0.053	0	0.818	0	0.019	0.418		0.127575	0.00540541	0.675995	0.0191898	0.0756743	0.365713
ENSMUSG00000087437	0.63	0.131	0.234	0.005	0.003	0.17		0.358869	0.100507	0.269176	0.08176	0.0393524	0.226054
ENSMUSG00000087435	0.497	0.001	0.034	0.027	0.069	0.59		0.295014	0.0211913	0.108858	0.0726074	0.101666	0.480348
ENSMUSG00000043843	0.99	1	0.066	0	0	0.003		0.614528	0.456709	0.143799	0.0191898	0.0152346	0.104548
ENSMUSG00000024146	0.192	0.001	0.359	0.002	0.025	0.472		0.217383	0.0211913	0.372053	0.0384267	0.0781674	0.415021
ENSMUSG00000005615	0.059	0	0.375	0.002	0.104	0.7		0.136053	0.00540541	0.384938	0.0384267	0.148588	0.615363
ENSMUSG00000005610	0.018	0	0.757	0.003	0.086	0.468		0.0856029	0.00540541	0.599558	0.0522403	0.134277	0.410281
ENSMUSG00000040573	0.401	0.001	0.099	0.004	0.066	0.617		0.272269	0.0211913	0.176759	0.0760009	0.0981817	0.50106
ENSMUSG00000040570	0.049	0	0.255	0.049	0.268	0.532		0.120437	0.00540541	0.284934	0.099283	0.205468	0.461325
ENSMUSG00000051098	0.538	0.01	0.453	0	0.002	0.362		0.314473	0.0503409	0.433276	0.0191898	0.0307058	0.326501
ENSMUSG00000031429	0.109	0.001	0.365	0.002	0.075	0.628		0.208719	0.0211913	0.377024	0.0384267	0.112567	0.514723
ENSMUSG00000081975	0.38	0.001	0.141	0.006	0.071	0.562		0.270787	0.0211913	0.207767	0.0832844	0.105258	0.482549
ENSMUSG00000046934	0.066	0	0.81	0.005	0.105	0.291		0.142691	0.00540541	0.665338	0.08176	0.14904	0.300689
ENSMUSG00000026544	0.753	0.125	0.506	0	0.001	0.153		0.436851	0.0982037	0.454204	0.0191898	0.0226898	0.216239
ENSMUSG00000031425	0	0	0.001	0.991	0.992	0.359		0.0308457	0.00540541	0.0699104	0.480915	0.491102	0.324764
ENSMUSG00000007107	0.451	0.002	0.355	0.002	0.005	0.364		0.279812	0.0321856	0.368676	0.0384267	0.0585311	0.327696
ENSMUSG00000002058	0.884	0.434	0.188	0	0	0.261		0.533909	0.153447	0.238323	0.0191898	0.0152346	0.284198
ENSMUSG00000002052	0.157	0	0.267	0.003	0.09	0.712		0.222869	0.00540541	0.294452	0.0522403	0.139319	0.634239
ENSMUSG00000046062	0.083	0	0.283	0.003	0.091	0.745		0.16526	0.00540541	0.307254	0.0522403	0.140343	0.688467
ENSMUSG00000016356	0.001	0.141	0	0.876	0.913	0.031		0.0339902	0.10353	0.0686805	0.419815	0.448252	0.126498
ENSMUSG00000064302	0.052	0.001	0.845	0	0.017	0.354		0.125557	0.0211913	0.71255	0.0191898	0.0786038	0.32245
ENSMUSG00000078139	0.034	0	0.692	0.004	0.067	0.474		0.110766	0.00540541	0.537116	0.0760009	0.0989622	0.417213
ENSMUSG00000078135	0.03	0	0.599	0.004	0.151	0.591		0.109868	0.00540541	0.479823	0.0760009	0.186226	0.480641
ENSMUSG00000078137	0.286	0.001	0.004	0.739	0.88	0.184		0.249584	0.0211913	0.0735847	0.349222	0.430446	0.232982
ENSMUSG00000082896	0.152	0.001	0.487	0.001	0.025	0.493		0.220943	0.0211913	0.448014	0.0273957	0.0781674	0.436859
ENSMUSG00000014195	0.216	0.001	0.26	0.002	0.047	0.617		0.212504	0.0211913	0.288822	0.0384267	0.0894901	0.50106
ENSMUSG00000019261	0.702	0.011	0.126	0.002	0.004	0.422		0.401179	0.0471975	0.199218	0.0384267	0.0486151	0.368048
ENSMUSG00000029007	0.544	0.003	0.248	0	0.004	0.526		0.317237	0.0281351	0.279453	0.0191898	0.0486151	0.455529
ENSMUSG00000029004	0.881	0.348	0.042	0.013	0.001	0.144		0.531648	0.153456	0.117802	0.0767327	0.0226898	0.212538
ENSMUSG00000010025	0.012	0	0.441	0.191	0.74	0.436		0.067842	0.00540541	0.426211	0.156666	0.356343	0.378527
ENSMUSG00000065952	0.754	0.346	0.047	0.006	0.001	0.018		0.437569	0.1533	0.123308	0.0832844	0.0226898	0.116362
ENSMUSG00000065954	0.353	0.001	0.155	0.001	0.028	0.664		0.267366	0.0211913	0.214553	0.0273957	0.0830094	0.565088
ENSMUSG00000054967	0.076	0	0.711	0.007	0.082	0.378		0.151125	0.00540541	0.553386	0.0825867	0.127565	0.338867
ENSMUSG00000041308	0.343	0	0.12	0.072	0.066	0.436		0.265968	0.00540541	0.194973	0.0917674	0.0981817	0.378527
ENSMUSG00000041303	0.091	0	0.318	0.005	0.102	0.616		0.183088	0.00540541	0.336141	0.08176	0.14744	0.500175
ENSMUSG00000022016	0.007	0	0.638	0.066	0.431	0.407		0.0526299	0.00540541	0.497729	0.0927284	0.207013	0.359038
ENSMUSG00000022010	0.397	0.001	0.25	0	0.012	0.614		0.271963	0.0211913	0.281014	0.0191898	0.0813342	0.497729
ENSMUSG00000022013	0.246	0.006	0.716	0.002	0.008	0.151		0.22447	0.0195899	0.558061	0.0384267	0.0748521	0.214664
ENSMUSG00000022012	0.065	0	0.462	0.01	0.15	0.59		0.142006	0.00540541	0.437159	0.0713247	0.186057	0.480348
ENSMUSG00000022019	0.056	0	0.551	0.001	0.06	0.636		0.131957	0.00540541	0.465083	0.0273957	0.0941569	0.527621
ENSMUSG00000022018	0.549	0.002	0.174	0.001	0.016	0.56		0.32009	0.0321856	0.227122	0.0273957	0.0819816	0.48197
ENSMUSG00000020528	0.182	0	0.042	0.075	0.294	0.567		0.2217	0.00540541	0.117802	0.0921411	0.199022	0.481328
ENSMUSG00000020527	0.88	0.313	0.156	0	0	0.316		0.530894	0.145999	0.215057	0.0191898	0.0152346	0.311755
ENSMUSG00000020526	0.16	0	0.307	0	0.035	0.701		0.223883	0.00540541	0.326921	0.0191898	0.0843211	0.616901
ENSMUSG00000020525	0.036	0	0.199	0.283	0.735	0.497		0.111274	0.00540541	0.246182	0.159512	0.353757	0.439778
ENSMUSG00000020524	0.055	0	0.32	0.081	0.364	0.508		0.130699	0.00540541	0.337877	0.095834	0.19164	0.445601
ENSMUSG00000020523	0.377	0.002	0.239	0.001	0.026	0.565		0.270485	0.0321856	0.272757	0.0273957	0.0799912	0.481678
ENSMUSG00000020521	0.08	0.002	0.782	0.001	0.022	0.313		0.158256	0.0321856	0.629564	0.0273957	0.0750027	0.310764
ENSMUSG00000020520	0.087	0	0.031	0.174	0.638	0.547		0.174553	0.00540541	0.105456	0.148534	0.304506	0.476344
ENSMUSG00000028759	0.107	0	0.145	0.027	0.312	0.647		0.206349	0.00540541	0.209752	0.0726074	0.194498	0.54353
ENSMUSG00000013646	0.399	0.003	0.258	0	0.008	0.597		0.272051	0.0281351	0.287231	0.0191898	0.0748521	0.483737
ENSMUSG00000057614	0.019	0	0.676	0.007	0.163	0.538		0.0884691	0.00540541	0.52473	0.0825867	0.185453	0.467771
ENSMUSG00000028719	0.012	0	0.65	0.079	0.43	0.437		0.067842	0.00540541	0.504488	0.0942211	0.206616	0.379527
ENSMUSG00000028710	0.126	0.008	0.927	0.001	0.004	0.102		0.218523	0.0387083	0.823618	0.0273957	0.0486151	0.183048
ENSMUSG00000009731	0.128	0	0.65	0	0.026	0.526		0.218758	0.00540541	0.504488	0.0191898	0.0799912	0.455529
ENSMUSG00000035773	0.66	0.003	0.099	0.001	0.011	0.574		0.374015	0.0281351	0.176759	0.0273957	0.0752887	0.479845
ENSMUSG00000052397	0.477	0.002	0.254	0	0.005	0.563		0.287167	0.0321856	0.284112	0.0191898	0.0585311	0.482497
ENSMUSG00000039178	0.004	0	0.572	0.414	0.788	0.186		0.0433587	0.00540541	0.47071	0.210792	0.381407	0.234053
ENSMUSG00000067629	0.596	0.005	0.139	0.001	0.004	0.517		0.344225	0.0216138	0.206762	0.0273957	0.0486151	0.448949
ENSMUSG00000025092	0.112	0.002	0.919	0.001	0.005	0.141		0.211772	0.0321856	0.812851	0.0273957	0.0585311	0.211196
ENSMUSG00000021737	0.043	0	0.513	0.003	0.105	0.657		0.112393	0.00540541	0.456009	0.0522403	0.14904	0.556295
ENSMUSG00000021731	0.133	0	0.553	0	0.027	0.603		0.218653	0.00540541	0.465592	0.0191898	0.0817229	0.487904
ENSMUSG00000021730	0.005	0.003	0.976	0.033	0.024	0.019		0.0464607	0.0281351	0.889512	0.0907534	0.0773192	0.117143
ENSMUSG00000021732	0.001	0	0.033	0.999	0.976	0.037		0.0339902	0.00540541	0.107727	0.485285	0.482401	0.131182
ENSMUSG00000021738	0.216	0	0.172	0.004	0.114	0.647		0.212504	0.00540541	0.225516	0.0760009	0.154563	0.54353
ENSMUSG00000035877	0.337	0.002	0.362	0	0.012	0.558		0.264933	0.0321856	0.374575	0.0191898	0.0813342	0.482241
ENSMUSG00000020038	0.342	0.004	0.213	0.001	0.015	0.609		0.265742	0.0269055	0.254998	0.0273957	0.0851036	0.493066
ENSMUSG00000086725	0.063	0	0.519	0.003	0.074	0.529		0.140337	0.00540541	0.457845	0.0522403	0.110956	0.458284
ENSMUSG00000052934	0.863	0.313	0.094	0.008	0.001	0.211		0.518099	0.145999	0.172475	0.0785027	0.0226898	0.249821
ENSMUSG00000086723	0.788	0.042	0.021	0.005	0.007	0.302		0.462269	0.0778437	0.0939179	0.08176	0.0772644	0.306053
ENSMUSG00000086728	0.764	0.013	0.019	0.019	0.008	0.378		0.444776	0.0390638	0.0915719	0.0742973	0.0748521	0.338867
ENSMUSG00000022837	0.167	0.003	0.5	0.001	0.013	0.46		0.225008	0.0281351	0.45266	0.0273957	0.0860002	0.40132
ENSMUSG00000022836	0.888	0.303	0.02	0.03	0.004	0.17		0.536925	0.142834	0.0927465	0.0813566	0.0486151	0.226054
ENSMUSG00000022833	0.037	0	0.84	0.001	0.069	0.362		0.111712	0.00540541	0.705745	0.0273957	0.101666	0.326501
ENSMUSG00000022831	0.202	0	0.212	0.009	0.183	0.612		0.213529	0.00540541	0.254405	0.0739518	0.18248	0.495739
ENSMUSG00000039824	0.819	0.322	0.532	0	0	0.119		0.485182	0.14876	0.460683	0.0191898	0.0152346	0.196416
ENSMUSG00000039826	0.314	0	0.229	0.001	0.035	0.642		0.260989	0.00540541	0.265683	0.0273957	0.0843211	0.536596
ENSMUSG00000039828	0.53	0.004	0.165	0.002	0.015	0.492		0.310531	0.0269055	0.220423	0.0384267	0.0851036	0.436067
ENSMUSG00000020069	0.153	0	0.217	0.002	0.131	0.657		0.221366	0.00540541	0.257587	0.0384267	0.173057	0.556295
ENSMUSG00000063632	0.733	0.013	0.017	0.021	0.057	0.369		0.42263	0.0390638	0.089213	0.0698453	0.0927707	0.331428
ENSMUSG00000020067	0.017	0	0.819	0.029	0.207	0.198		0.0827018	0.00540541	0.677335	0.0780385	0.195019	0.241114
ENSMUSG00000009075	0.005	0.001	0.672	0.132	0.671	0.161		0.0464607	0.0211913	0.521645	0.115169	0.321099	0.221252
ENSMUSG00000030967	0.349	0.002	0.258	0.001	0.019	0.589		0.266789	0.0321856	0.287231	0.0273957	0.0756743	0.480086
ENSMUSG00000030965	0.123	0	0.4	0.001	0.022	0.601		0.217621	0.00540541	0.401001	0.0273957	0.0750027	0.486341
ENSMUSG00000070699	0.427	0	0.194	0.001	0.046	0.65		0.275532	0.00540541	0.242756	0.0273957	0.0888062	0.54745
ENSMUSG00000070695	0.755	0.831	0.652	0.001	0	0.023		0.438287	0.353043	0.506092	0.0273957	0.0152346	0.120264
ENSMUSG00000048307	0.069	0	0.512	0.001	0.047	0.672		0.144593	0.00540541	0.455728	0.0273957	0.0894901	0.575409
ENSMUSG00000070697	0.137	0	0.438	0	0.037	0.624		0.218751	0.00540541	0.424413	0.0191898	0.0844468	0.508939
ENSMUSG00000033703	0.41	0	0.204	0.001	0.022	0.606		0.273295	0.00540541	0.249434	0.0273957	0.0750027	0.490539
ENSMUSG00000033701	0.719	0.009	0.139	0.001	0.003	0.473		0.412843	0.0494382	0.206762	0.0273957	0.0393524	0.416119
ENSMUSG00000033707	0.249	0.002	0.419	0.001	0.026	0.496		0.226138	0.0321856	0.41255	0.0273957	0.0799912	0.439086
ENSMUSG00000033706	0.222	0	0.456	0	0.008	0.585		0.213585	0.00540541	0.434585	0.0191898	0.0748521	0.479501
ENSMUSG00000033705	0.346	0	0.099	0.004	0.104	0.602		0.266326	0.00540541	0.176759	0.0760009	0.148588	0.486995
ENSMUSG00000037465	0.007	0	0.217	0.933	0.931	0.144		0.0526299	0.00540541	0.257587	0.449757	0.45799	0.212538
ENSMUSG00000037463	0.764	0.019	0.112	0.001	0.001	0.443		0.444776	0.0343662	0.18867	0.0273957	0.0226898	0.384947
ENSMUSG00000037461	0.069	0	0.258	0.03	0.271	0.637		0.144593	0.00540541	0.287231	0.0813566	0.204709	0.529245
ENSMUSG00000001123	0.469	0.002	0.246	0.001	0.023	0.579		0.28455	0.0321856	0.277911	0.0273957	0.0758937	0.479859
ENSMUSG00000073586	0.956	0.988	0.012	0.004	0	0.006		0.588456	0.448906	0.0832614	0.0760009	0.0152346	0.106931
ENSMUSG00000031709	0.026	0	0.86	0.003	0.079	0.305		0.106719	0.00540541	0.732973	0.0522403	0.121658	0.307354
ENSMUSG00000031708	0.599	0.003	0.18	0.001	0.004	0.502		0.345514	0.0281351	0.23205	0.0273957	0.0486151	0.442907
ENSMUSG00000031706	0.682	0.003	0.054	0.001	0.009	0.573		0.387854	0.0281351	0.130927	0.0273957	0.0710564	0.480039
ENSMUSG00000031701	0.024	0	0.729	0.004	0.092	0.5		0.101983	0.00540541	0.57034	0.0760009	0.141273	0.441843
ENSMUSG00000031700	0.212	0	0.218	0.001	0.087	0.674		0.212201	0.00540541	0.258253	0.0273957	0.135686	0.578057
ENSMUSG00000031703	0.017	0	0.436	0.044	0.332	0.531		0.0827018	0.00540541	0.423032	0.103067	0.191539	0.460069
ENSMUSG00000003458	0.054	0	0.43	0.008	0.16	0.669		0.128959	0.00540541	0.419427	0.0785027	0.186342	0.571491
ENSMUSG00000023004	0.278	0.005	0.086	0.158	0.134	0.296		0.244837	0.0216138	0.164688	0.131449	0.175968	0.303192
ENSMUSG00000071567	0.431	0.014	0.428	0	0.002	0.232		0.276171	0.0356657	0.418212	0.0191898	0.0307058	0.264459
ENSMUSG00000026032	0.205	0	0.21	0.003	0.032	0.608		0.212717	0.00540541	0.253171	0.0522403	0.0840108	0.492024
ENSMUSG00000026037	0.518	0.032	0.426	0	0.002	0.265		0.304697	0.0610345	0.416911	0.0191898	0.0307058	0.286714
ENSMUSG00000026036	0.072	0	0.757	0	0.026	0.474		0.146782	0.00540541	0.599558	0.0191898	0.0799912	0.417213
ENSMUSG00000026035	0.072	0	0.616	0.001	0.037	0.503		0.146782	0.00540541	0.486924	0.0273957	0.0844468	0.443416
ENSMUSG00000026034	0.199	0.001	0.224	0.005	0.054	0.611		0.214432	0.0211913	0.262247	0.08176	0.0921122	0.494623
ENSMUSG00000034285	0.158	0	0.583	0	0.013	0.481		0.223199	0.00540541	0.474424	0.0191898	0.0860002	0.425085
ENSMUSG00000034282	0.837	0.11	0.188	0.001	0.001	0.241		0.498604	0.0941556	0.238323	0.0273957	0.0226898	0.27084
ENSMUSG00000073639	0.018	0	0.752	0.008	0.121	0.39		0.0856029	0.00540541	0.593874	0.0785027	0.161592	0.348462
ENSMUSG00000049553	0.116	0	0.388	0.002	0.089	0.67		0.214914	0.00540541	0.393994	0.0384267	0.13815	0.57279
ENSMUSG00000049551	0.178	0.004	0.731	0.002	0.035	0.252		0.223457	0.0269055	0.572272	0.0384267	0.0843211	0.278335
ENSMUSG00000049550	0.731	0.021	0.117	0.003	0.005	0.3		0.421223	0.0357925	0.192693	0.0522403	0.0585311	0.305146
ENSMUSG00000049556	0.871	0.135	0.099	0.001	0.001	0.263		0.524116	0.101686	0.176759	0.0273957	0.0226898	0.285463
ENSMUSG00000046269	0.267	0.002	0.363	0	0.014	0.637		0.23721	0.0321856	0.375366	0.0191898	0.0869218	0.529245
ENSMUSG00000030816	0.339	0.001	0.266	0	0.018	0.662		0.265276	0.0211913	0.293636	0.0191898	0.0765066	0.562562
ENSMUSG00000022353	0.044	0	0.137	0.062	0.546	0.592		0.113293	0.00540541	0.205666	0.0945658	0.259977	0.481029
ENSMUSG00000022350	0.035	0	0.557	0.005	0.135	0.606		0.110743	0.00540541	0.466628	0.08176	0.176861	0.490539
ENSMUSG00000022351	0.004	0	0.198	0.688	0.934	0.382		0.0433587	0.00540541	0.245544	0.323002	0.459614	0.342263
ENSMUSG00000022357	0.853	1	0.804	0	0	0		0.510589	0.456709	0.657447	0.0191898	0.0152346	0.102154
ENSMUSG00000022354	0.271	0.001	0.375	0.001	0.016	0.513		0.239962	0.0211913	0.384938	0.0273957	0.0819816	0.44745
ENSMUSG00000022358	0.002	0	0.27	0.53	0.907	0.36		0.0371235	0.00540541	0.296766	0.236402	0.445009	0.325354
ENSMUSG00000022359	0.454	0.008	0.459	0	0.003	0.414		0.280477	0.0387083	0.435805	0.0191898	0.0393524	0.363022
ENSMUSG00000034868	0.212	0	0.201	0.008	0.111	0.601		0.212201	0.00540541	0.247523	0.0785027	0.152359	0.486341
ENSMUSG00000034863	0.355	0.003	0.292	0.001	0.014	0.51		0.267595	0.0281351	0.314526	0.0273957	0.0869218	0.446459
ENSMUSG00000045795	0.593	0.006	0.214	0	0.003	0.542		0.342769	0.0195899	0.255655	0.0191898	0.0393524	0.471833
ENSMUSG00000045790	0.11	0	0.671	0	0.035	0.375		0.209704	0.00540541	0.520629	0.0191898	0.0843211	0.336313
ENSMUSG00000006241	0.288	0.001	0.47	0	0.01	0.38		0.250657	0.0211913	0.44091	0.0191898	0.0701238	0.340572
ENSMUSG00000042211	0.017	0	0.694	0.006	0.161	0.513		0.0827018	0.00540541	0.53901	0.0832844	0.18607	0.44745
ENSMUSG00000045246	0.473	0.057	0.665	0	0.001	0.159		0.285854	0.0902291	0.516891	0.0191898	0.0226898	0.220119
ENSMUSG00000042215	0.481	0.004	0.306	0	0.005	0.533		0.288615	0.0269055	0.326044	0.0191898	0.0585311	0.462381
ENSMUSG00000042216	0.06	0	0.392	0.012	0.17	0.668		0.137345	0.00540541	0.396451	0.0747618	0.183806	0.570198
ENSMUSG00000045248	0.354	0.002	0.198	0.002	0.023	0.595		0.267481	0.0321856	0.245544	0.0384267	0.0758937	0.482399
ENSMUSG00000032425	0.039	0	0.553	0.004	0.166	0.614		0.111159	0.00540541	0.465592	0.0760009	0.184837	0.497729
ENSMUSG00000032424	0.314	0.002	0.091	0.008	0.087	0.602		0.260989	0.0321856	0.169659	0.0785027	0.135686	0.486995
ENSMUSG00000032423	0.042	0	0.719	0.001	0.025	0.475		0.111852	0.00540541	0.560593	0.0273957	0.0781674	0.418304
ENSMUSG00000032422	0.015	0	0.725	0.014	0.19	0.458		0.0768156	0.00540541	0.566359	0.078754	0.184844	0.399327
ENSMUSG00000084828	0.05	0.203	0.838	0.002	0.003	0.048		0.122561	0.123871	0.703026	0.0384267	0.0393524	0.139812
ENSMUSG00000084822	0	0.985	1	0.003	0	0		0.0308457	0.446969	0.921905	0.0522403	0.0152346	0.102154
ENSMUSG00000084827	0.001	0	0.003	0.919	0.957	0.568		0.0339902	0.00540541	0.0723625	0.44235	0.472083	0.481125
ENSMUSG00000029094	0.109	0	0.774	0	0.04	0.399		0.208719	0.00540541	0.619701	0.0191898	0.0847201	0.354366
ENSMUSG00000044117	0.044	0	0.516	0.003	0.119	0.653		0.113293	0.00540541	0.456948	0.0522403	0.15937	0.551272
ENSMUSG00000041548	0.285	0	0.045	0.152	0.507	0.423		0.249126	0.00540541	0.121112	0.124221	0.241439	0.368777
ENSMUSG00000041544	0.867	0.017	0.016	0.004	0.006	0.33		0.521107	0.0341554	0.0880289	0.0760009	0.0695907	0.316171
ENSMUSG00000058093	0.01	0	0.566	0.109	0.436	0.476		0.0617919	0.00540541	0.469109	0.115379	0.20904	0.419389
ENSMUSG00000041540	0.034	0	0.402	0.269	0.525	0.396		0.110766	0.00540541	0.402095	0.155602	0.250382	0.352531
ENSMUSG00000050640	0.006	0.002	0.972	0.017	0.132	0.015		0.0495514	0.0321856	0.884127	0.0766118	0.174068	0.114016
ENSMUSG00000024592	0.074	0.001	0.68	0.001	0.042	0.434		0.148725	0.0211913	0.528108	0.0273957	0.0858009	0.376838
ENSMUSG00000024590	0.091	0	0.383	0.003	0.133	0.636		0.183088	0.00540541	0.390587	0.0522403	0.175038	0.527621
ENSMUSG00000024597	0.002	0	0.011	0.975	0.98	0.504		0.0371235	0.00540541	0.0820619	0.472233	0.484575	0.443911
ENSMUSG00000024594	0.257	0	0.185	0.002	0.067	0.691		0.230869	0.00540541	0.236052	0.0384267	0.0989622	0.601845
ENSMUSG00000039133	0.162	0.008	0.793	0	0.003	0.248		0.224467	0.0387083	0.643306	0.0191898	0.0393524	0.2756
ENSMUSG00000026457	0.146	0	0.23	0.005	0.166	0.657		0.219287	0.00540541	0.26638	0.08176	0.184837	0.556295
ENSMUSG00000026456	0.011	0	0.934	0.066	0.199	0.127		0.0648227	0.00540541	0.833033	0.0927284	0.190004	0.202372
ENSMUSG00000032305	0.585	0.002	0.166	0	0.022	0.575		0.338906	0.0321856	0.221081	0.0191898	0.0750027	0.480087
ENSMUSG00000041895	0.111	0	0.064	0.116	0.563	0.565		0.210616	0.00540541	0.14167	0.116067	0.266652	0.481678
ENSMUSG00000041891	0.277	0	0.258	0.001	0.026	0.587		0.244128	0.00540541	0.287231	0.0273957	0.0799912	0.479657
ENSMUSG00000047495	0.703	0.002	0.125	0.001	0.004	0.536		0.401858	0.0321856	0.198581	0.0273957	0.0486151	0.465679
ENSMUSG00000047496	0	0	0.175	0.998	0.942	0.011		0.0308457	0.00540541	0.227998	0.484738	0.463948	0.110877
ENSMUSG00000027022	0.558	0.923	0.268	0.002	0	0.005		0.325053	0.407993	0.295178	0.0384267	0.0152346	0.106138
ENSMUSG00000051111	0.003	0.001	0.976	0.12	0.169	0.009		0.0402462	0.0211913	0.889512	0.116162	0.184151	0.109302
ENSMUSG00000014837	0.12	0	0.695	0	0.026	0.474		0.217334	0.00540541	0.539845	0.0191898	0.0799912	0.417213
ENSMUSG00000000838	0.057	0.001	0.729	0.001	0.015	0.433		0.13352	0.0211913	0.57034	0.0273957	0.0851036	0.375959
ENSMUSG00000000295	0.609	0.284	0.621	0.001	0.002	0.099		0.350024	0.137643	0.488932	0.0273957	0.0307058	0.180642
ENSMUSG00000057455	0.106	0.021	0.956	0.001	0.003	0.052		0.205004	0.0357925	0.862609	0.0273957	0.0393524	0.142966
ENSMUSG00000024261	0.093	0.003	0.893	0.001	0.006	0.177		0.186751	0.0281351	0.777767	0.0273957	0.0695907	0.229461
ENSMUSG00000085061	0.056	0.282	0.85	0.001	0	0.003		0.131957	0.137193	0.719358	0.0273957	0.0152346	0.104548
ENSMUSG00000085067	0.185	0.005	0.666	0.001	0.004	0.367		0.220348	0.0216138	0.517376	0.0273957	0.0486151	0.329887
ENSMUSG00000082286	0.915	0.876	0.018	0.027	0.004	0.045		0.55732	0.379561	0.090394	0.0726074	0.0486151	0.137452
ENSMUSG00000085069	0.313	0.001	0.1	0.01	0.213	0.558		0.260779	0.0211913	0.177666	0.0713247	0.198634	0.482241
ENSMUSG00000085068	0.218	0.207	0.943	0.001	0.001	0.029		0.213003	0.124707	0.845134	0.0273957	0.0226898	0.124939
ENSMUSG00000080615	0	0.012	0.972	1	0.276	0		0.0308457	0.0431552	0.884127	0.485833	0.20339	0.102154
ENSMUSG00000085392	0.494	0.93	0.02	0.096	0.036	0.003		0.293883	0.412302	0.0927465	0.110131	0.0844036	0.104548
ENSMUSG00000057182	0.111	0	0.099	0.119	0.528	0.574		0.210616	0.00540541	0.176759	0.116152	0.251906	0.479845
ENSMUSG00000057181	0.098	0.001	0.755	0	0.011	0.367		0.194482	0.0211913	0.597304	0.0191898	0.0752887	0.329887
ENSMUSG00000061468	0.046	0	0.034	0.798	0.898	0.412		0.115774	0.00540541	0.108858	0.379506	0.440149	0.361978
ENSMUSG00000061461	0.184	0	0.212	0.005	0.09	0.683		0.220916	0.00540541	0.254405	0.08176	0.139319	0.59036
ENSMUSG00000061462	0	0	0	1	0.994	0		0.0308457	0.00540541	0.0686805	0.485833	0.492191	0.102154
ENSMUSG00000016528	0.11	0	0.553	0.001	0.106	0.517		0.209704	0.00540541	0.465592	0.0273957	0.149506	0.448949
ENSMUSG00000016526	0.407	0.001	0.137	0.001	0.024	0.667		0.272968	0.0211913	0.205666	0.0273957	0.0773192	0.568912
ENSMUSG00000081227	0.011	0	0.495	0.241	0.72	0.427		0.0648227	0.00540541	0.451198	0.15564	0.346031	0.371361
ENSMUSG00000085935	0.993	0.997	0.009	0.011	0	0.009		0.616843	0.45475	0.0796542	0.0724438	0.0152346	0.109302
ENSMUSG00000053600	0.094	0.001	0.55	0.001	0.033	0.512		0.188415	0.0211913	0.464831	0.0273957	0.0840813	0.447336
ENSMUSG00000053604	0.289	0.001	0.294	0	0.025	0.651		0.251257	0.0211913	0.316138	0.0191898	0.0781674	0.548733
ENSMUSG00000036138	0.493	0.001	0.106	0.005	0.105	0.574		0.29351	0.0211913	0.183398	0.08176	0.14904	0.479845
ENSMUSG00000078309	0.722	0.999	0.001	0.053	0.002	0.001		0.414927	0.456056	0.0699104	0.0967248	0.0307058	0.102953
ENSMUSG00000078307	0.835	0.822	0.499	0	0	0.007		0.49711	0.347813	0.45232	0.0191898	0.0152346	0.107722
ENSMUSG00000078305	0.71	0.005	0.06	0.006	0.009	0.429		0.406635	0.0216138	0.137392	0.0832844	0.0710564	0.372943
ENSMUSG00000078303	0.094	0	0.076	0.165	0.314	0.479		0.188415	0.00540541	0.154346	0.139904	0.19406	0.422991
ENSMUSG00000051934	0.168	0	0.415	0	0.017	0.646		0.225182	0.00540541	0.409897	0.0191898	0.0786038	0.542191
ENSMUSG00000037669	0.032	0	0.478	0.004	0.122	0.678		0.110773	0.00540541	0.444585	0.0760009	0.162773	0.583445
ENSMUSG00000037664	0.608	0.002	0.068	0.016	0.082	0.486		0.349608	0.0321856	0.145922	0.0774505	0.127565	0.430079
ENSMUSG00000039716	0.019	0	0.489	0.086	0.504	0.442		0.0884691	0.00540541	0.448962	0.100493	0.240064	0.384
ENSMUSG00000039717	0.052	0	0.784	0	0.016	0.394		0.125557	0.00540541	0.632062	0.0191898	0.0819816	0.351132
ENSMUSG00000039714	0	0.002	0	0.794	0.994	0.152		0.0308457	0.0321856	0.0686805	0.37745	0.492191	0.21546
ENSMUSG00000039715	0.36	0.001	0.188	0.001	0.026	0.63		0.268243	0.0211913	0.238323	0.0273957	0.0799912	0.518047
ENSMUSG00000039713	0.616	0.005	0.052	0.003	0.006	0.553		0.352908	0.0216138	0.12876	0.0522403	0.0695907	0.480532
ENSMUSG00000078813	0.357	0.002	0.332	0	0.018	0.605		0.267925	0.0321856	0.348351	0.0191898	0.0765066	0.48981
ENSMUSG00000019437	0.365	0.01	0.612	0	0.002	0.341		0.268951	0.0503409	0.485277	0.0191898	0.0307058	0.318651
ENSMUSG00000019433	0.799	0.015	0.118	0.001	0.001	0.432		0.470364	0.03356	0.193458	0.0273957	0.0226898	0.37509
ENSMUSG00000019432	0.277	0	0.14	0.004	0.07	0.679		0.244128	0.00540541	0.207299	0.0760009	0.10337	0.584812
ENSMUSG00000026281	0.214	0	0.145	0.003	0.067	0.725		0.212305	0.00540541	0.209752	0.0522403	0.0989622	0.655453
ENSMUSG00000031543	0.104	0.207	0.956	0.001	0.001	0.027		0.2027	0.124707	0.862609	0.0273957	0.0226898	0.123381
ENSMUSG00000000440	0.994	0.998	0.011	0.004	0	0.005		0.617615	0.455403	0.0820619	0.0760009	0.0152346	0.106138
ENSMUSG00000050321	0.004	0	0.222	0.987	0.957	0.087		0.0433587	0.00540541	0.260881	0.478738	0.472083	0.170972
ENSMUSG00000055134	0.908	0.618	0.187	0.001	0	0.088		0.552026	0.23218	0.237568	0.0273957	0.0152346	0.171779
ENSMUSG00000031546	0.069	0	0.305	0.004	0.207	0.649		0.144593	0.00540541	0.32522	0.0760009	0.195019	0.546157
ENSMUSG00000031545	0.083	0	0.426	0.001	0.063	0.72		0.16526	0.00540541	0.416911	0.0273957	0.0959818	0.647228
ENSMUSG00000031548	0.426	0.011	0.057	0.011	0.103	0.404		0.27541	0.0471975	0.134167	0.0724438	0.147877	0.357125
ENSMUSG00000062175	0.585	0.003	0.025	0.031	0.119	0.409		0.338906	0.0281351	0.0985711	0.0848443	0.15937	0.360046
ENSMUSG00000025979	0.008	0	0.766	0.216	0.529	0.195		0.055696	0.00540541	0.610057	0.157062	0.252303	0.239259
ENSMUSG00000025978	0.168	0	0.116	0.015	0.26	0.582		0.225182	0.00540541	0.191901	0.0788631	0.206893	0.479369
ENSMUSG00000025971	0.138	0	0.476	0	0.037	0.646		0.218595	0.00540541	0.444082	0.0191898	0.0844468	0.542191
ENSMUSG00000021087	0.496	0.007	0.383	0	0.003	0.425		0.294753	0.0236925	0.390587	0.0191898	0.0393524	0.37004
ENSMUSG00000022191	0.201	0.001	0.333	0	0.019	0.613		0.213783	0.0211913	0.349262	0.0191898	0.0756743	0.496892
ENSMUSG00000022194	0.629	0.001	0.12	0.001	0.016	0.59		0.358465	0.0211913	0.194973	0.0273957	0.0819816	0.480348
ENSMUSG00000022195	0.067	0	0.53	0.001	0.049	0.659		0.143371	0.00540541	0.460117	0.0273957	0.090768	0.558798
ENSMUSG00000022197	0.687	0.411	0.26	0	0.001	0.158		0.391136	0.152593	0.288822	0.0191898	0.0226898	0.219635
ENSMUSG00000022199	0.47	0.001	0.18	0.002	0.026	0.558		0.284842	0.0211913	0.23205	0.0384267	0.0799912	0.482241
ENSMUSG00000030206	0.353	0.001	0.11	0.011	0.184	0.422		0.267366	0.0211913	0.186979	0.0724438	0.182693	0.368048
ENSMUSG00000029672	0.03	0.001	0.937	0	0.016	0.124		0.109868	0.0211913	0.837067	0.0191898	0.0819816	0.200181
ENSMUSG00000029673	0.923	0.066	0.025	0.003	0.002	0.317		0.563376	0.0912661	0.0985711	0.0522403	0.0307058	0.312072
ENSMUSG00000029674	0.031	0	0.85	0.003	0.106	0.333		0.109967	0.00540541	0.719358	0.0522403	0.149506	0.316837
ENSMUSG00000029675	0.94	0.425	0.02	0.014	0.003	0.077		0.576274	0.152852	0.0927465	0.078754	0.0393524	0.162912
ENSMUSG00000038146	0.849	0.044	0.082	0.001	0.001	0.371		0.507589	0.0806107	0.160588	0.0273957	0.0226898	0.333025
ENSMUSG00000038143	0.205	0	0.154	0.008	0.109	0.699		0.212717	0.00540541	0.214025	0.0785027	0.151024	0.613831
ENSMUSG00000072843	0.318	0.173	0.926	0.003	0.001	0.011		0.261945	0.110972	0.822272	0.0522403	0.0226898	0.110877
ENSMUSG00000072847	0.556	0.058	0.635	0	0.001	0.138		0.323926	0.0904438	0.496215	0.0191898	0.0226898	0.209602
ENSMUSG00000072844	0.873	0.18	0.135	0.002	0.001	0.152		0.525622	0.114102	0.204613	0.0384267	0.0226898	0.21546
ENSMUSG00000025353	0.033	0	0.153	0.13	0.581	0.499		0.110777	0.00540541	0.213561	0.115458	0.275717	0.441192
ENSMUSG00000025352	0.737	0.044	0.305	0	0.002	0.355		0.425453	0.0806107	0.32522	0.0191898	0.0307058	0.32292
ENSMUSG00000025350	0.336	0.054	0.022	0.26	0.116	0.177		0.264711	0.0897296	0.095086	0.154549	0.156303	0.229461
ENSMUSG00000025357	0.397	0.011	0.528	0	0.004	0.386		0.271963	0.0471975	0.459733	0.0191898	0.0486151	0.345508
ENSMUSG00000028104	0.531	0.001	0.093	0.004	0.042	0.607		0.311137	0.0211913	0.171556	0.0760009	0.0858009	0.491545
ENSMUSG00000025354	0.109	0	0.289	0.006	0.134	0.687		0.208719	0.00540541	0.311995	0.0832844	0.175968	0.596038
ENSMUSG00000062825	0.097	0	0.158	0.077	0.314	0.547		0.193099	0.00540541	0.21609	0.0929646	0.19406	0.476344
ENSMUSG00000049950	0.62	0.006	0.086	0.003	0.011	0.467		0.354683	0.0195899	0.164688	0.0522403	0.0752887	0.408884
ENSMUSG00000052214	0.734	0.037	0.261	0	0.002	0.403		0.423335	0.0670579	0.28959	0.0191898	0.0307058	0.356738
ENSMUSG00000087645	0.928	0.347	0.004	0.014	0.009	0.061		0.567165	0.153382	0.0735847	0.078754	0.0710564	0.150103
ENSMUSG00000087644	0.969	0.814	0.022	0.008	0.001	0.062		0.598391	0.343182	0.095086	0.0785027	0.0226898	0.150899
ENSMUSG00000087640	0.461	0.006	0.023	0.379	0.361	0.259		0.282193	0.0195899	0.0962509	0.198612	0.191503	0.282953
ENSMUSG00000068706	0.352	0.002	0.214	0.003	0.028	0.527		0.267144	0.0321856	0.255655	0.0522403	0.0830094	0.456409
ENSMUSG00000019880	0.506	0.003	0.082	0.018	0.026	0.406		0.29904	0.0281351	0.160588	0.0757177	0.0799912	0.358401
ENSMUSG00000019883	0.021	0	0.623	0.006	0.119	0.586		0.0940686	0.00540541	0.490146	0.0832844	0.15937	0.479489
ENSMUSG00000019889	0.284	0.053	0.76	0	0.002	0.166		0.248486	0.0893774	0.603054	0.0191898	0.0307058	0.224005
ENSMUSG00000053164	0	0	0	1	0.999	0		0.0308457	0.00540541	0.0686805	0.485833	0.494913	0.102154
ENSMUSG00000053166	0.974	0.968	0.069	0.001	0	0.046		0.602223	0.436087	0.14698	0.0273957	0.0152346	0.138238
ENSMUSG00000018287	0.067	0	0.495	0.001	0.078	0.686		0.143371	0.00540541	0.451198	0.0273957	0.119423	0.594606
ENSMUSG00000018286	0.301	0.001	0.298	0.001	0.029	0.572		0.25697	0.0211913	0.319435	0.0273957	0.0836979	0.480246
ENSMUSG00000024758	0.02	0	0.74	0.004	0.125	0.497		0.0912937	0.00540541	0.581242	0.0760009	0.166352	0.439778
ENSMUSG00000024759	0.014	0	0.321	0.046	0.532	0.571		0.0738404	0.00540541	0.338729	0.101906	0.253492	0.480465
ENSMUSG00000021508	0.858	0.304	0.215	0	0	0.287		0.514342	0.143139	0.256261	0.0191898	0.0152346	0.298639
ENSMUSG00000024750	0.091	0	0.377	0.005	0.118	0.679		0.183088	0.00540541	0.38636	0.08176	0.15829	0.584812
ENSMUSG00000021500	0.289	0.001	0.228	0.001	0.027	0.601		0.251257	0.0211913	0.264987	0.0273957	0.0817229	0.486341
ENSMUSG00000021501	0.076	0	0.397	0.001	0.083	0.696		0.151125	0.00540541	0.399291	0.0273957	0.129488	0.60928
ENSMUSG00000086118	0.052	0	0.483	0.003	0.101	0.657		0.125557	0.00540541	0.44672	0.0522403	0.147017	0.556295
ENSMUSG00000086110	0.562	0.003	0.063	0.124	0.057	0.378		0.326958	0.0281351	0.140603	0.116083	0.0927707	0.338867
ENSMUSG00000036275	0.052	0	0.485	0.002	0.081	0.701		0.125557	0.00540541	0.447372	0.0384267	0.12551	0.616901
ENSMUSG00000036270	0.244	0	0.21	0.003	0.066	0.678		0.223499	0.00540541	0.253171	0.0522403	0.0981817	0.583445
ENSMUSG00000036273	0.723	0.261	0.523	0	0	0.155		0.415624	0.133959	0.458731	0.0191898	0.0152346	0.217507
ENSMUSG00000036278	0.853	0.041	0.068	0.002	0.003	0.321		0.510589	0.0762108	0.145922	0.0384267	0.0393524	0.313498
ENSMUSG00000022972	0.295	0	0.269	0	0.029	0.689		0.254322	0.00540541	0.295994	0.0191898	0.0836979	0.598926
ENSMUSG00000022973	0.019	0	0.728	0.025	0.29	0.362		0.0884691	0.00540541	0.569208	0.0683988	0.200002	0.326501
ENSMUSG00000022971	0.214	0	0.156	0.01	0.153	0.62		0.212305	0.00540541	0.215057	0.0713247	0.186382	0.50418
ENSMUSG00000022974	0.866	0.132	0.002	0.14	0.137	0.03		0.520355	0.100815	0.0711378	0.115188	0.178546	0.125719
ENSMUSG00000005465	0.024	0.059	0.996	0.006	0	0		0.101983	0.0907098	0.916494	0.0832844	0.0152346	0.102154
ENSMUSG00000027221	0.904	0.072	0.056	0.001	0.001	0.345		0.549003	0.087967	0.133089	0.0273957	0.0226898	0.319614
ENSMUSG00000027220	0.319	0.005	0.328	0	0.005	0.571		0.262107	0.0216138	0.344842	0.0191898	0.0585311	0.480465
ENSMUSG00000027223	0.481	0.001	0.072	0.015	0.111	0.574		0.288615	0.0211913	0.150147	0.0788631	0.152359	0.479845
ENSMUSG00000027222	0.597	0.001	0.137	0.001	0.021	0.581		0.344656	0.0211913	0.205666	0.0273957	0.0747756	0.479678
ENSMUSG00000040928	0.044	0	0.516	0.006	0.125	0.587		0.113293	0.00540541	0.456948	0.0832844	0.166352	0.479657
ENSMUSG00000029992	0.01	0	0.766	0.019	0.255	0.362		0.0617919	0.00540541	0.610057	0.0742973	0.207608	0.326501
ENSMUSG00000029999	0.001	0	0.003	0.954	0.971	0.523		0.0339902	0.00540541	0.0723625	0.460943	0.479684	0.453131
ENSMUSG00000029998	0.047	0	0.604	0.001	0.056	0.631		0.117027	0.00540541	0.481648	0.0273957	0.0925224	0.519728
ENSMUSG00000006464	0.142	0	0.341	0.001	0.06	0.703		0.218589	0.00540541	0.356388	0.0273957	0.0941569	0.619999
ENSMUSG00000006463	0.233	0.001	0.379	0	0.033	0.609		0.218237	0.0211913	0.387837	0.0191898	0.0840813	0.493066
ENSMUSG00000020607	0.6	0.207	0.808	0	0	0.043		0.34594	0.124707	0.662696	0.0191898	0.0152346	0.135881
ENSMUSG00000073775	0.337	0.001	0.246	0.001	0.01	0.587		0.264933	0.0211913	0.277911	0.0273957	0.0701238	0.479657
ENSMUSG00000080513	0	0	0.004	0.921	0.977	0.372		0.0308457	0.00540541	0.0735847	0.443406	0.482944	0.333842
ENSMUSG00000034120	0.202	0.001	0.193	0.004	0.047	0.671		0.213529	0.0211913	0.242044	0.0760009	0.0894901	0.574096
ENSMUSG00000034126	0.159	0	0.231	0.003	0.111	0.717		0.223603	0.00540541	0.267077	0.0522403	0.152359	0.642328
ENSMUSG00000074093	0.232	0	0.141	0.005	0.094	0.674		0.217692	0.00540541	0.207767	0.08176	0.143088	0.578057
ENSMUSG00000029330	0.25	0.016	0.886	0	0.002	0.127		0.226812	0.0334393	0.768289	0.0191898	0.0307058	0.202372
ENSMUSG00000029333	0.678	0.008	0.063	0.009	0.006	0.464		0.385258	0.0387083	0.140603	0.0739518	0.0695907	0.405672
ENSMUSG00000029335	0.001	0	0.001	0.999	0.996	0.052		0.0339902	0.00540541	0.0699104	0.485285	0.493279	0.142966
ENSMUSG00000029334	0.995	0.999	0.009	0.008	0	0.004		0.618388	0.456056	0.0796542	0.0785027	0.0152346	0.105344
ENSMUSG00000029337	0.059	0	0.256	0.032	0.188	0.622		0.136053	0.00540541	0.285699	0.0880505	0.183955	0.506944
ENSMUSG00000046432	0.272	0	0.277	0.001	0.025	0.596		0.240451	0.00540541	0.302343	0.0273957	0.0781674	0.483038
ENSMUSG00000035299	0.947	0.245	0.043	0.002	0.001	0.197		0.581598	0.131567	0.118908	0.0384267	0.0226898	0.24049
ENSMUSG00000035293	0.061	0	0.246	0.02	0.26	0.699		0.138348	0.00540541	0.277911	0.0723016	0.206893	0.613831
ENSMUSG00000035297	0.032	0	0.696	0.001	0.054	0.567		0.110773	0.00540541	0.540683	0.0273957	0.0921122	0.481328
ENSMUSG00000035296	0.435	0.691	0.012	0.137	0.025	0.067		0.276772	0.273662	0.0832614	0.114742	0.0781674	0.15489
ENSMUSG00000035295	0.101	0.001	0.658	0.024	0.06	0.181		0.198831	0.0211913	0.51078	0.067393	0.0941569	0.231419
ENSMUSG00000042532	0.969	0.703	0.028	0.003	0	0.178		0.598391	0.280361	0.102027	0.0522403	0.0152346	0.229912
ENSMUSG00000042535	0.414	0.002	0.181	0.001	0.013	0.631		0.273824	0.0321856	0.232821	0.0273957	0.0860002	0.519728
ENSMUSG00000007415	0.169	0	0.362	0	0.033	0.702		0.225071	0.00540541	0.374575	0.0191898	0.0840813	0.618447
ENSMUSG00000007411	0.067	0	0.47	0.002	0.068	0.691		0.143371	0.00540541	0.44091	0.0384267	0.100187	0.601845
ENSMUSG00000027340	0.08	0.001	0.658	0.001	0.031	0.397		0.158256	0.0211913	0.51078	0.0273957	0.0840114	0.353028
ENSMUSG00000078548	0.91	0.973	0.078	0.001	0.001	0.009		0.553538	0.439271	0.156435	0.0273957	0.0226898	0.109302
ENSMUSG00000035745	0.759	0.023	0.058	0.006	0.013	0.381		0.441166	0.0411318	0.135243	0.0832844	0.0860002	0.34142
ENSMUSG00000001151	0.307	0.002	0.414	0	0.015	0.598		0.259137	0.0321856	0.409258	0.0191898	0.0851036	0.484303
ENSMUSG00000001150	0.071	0	0.413	0.007	0.168	0.656		0.145988	0.00540541	0.408716	0.0825867	0.184511	0.555043
ENSMUSG00000001157	0.129	0	0.297	0.004	0.07	0.682		0.219105	0.00540541	0.318565	0.0760009	0.10337	0.588961
ENSMUSG00000001158	0.784	0.165	0.053	0.047	0.009	0.215		0.459336	0.108377	0.129844	0.101105	0.0710564	0.252477
ENSMUSG00000010277	0.233	0	0.35	0	0.016	0.671		0.218237	0.00540541	0.364382	0.0191898	0.0819816	0.574096
ENSMUSG00000087327	0.119	0.689	0.836	0.003	0.003	0.001		0.216601	0.272545	0.700308	0.0522403	0.0393524	0.102953
ENSMUSG00000078200	0.725	0.018	0.122	0.004	0.004	0.314		0.417019	0.0346596	0.196468	0.0760009	0.0486151	0.311102
ENSMUSG00000032212	0.694	0.017	0.161	0.002	0.004	0.339		0.395789	0.0341554	0.217803	0.0384267	0.0486151	0.318141
ENSMUSG00000032216	0.023	0	0.294	0.13	0.666	0.521		0.0994278	0.00540541	0.316138	0.115458	0.318579	0.451731
ENSMUSG00000032215	0.2	0.001	0.393	0.001	0.03	0.552		0.214038	0.0211913	0.397088	0.0273957	0.0839666	0.479694
ENSMUSG00000084984	0.474	0.913	0.002	0.17	0.025	0.004		0.286224	0.401873	0.0711378	0.14513	0.0781674	0.105344
ENSMUSG00000040265	0.055	0.001	0.467	0.002	0.097	0.506		0.130699	0.0211913	0.439256	0.0384267	0.144948	0.444736
ENSMUSG00000040263	0.722	0.006	0.131	0.001	0.005	0.455		0.414927	0.0195899	0.202415	0.0273957	0.0585311	0.396296
ENSMUSG00000040260	0.182	0.001	0.088	0.03	0.303	0.529		0.2217	0.0211913	0.166705	0.0813566	0.196626	0.458284
ENSMUSG00000040268	0.023	0	0.155	0.482	0.808	0.477		0.0994278	0.00540541	0.214553	0.224287	0.391967	0.420469
ENSMUSG00000040269	0.332	0	0.258	0.001	0.056	0.622		0.264039	0.00540541	0.287231	0.0273957	0.0925224	0.506944
ENSMUSG00000024251	0.015	0	0.81	0.013	0.245	0.321		0.0768156	0.00540541	0.665338	0.0767327	0.208247	0.313498
ENSMUSG00000000282	0.146	0.001	0.187	0.02	0.159	0.578		0.219287	0.0211913	0.237568	0.0723016	0.186143	0.479617
ENSMUSG00000024256	0.152	0.836	0.995	0.001	0	0		0.220943	0.355959	0.915143	0.0273957	0.0152346	0.102154
ENSMUSG00000024259	0.039	0	0.766	0.002	0.017	0.397		0.111159	0.00540541	0.610057	0.0384267	0.0786038	0.353028
ENSMUSG00000024258	0.075	0	0.248	0.015	0.304	0.632		0.149967	0.00540541	0.279453	0.0788631	0.196356	0.521411
ENSMUSG00000059486	0.014	0	0.718	0.011	0.201	0.445		0.0738404	0.00540541	0.559678	0.0724438	0.191332	0.386835
ENSMUSG00000056687	0.687	0.002	0.069	0.002	0.008	0.471		0.391136	0.0321856	0.14698	0.0384267	0.0748521	0.41392
ENSMUSG00000048930	0.54	0.001	0.16	0.001	0.016	0.54		0.315558	0.0211913	0.217192	0.0273957	0.0819816	0.469833
ENSMUSG00000027550	0.463	0.005	0.177	0.003	0.009	0.459		0.282736	0.0216138	0.229637	0.0522403	0.0710564	0.40032
ENSMUSG00000005103	0.019	0	0.307	0.383	0.786	0.41		0.0884691	0.00540541	0.326921	0.20006	0.380354	0.360687
ENSMUSG00000055480	0.023	0	0.845	0.006	0.046	0.318		0.0994278	0.00540541	0.71255	0.0832844	0.0888062	0.312495
ENSMUSG00000055485	0.051	0	0.029	0.254	0.693	0.594		0.124063	0.00540541	0.103173	0.154518	0.332237	0.481937
ENSMUSG00000059159	0.687	0.169	0.014	0.129	0.021	0.1		0.391136	0.109541	0.0856513	0.115595	0.0747756	0.181444
ENSMUSG00000015357	0.011	0	0.686	0.027	0.279	0.447		0.0648227	0.00540541	0.532434	0.0726074	0.202742	0.388701
ENSMUSG00000040482	0.854	0.016	0.051	0.002	0.002	0.427		0.511339	0.0334393	0.127673	0.0384267	0.0307058	0.371361
ENSMUSG00000040481	0.643	0.017	0.053	0.009	0.02	0.377		0.364301	0.0341554	0.129844	0.0739518	0.0750379	0.338013
ENSMUSG00000085210	0.644	0.011	0.15	0.006	0.004	0.192		0.364849	0.0471975	0.212147	0.0832844	0.0486151	0.237457
ENSMUSG00000085211	0.96	0.999	0.018	0.002	0	0		0.59151	0.456056	0.090394	0.0384267	0.0152346	0.102154
ENSMUSG00000085212	0.073	0.042	0.986	0	0.001	0.007		0.147756	0.0778437	0.902989	0.0191898	0.0226898	0.107722
ENSMUSG00000085214	0.959	0.88	0.05	0.008	0.001	0.063		0.590746	0.38195	0.126585	0.0785027	0.0226898	0.151696
ENSMUSG00000085215	0.809	0.805	0.07	0.018	0.001	0.002		0.477759	0.337993	0.148037	0.0757177	0.0226898	0.103752
ENSMUSG00000047284	0.671	0.024	0.34	0	0.003	0.305		0.38079	0.0433616	0.355498	0.0191898	0.0393524	0.307354
ENSMUSG00000057229	0.227	0	0.533	0	0.012	0.534		0.215417	0.00540541	0.460831	0.0191898	0.0813342	0.463583
ENSMUSG00000066705	0.071	0	0.002	0.978	0.965	0.342		0.145988	0.00540541	0.0711378	0.473856	0.476426	0.318927
ENSMUSG00000052763	0.143	0	0.21	0.029	0.286	0.606		0.218588	0.00540541	0.253171	0.0780385	0.200961	0.490539
ENSMUSG00000018042	0.313	0	0.1	0.012	0.106	0.628		0.260779	0.00540541	0.177666	0.0747618	0.149506	0.514723
ENSMUSG00000018040	0.491	0.003	0.137	0.025	0.02	0.358		0.292556	0.0281351	0.205666	0.0683988	0.0750379	0.324197
ENSMUSG00000050947	0.204	0.002	0.528	0	0.004	0.496		0.212927	0.0321856	0.459733	0.0191898	0.0486151	0.439086
ENSMUSG00000050945	0.171	0	0.167	0.005	0.143	0.66		0.224992	0.00540541	0.221751	0.08176	0.182964	0.560051
ENSMUSG00000036078	0.082	0	0.468	0.003	0.077	0.638		0.162654	0.00540541	0.439946	0.0522403	0.117143	0.530838
ENSMUSG00000053411	0.3	0.002	0.378	0	0.006	0.582		0.256598	0.0321856	0.387102	0.0191898	0.0695907	0.479369
ENSMUSG00000036073	0.616	0.002	0.182	0	0.005	0.572		0.352908	0.0321856	0.233592	0.0191898	0.0585311	0.480246
ENSMUSG00000002341	0.17	0	0.249	0.002	0.089	0.719		0.224908	0.00540541	0.280259	0.0384267	0.13815	0.645591
ENSMUSG00000053414	0.677	0.52	0.51	0	0	0.119		0.384614	0.168777	0.455278	0.0191898	0.0152346	0.196416
ENSMUSG00000002345	0.649	0.004	0.124	0.001	0.006	0.475		0.367625	0.0269055	0.19788	0.0273957	0.0695907	0.418304
ENSMUSG00000023048	0.597	0.001	0.137	0.001	0.023	0.605		0.344656	0.0211913	0.205666	0.0273957	0.0758937	0.48981
ENSMUSG00000055817	0.046	0	0.454	0.003	0.118	0.695		0.115774	0.00540541	0.433665	0.0522403	0.15829	0.607778
ENSMUSG00000060419	0.274	0.016	0.015	0.581	0.343	0.214		0.241945	0.0334393	0.0868416	0.265562	0.191163	0.251796
ENSMUSG00000037035	0.031	0.002	0.803	0.017	0.205	0.131		0.109967	0.0321856	0.656142	0.0766118	0.193702	0.20518
ENSMUSG00000037032	0.378	0	0.217	0.001	0.039	0.666		0.270546	0.00540541	0.257587	0.0273957	0.084553	0.567632
ENSMUSG00000020923	0.669	0.002	0.094	0.001	0.021	0.547		0.379534	0.0321856	0.172475	0.0273957	0.0747756	0.476344
ENSMUSG00000020922	0.457	0.007	0.281	0.001	0.008	0.465		0.281176	0.0236925	0.305661	0.0273957	0.0748521	0.406472
ENSMUSG00000020921	0.557	0.003	0.198	0	0.019	0.568		0.324401	0.0281351	0.245544	0.0191898	0.0756743	0.481125
ENSMUSG00000014602	0.051	0	0.493	0.011	0.297	0.491		0.124063	0.00540541	0.450473	0.0724438	0.198166	0.435251
ENSMUSG00000020926	0.605	0.014	0.165	0	0.004	0.491		0.348054	0.0356657	0.220423	0.0191898	0.0486151	0.435251
ENSMUSG00000020925	0.049	0	0.423	0.004	0.212	0.653		0.120437	0.00540541	0.414965	0.0760009	0.198043	0.551272
ENSMUSG00000014606	0.069	0	0.669	0.001	0.071	0.537		0.144593	0.00540541	0.519367	0.0273957	0.105258	0.466727
ENSMUSG00000020929	0.725	0.005	0.065	0.004	0.025	0.5		0.417019	0.0216138	0.142735	0.0760009	0.0781674	0.441843
ENSMUSG00000030020	0.152	0	0.37	0.001	0.042	0.67		0.220943	0.00540541	0.381031	0.0273957	0.0858009	0.57279
ENSMUSG00000030029	0.047	0	0.57	0.006	0.109	0.541		0.117027	0.00540541	0.470136	0.0832844	0.151024	0.470842
ENSMUSG00000063146	0.587	0.015	0.215	0	0.002	0.514		0.339964	0.03356	0.256261	0.0191898	0.0307058	0.447897
ENSMUSG00000063142	0.029	0	0.74	0.002	0.068	0.448		0.109662	0.00540541	0.581242	0.0384267	0.100187	0.389638
ENSMUSG00000048076	0.06	0	0.171	0.142	0.428	0.612		0.137345	0.00540541	0.224788	0.115907	0.205831	0.495739
ENSMUSG00000039501	0.366	0.004	0.278	0	0.003	0.619		0.269039	0.0269055	0.30318	0.0191898	0.0393524	0.503259
ENSMUSG00000048078	0.854	0.396	0.22	0	0	0.294		0.511339	0.152675	0.259556	0.0191898	0.0152346	0.302169
ENSMUSG00000039509	0.03	0	0.455	0.028	0.339	0.554		0.109868	0.00540541	0.434039	0.0751107	0.191223	0.480999
ENSMUSG00000056895	0.345	0	0.197	0.003	0.039	0.561		0.266206	0.00540541	0.244855	0.0522403	0.084553	0.482552
ENSMUSG00000073202	0.894	0.271	0.123	0.001	0.001	0.06		0.541452	0.135217	0.197198	0.0273957	0.0226898	0.149307
ENSMUSG00000021326	0.271	0.002	0.224	0.001	0.021	0.661		0.239962	0.0321856	0.262247	0.0273957	0.0747756	0.561305
ENSMUSG00000022781	0.049	0	0.275	0.028	0.414	0.613		0.120437	0.00540541	0.300732	0.0751107	0.200992	0.496892
ENSMUSG00000022789	0.03	0	0.808	0.001	0.043	0.439		0.109868	0.00540541	0.662696	0.0273957	0.0863731	0.381283
ENSMUSG00000022788	0.02	0	0.247	0.598	0.831	0.307		0.0912937	0.00540541	0.278654	0.275216	0.404186	0.308177
ENSMUSG00000028809	0.716	0.016	0.047	0.008	0.004	0.389		0.410766	0.0334393	0.123308	0.0785027	0.0486151	0.347795
ENSMUSG00000028801	0.001	0	0.239	0.935	0.978	0.079		0.0339902	0.00540541	0.272757	0.450818	0.483488	0.164522
ENSMUSG00000028803	0.012	0	0.262	0.289	0.817	0.478		0.067842	0.00540541	0.290412	0.161694	0.396739	0.421928
ENSMUSG00000028804	0.929	0.197	0.016	0.016	0.007	0.113		0.567924	0.12209	0.0880289	0.0774505	0.0772644	0.191771
ENSMUSG00000028807	0.549	0.001	0.053	0.003	0.049	0.643		0.32009	0.0211913	0.129844	0.0522403	0.090768	0.538037
ENSMUSG00000022438	0.203	0	0.113	0.026	0.329	0.532		0.213206	0.00540541	0.189498	0.0703082	0.191779	0.461325
ENSMUSG00000022433	0.399	0	0.232	0.001	0.036	0.649		0.272051	0.00540541	0.267775	0.0273957	0.0844036	0.546157
ENSMUSG00000022437	0.165	0	0.526	0	0.027	0.524		0.224804	0.00540541	0.459251	0.0191898	0.0817229	0.45389
ENSMUSG00000022436	0.812	0.042	0.153	0.001	0.001	0.382		0.479983	0.0778437	0.213561	0.0273957	0.0226898	0.342263
ENSMUSG00000022434	0.074	0	0.496	0.001	0.04	0.656		0.148725	0.00540541	0.451413	0.0273957	0.0847201	0.555043
ENSMUSG00000036854	0.819	0.031	0.076	0.002	0.006	0.392		0.485182	0.0602229	0.154346	0.0384267	0.0695907	0.349834
ENSMUSG00000042734	0.011	0	0.477	0.18	0.649	0.437		0.0648227	0.00540541	0.444333	0.152336	0.31003	0.379527
ENSMUSG00000025788	0.89	0.621	0.065	0.023	0.001	0.126		0.538434	0.233947	0.142735	0.0673284	0.0226898	0.201648
ENSMUSG00000025785	0.161	0.001	0.39	0.001	0.048	0.598		0.224123	0.0211913	0.395163	0.0273957	0.090195	0.484303
ENSMUSG00000025786	0.268	0.001	0.463	0	0.009	0.532		0.237968	0.0211913	0.437468	0.0191898	0.0710564	0.461325
ENSMUSG00000025787	0.714	0.052	0.238	0.003	0.001	0.143		0.409386	0.0888368	0.27204	0.0522403	0.0226898	0.212121
ENSMUSG00000025780	0.45	0.005	0.282	0	0.02	0.583		0.279613	0.0216138	0.3064	0.0191898	0.0750379	0.479382
ENSMUSG00000025781	0.065	0	0.591	0.002	0.059	0.496		0.142006	0.00540541	0.476835	0.0384267	0.0936598	0.439086
ENSMUSG00000012609	0.051	0	0.809	0.001	0.051	0.423		0.124063	0.00540541	0.664016	0.0273957	0.091468	0.368777
ENSMUSG00000049858	0.053	0	0.457	0.005	0.203	0.595		0.127575	0.00540541	0.434938	0.08176	0.192516	0.482399
ENSMUSG00000020492	0.131	0	0.148	0.01	0.199	0.689		0.218621	0.00540541	0.211233	0.0713247	0.190004	0.598926
ENSMUSG00000020496	0.447	0.003	0.291	0	0.004	0.56		0.278991	0.0281351	0.313663	0.0191898	0.0486151	0.48197
ENSMUSG00000020495	0.033	0	0.657	0.005	0.143	0.55		0.110777	0.00540541	0.509809	0.08176	0.182964	0.478524
ENSMUSG00000033904	0.006	0	0.109	0.695	0.917	0.474		0.0495514	0.00540541	0.186104	0.326611	0.450414	0.417213
ENSMUSG00000033906	0.015	0	0.879	0.008	0.129	0.297		0.0768156	0.00540541	0.758798	0.0785027	0.170908	0.303668
ENSMUSG00000033900	0.872	0.175	0.111	0.002	0.001	0.232		0.524869	0.111789	0.18783	0.0384267	0.0226898	0.264459
ENSMUSG00000033902	0.391	0.002	0.156	0.001	0.015	0.662		0.271622	0.0321856	0.215057	0.0273957	0.0851036	0.562562
ENSMUSG00000028373	0.069	0.002	0.514	0.001	0.008	0.436		0.144593	0.0321856	0.456286	0.0273957	0.0748521	0.378527
ENSMUSG00000020149	0.016	0	0.764	0.009	0.116	0.461		0.0797709	0.00540541	0.607699	0.0739518	0.156303	0.402329
ENSMUSG00000020143	0.012	0	0.463	0.085	0.642	0.48		0.067842	0.00540541	0.437468	0.0994199	0.306514	0.424044
ENSMUSG00000020142	0.158	0.001	0.81	0	0.007	0.306		0.223199	0.0211913	0.665338	0.0191898	0.0772644	0.30777
ENSMUSG00000018565	0.44	0.003	0.335	0	0.01	0.541		0.277762	0.0281351	0.351059	0.0191898	0.0701238	0.470842
ENSMUSG00000018567	0.489	0.004	0.166	0.003	0.023	0.467		0.291731	0.0269055	0.221081	0.0522403	0.0758937	0.408884
ENSMUSG00000039086	0.092	0.001	0.734	0	0.016	0.427		0.184975	0.0211913	0.57537	0.0191898	0.0819816	0.371361
ENSMUSG00000086832	0.77	0.103	0.014	0.047	0.008	0.056		0.449124	0.0957181	0.0856513	0.101105	0.0748521	0.146132
ENSMUSG00000044365	0.023	0.01	0.957	0.001	0.01	0.073		0.0994278	0.0503409	0.863953	0.0273957	0.0701238	0.159698
ENSMUSG00000039089	0.46	0.019	0.421	0	0.003	0.42		0.281924	0.0343662	0.413754	0.0191898	0.0393524	0.366857
ENSMUSG00000086839	0.948	0.94	0.004	0.097	0.002	0.025		0.58236	0.418494	0.0735847	0.110782	0.0307058	0.121822
ENSMUSG00000026608	0.066	0	0.183	0.066	0.515	0.593		0.142691	0.00540541	0.23445	0.0927284	0.245535	0.481504
ENSMUSG00000086041	0	0.064	0	1	0.991	0		0.0308457	0.0916793	0.0686805	0.485833	0.490558	0.102154
ENSMUSG00000048814	0.035	0	0.679	0.002	0.067	0.557		0.110743	0.00540541	0.52732	0.0384267	0.0989622	0.482023
ENSMUSG00000058447	0.056	0	0.369	0.008	0.125	0.687		0.131957	0.00540541	0.380289	0.0785027	0.166352	0.596038
ENSMUSG00000058446	0.029	0	0.65	0.002	0.095	0.609		0.109662	0.00540541	0.504488	0.0384267	0.14379	0.493066
ENSMUSG00000058444	0.144	0.001	0.564	0	0.022	0.55		0.21889	0.0211913	0.468585	0.0191898	0.0750027	0.478524
ENSMUSG00000058441	0.265	0.004	0.675	0	0.003	0.303		0.235975	0.0269055	0.523954	0.0191898	0.0393524	0.306495
ENSMUSG00000058440	0.39	0.001	0.093	0.003	0.059	0.667		0.27159	0.0211913	0.171556	0.0522403	0.0936598	0.568912
ENSMUSG00000073983	0	0.859	0.073	0.082	0.02	0.001		0.0308457	0.369469	0.151199	0.0967395	0.0750379	0.102953
ENSMUSG00000073982	0.03	0	0.004	0.582	0.862	0.517		0.109868	0.00540541	0.0735847	0.266138	0.420769	0.448949
ENSMUSG00000024493	0.051	0	0.461	0.003	0.099	0.68		0.124063	0.00540541	0.436647	0.0522403	0.146185	0.586187
ENSMUSG00000024498	0.223	0	0.353	0	0.014	0.595		0.213958	0.00540541	0.366973	0.0191898	0.0869218	0.482399
ENSMUSG00000033014	0.051	0	0.452	0.003	0.095	0.622		0.124063	0.00540541	0.432539	0.0522403	0.14379	0.506944
ENSMUSG00000059316	0.317	0.001	0.349	0	0.022	0.609		0.261694	0.0211913	0.363498	0.0191898	0.0750027	0.493066
ENSMUSG00000005698	0.268	0	0.151	0.003	0.063	0.668		0.237968	0.00540541	0.212632	0.0522403	0.0959818	0.570198
ENSMUSG00000005699	0.647	0.008	0.248	0	0.001	0.466		0.366507	0.0387083	0.279453	0.0191898	0.0226898	0.407807
ENSMUSG00000086300	0.534	0.001	0.047	0.01	0.057	0.569		0.31281	0.0211913	0.123308	0.0713247	0.0927707	0.48091
ENSMUSG00000004568	0.158	0.002	0.349	0.001	0.02	0.615		0.223199	0.0321856	0.363498	0.0273957	0.0750379	0.498937
ENSMUSG00000004567	0.061	0	0.654	0.001	0.074	0.571		0.138348	0.00540541	0.507455	0.0273957	0.110956	0.480465
ENSMUSG00000004561	0.263	0	0.244	0.001	0.038	0.631		0.234751	0.00540541	0.27639	0.0273957	0.084443	0.519728
ENSMUSG00000004562	0.266	0.004	0.263	0.003	0.054	0.516		0.236449	0.0269055	0.291181	0.0522403	0.0921122	0.448447
ENSMUSG00000072612	0.812	0.239	0.187	0.002	0.001	0.134		0.479983	0.130407	0.237568	0.0384267	0.0226898	0.20717
ENSMUSG00000081070	0.128	0	0.465	0.001	0.032	0.56		0.218758	0.00540541	0.438269	0.0273957	0.0840108	0.48197
ENSMUSG00000085769	0.691	0.015	0.203	0.001	0.002	0.4		0.393787	0.03356	0.24878	0.0273957	0.0307058	0.355026
ENSMUSG00000085760	0.175	0.653	0.228	0.079	0.014	0.038		0.224076	0.252345	0.264987	0.0942211	0.0869218	0.131964
ENSMUSG00000085762	0.004	0.002	0.125	0.899	0.279	0.007		0.0433587	0.0321856	0.198581	0.431831	0.202742	0.107722
ENSMUSG00000085764	0.088	0.506	0	1	0.183	0		0.176893	0.163802	0.0686805	0.485833	0.18248	0.102154
ENSMUSG00000085766	0.079	0	0.062	0.828	0.714	0.17		0.156042	0.00540541	0.139534	0.39495	0.342953	0.226054
ENSMUSG00000085767	0.309	0	0.088	0.005	0.123	0.632		0.259742	0.00540541	0.166705	0.08176	0.163967	0.521411
ENSMUSG00000029810	0.461	0.001	0.147	0.003	0.034	0.588		0.282193	0.0211913	0.210744	0.0522403	0.0842101	0.479856
ENSMUSG00000029814	0.175	0.107	0.902	0.001	0.002	0.031		0.224076	0.0948721	0.789932	0.0273957	0.0307058	0.126498
ENSMUSG00000029815	0.382	0.002	0.378	0	0.005	0.511		0.270885	0.0321856	0.387102	0.0191898	0.0585311	0.4466
ENSMUSG00000029817	0.036	0	0.489	0.005	0.135	0.644		0.111274	0.00540541	0.448962	0.08176	0.176861	0.539448
ENSMUSG00000029819	0.405	0	0.126	0.003	0.043	0.579		0.272727	0.00540541	0.199218	0.0522403	0.0863731	0.479859
ENSMUSG00000006586	0.036	0	0.242	0.206	0.568	0.481		0.111274	0.00540541	0.274928	0.15782	0.269111	0.425085
ENSMUSG00000006638	0.562	0.021	0.301	0.002	0.004	0.185		0.326958	0.0357925	0.321822	0.0384267	0.0486151	0.233514
ENSMUSG00000003033	0.135	0	0.425	0.001	0.058	0.646		0.218233	0.00540541	0.416262	0.0273957	0.0931576	0.542191
ENSMUSG00000003031	0.058	0	0.563	0.001	0.074	0.601		0.13467	0.00540541	0.468268	0.0273957	0.110956	0.486341
ENSMUSG00000003037	0.03	0	0.319	0.014	0.267	0.571		0.109868	0.00540541	0.336989	0.078754	0.205713	0.480465
ENSMUSG00000003039	0.37	0.001	0.254	0.001	0.016	0.549		0.269611	0.0211913	0.284112	0.0273957	0.0819816	0.477851
ENSMUSG00000047959	0.066	0.001	0.711	0.008	0.14	0.26		0.142691	0.0211913	0.553386	0.0785027	0.180997	0.283622
ENSMUSG00000084416	0.397	0.051	0.023	0.233	0.094	0.145		0.271963	0.088138	0.0962509	0.156423	0.143088	0.212923
ENSMUSG00000034379	0.082	0.001	0.353	0.005	0.066	0.616		0.162654	0.0211913	0.366973	0.08176	0.0981817	0.500175
ENSMUSG00000034371	0.163	0	0.44	0.001	0.051	0.649		0.224633	0.00540541	0.42558	0.0273957	0.091468	0.546157
ENSMUSG00000034377	0.068	0	0.164	0.139	0.592	0.534		0.143987	0.00540541	0.219692	0.114957	0.281292	0.463583
ENSMUSG00000074754	0.044	0	0.6	0.001	0.092	0.569		0.113293	0.00540541	0.480215	0.0273957	0.141273	0.48091
ENSMUSG00000017007	0.206	0	0.062	0.082	0.382	0.535		0.212512	0.00540541	0.139534	0.0967395	0.193323	0.46452
ENSMUSG00000017009	0.6	0.005	0.129	0.003	0.021	0.522		0.34594	0.0216138	0.201239	0.0522403	0.0747756	0.452412
ENSMUSG00000046603	0.068	0	0.222	0.021	0.222	0.674		0.143987	0.00540541	0.260881	0.0698453	0.203145	0.578057
ENSMUSG00000079260	0.209	0.001	0.605	0	0.017	0.467		0.212132	0.0211913	0.48206	0.0191898	0.0786038	0.408884
ENSMUSG00000046605	0.219	0	0.032	0.084	0.444	0.564		0.213073	0.00540541	0.106593	0.0987273	0.212107	0.481814
ENSMUSG00000015536	0.072	0	0.58	0.001	0.04	0.552		0.146782	0.00540541	0.473327	0.0273957	0.0847201	0.479694
ENSMUSG00000002633	0.124	0.466	0.967	0.002	0.001	0.01		0.218146	0.157778	0.8774	0.0384267	0.0226898	0.11009
ENSMUSG00000044600	0.185	0	0.256	0.001	0.043	0.735		0.220348	0.00540541	0.285699	0.0273957	0.0863731	0.671988
ENSMUSG00000041078	0.362	0.001	0.255	0	0.009	0.589		0.268555	0.0211913	0.284934	0.0191898	0.0710564	0.480086
ENSMUSG00000041079	0.068	0	0.517	0.001	0.047	0.643		0.143987	0.00540541	0.457212	0.0273957	0.0894901	0.538037
ENSMUSG00000041073	0.129	0	0.381	0.005	0.218	0.544		0.219105	0.00540541	0.389286	0.08176	0.201328	0.47374
ENSMUSG00000079481	0.055	0	0.096	0.62	0.865	0.422		0.130699	0.00540541	0.174239	0.287297	0.422379	0.368048
ENSMUSG00000079487	0	0	0.465	0.824	0.948	0.062		0.0308457	0.00540541	0.438269	0.392888	0.467201	0.150899
ENSMUSG00000081896	0.149	0	0.608	0.001	0.024	0.375		0.219984	0.00540541	0.4837	0.0273957	0.0773192	0.336313
ENSMUSG00000081895	0.801	0.029	0.065	0.005	0.012	0.367		0.471841	0.0568645	0.142735	0.08176	0.0813342	0.329887
ENSMUSG00000040389	0.005	0	0.52	0.088	0.645	0.413		0.0464607	0.00540541	0.457985	0.102664	0.308021	0.362628
ENSMUSG00000040385	0.354	0	0.193	0.001	0.041	0.672		0.267481	0.00540541	0.242044	0.0273957	0.0851567	0.575409
ENSMUSG00000040383	0.028	0	0.437	0.024	0.257	0.615		0.109171	0.00540541	0.423672	0.067393	0.207453	0.498937
ENSMUSG00000041923	0.393	0.008	0.229	0.001	0.006	0.541		0.271688	0.0387083	0.265683	0.0273957	0.0695907	0.470842
ENSMUSG00000041920	0.279	0	0.177	0.002	0.03	0.655		0.245317	0.00540541	0.229637	0.0384267	0.0839666	0.55379
ENSMUSG00000041926	0.217	0	0.204	0.003	0.085	0.702		0.212739	0.00540541	0.249434	0.0522403	0.132731	0.618447
ENSMUSG00000055692	0.937	0.407	0.041	0.002	0.001	0.275		0.573995	0.152605	0.116693	0.0384267	0.0226898	0.29235
ENSMUSG00000055694	0.709	0.013	0.108	0.002	0.004	0.438		0.40595	0.0390638	0.185208	0.0384267	0.0486151	0.380361
ENSMUSG00000040037	0.911	0.121	0.087	0.001	0.001	0.308		0.554294	0.0963311	0.1657	0.0273957	0.0226898	0.308574
ENSMUSG00000040035	0.025	0.001	0.901	0.006	0.133	0.186		0.104423	0.0211913	0.788581	0.0832844	0.175038	0.234053
ENSMUSG00000040034	0.077	0	0.811	0.001	0.018	0.335		0.152672	0.00540541	0.666662	0.0273957	0.0765066	0.317264
ENSMUSG00000061740	0.353	0.001	0.155	0.005	0.143	0.53		0.267366	0.0211913	0.214553	0.08176	0.182964	0.459024
ENSMUSG00000061742	0	0.005	0	0.997	0.994	0.014		0.0308457	0.0216138	0.0686805	0.484191	0.492191	0.113232
ENSMUSG00000015095	0.536	0.001	0.098	0.004	0.058	0.571		0.313722	0.0211913	0.1759	0.0760009	0.0931576	0.480465
ENSMUSG00000015094	0.592	0.003	0.087	0.003	0.015	0.528		0.342175	0.0281351	0.1657	0.0522403	0.0851036	0.457328
ENSMUSG00000015092	0.493	0.014	0.075	0.04	0.017	0.281		0.29351	0.0356657	0.153299	0.103055	0.0786038	0.295531
ENSMUSG00000015090	0.143	0.308	0.002	0.467	0.109	0.078		0.218588	0.144391	0.0711378	0.222067	0.151024	0.163717
ENSMUSG00000056342	0.05	0	0.68	0.01	0.037	0.375		0.122561	0.00540541	0.528108	0.0713247	0.0844468	0.336313
ENSMUSG00000047565	0.021	0	0.858	0.003	0.062	0.374		0.0940686	0.00540541	0.730251	0.0522403	0.0953612	0.33547
ENSMUSG00000057691	0.202	0.001	0.249	0.002	0.034	0.663		0.213529	0.0211913	0.280259	0.0384267	0.0842101	0.563823
ENSMUSG00000085403	0.913	0.519	0.042	0.002	0	0.169		0.555807	0.168298	0.117802	0.0384267	0.0152346	0.225595
ENSMUSG00000085408	0.123	0.001	0.601	0.001	0.011	0.49		0.217621	0.0211913	0.480611	0.0273957	0.0752887	0.434411
ENSMUSG00000053332	0.166	0	0.29	0.005	0.05	0.461		0.225034	0.00540541	0.312859	0.08176	0.0911842	0.402329
ENSMUSG00000053333	0.111	0	0.287	0.008	0.167	0.646		0.210616	0.00540541	0.310452	0.0785027	0.184478	0.542191
ENSMUSG00000053334	0.147	0.001	0.361	0.001	0.024	0.696		0.219617	0.0211913	0.373738	0.0273957	0.0773192	0.60928
ENSMUSG00000038845	0.524	0.008	0.257	0.006	0.004	0.333		0.307727	0.0387083	0.286465	0.0832844	0.0486151	0.316837
ENSMUSG00000038844	0.135	0.001	0.743	0	0.023	0.406		0.218233	0.0211913	0.584073	0.0191898	0.0758937	0.358401
ENSMUSG00000038848	0.112	0.001	0.593	0	0.021	0.537		0.211772	0.0211913	0.477559	0.0191898	0.0747756	0.466727
ENSMUSG00000018363	0.081	0	0.215	0.008	0.196	0.706		0.160674	0.00540541	0.256261	0.0785027	0.188072	0.624694
ENSMUSG00000016018	0.02	0	0.663	0.026	0.305	0.458		0.0912937	0.00540541	0.514907	0.0703082	0.19609	0.399327
ENSMUSG00000054640	0.005	0	0.392	0.642	0.905	0.269		0.0464607	0.00540541	0.396451	0.299038	0.443929	0.289036
ENSMUSG00000070462	0.322	0.015	0.406	0	0.003	0.322		0.262538	0.03356	0.404439	0.0191898	0.0393524	0.313784
ENSMUSG00000048385	0.889	0.605	0.234	0	0	0.134		0.537679	0.224397	0.269176	0.0191898	0.0152346	0.20717
ENSMUSG00000037003	0.632	0.001	0.024	0.033	0.181	0.432		0.359678	0.0211913	0.0974126	0.0907534	0.182216	0.37509
ENSMUSG00000033253	0.728	0.005	0.076	0.001	0.01	0.532		0.419118	0.0216138	0.154346	0.0273957	0.0701238	0.461325
ENSMUSG00000048388	0.134	0	0.294	0.002	0.062	0.657		0.218429	0.00540541	0.316138	0.0384267	0.0953612	0.556295
ENSMUSG00000033257	0.362	0.002	0.153	0.003	0.041	0.658		0.268555	0.0321856	0.213561	0.0522403	0.0851567	0.557547
ENSMUSG00000033256	0.858	0.478	0.108	0	0	0.2		0.514342	0.159602	0.185208	0.0191898	0.0152346	0.242416
ENSMUSG00000021959	0.024	0	0.536	0.016	0.375	0.474		0.101983	0.00540541	0.461542	0.0774505	0.192507	0.417213
ENSMUSG00000021958	0.854	0.476	0.131	0.005	0.001	0.124		0.511339	0.159308	0.202415	0.08176	0.0226898	0.200181
ENSMUSG00000021951	0.323	0.001	0.409	0.001	0.009	0.423		0.26267	0.0211913	0.406194	0.0273957	0.0710564	0.368777
ENSMUSG00000021952	0.009	0	0.671	0.065	0.563	0.352		0.0587498	0.00540541	0.520629	0.093158	0.266652	0.321726
ENSMUSG00000021957	0.061	0	0.395	0.007	0.304	0.563		0.138348	0.00540541	0.398195	0.0825867	0.196356	0.482497
ENSMUSG00000071073	0.935	0.379	0.07	0.001	0	0.235		0.572476	0.153089	0.148037	0.0273957	0.0152346	0.266616
ENSMUSG00000071072	0.092	0	0.106	0.084	0.249	0.517		0.184975	0.00540541	0.183398	0.0987273	0.208185	0.448949
ENSMUSG00000071076	0.779	0.014	0.035	0.01	0.015	0.385		0.455679	0.0356657	0.109986	0.0713247	0.0851036	0.344701
ENSMUSG00000071074	0.476	0.001	0.193	0.001	0.036	0.63		0.286851	0.0211913	0.242044	0.0273957	0.0844036	0.518047
ENSMUSG00000071078	0.286	0	0.251	0.001	0.029	0.611		0.249584	0.00540541	0.281771	0.0273957	0.0836979	0.494623
ENSMUSG00000036555	0.675	0.001	0.079	0.002	0.019	0.541		0.383331	0.0211913	0.157477	0.0384267	0.0756743	0.470842
ENSMUSG00000036551	0.851	0.969	0.014	0.048	0.002	0.033		0.509088	0.436723	0.0856513	0.100192	0.0307058	0.128058
ENSMUSG00000036550	0.009	0	0.599	0.154	0.628	0.383		0.0587498	0.00540541	0.479823	0.126552	0.299481	0.343059
ENSMUSG00000036552	0.42	0.005	0.293	0	0.012	0.56		0.274583	0.0216138	0.315332	0.0191898	0.0813342	0.48197
ENSMUSG00000051146	0.992	0.999	0.027	0.001	0	0.011		0.616071	0.456056	0.100878	0.0273957	0.0152346	0.110877
ENSMUSG00000023084	0.196	0.711	0.006	0.141	0.008	0.059		0.215597	0.284828	0.0760209	0.115505	0.0748521	0.148512
ENSMUSG00000023087	0.09	0	0.636	0	0.014	0.554		0.181095	0.00540541	0.496555	0.0191898	0.0869218	0.480999
ENSMUSG00000030785	0.896	0.879	0.682	0	0	0.024		0.542961	0.381352	0.529455	0.0191898	0.0152346	0.121043
ENSMUSG00000023089	0.513	0.016	0.275	0.003	0.004	0.296		0.302589	0.0334393	0.300732	0.0522403	0.0486151	0.303192
ENSMUSG00000030780	0.736	0.004	0.085	0.001	0.003	0.527		0.424746	0.0269055	0.16367	0.0273957	0.0393524	0.456409
ENSMUSG00000033781	0.109	0.001	0.881	0.001	0.004	0.196		0.208719	0.0211913	0.761511	0.0273957	0.0486151	0.239872
ENSMUSG00000049265	0.634	0.001	0.117	0.001	0.009	0.519		0.360351	0.0211913	0.192693	0.0273957	0.0710564	0.45048
ENSMUSG00000049266	0	0.859	0.073	0.082	0.02	0.001		0.0308457	0.369469	0.151199	0.0967395	0.0750379	0.102953
ENSMUSG00000038065	0.085	0	0.332	0.007	0.15	0.681		0.169964	0.00540541	0.348351	0.0825867	0.186057	0.58757
ENSMUSG00000038060	0.567	0.073	0.444	0.001	0.002	0.199		0.329689	0.087336	0.428082	0.0273957	0.0307058	0.241781
ENSMUSG00000038069	0.087	0.001	0.352	0.002	0.038	0.577		0.174553	0.0211913	0.36612	0.0384267	0.084443	0.479748
ENSMUSG00000037206	0.015	0	0.001	0.994	0.975	0.211		0.0768156	0.00540541	0.0699104	0.482551	0.481858	0.249821
ENSMUSG00000030255	0.048	0	0.022	0.302	0.724	0.557		0.118998	0.00540541	0.095086	0.166497	0.348087	0.482023
ENSMUSG00000037204	0.409	0.001	0.312	0.001	0.013	0.546		0.273118	0.0211913	0.331064	0.0273957	0.0860002	0.475648
ENSMUSG00000030257	0.668	0.68	0.788	0	0	0.065		0.37891	0.267516	0.637046	0.0191898	0.0152346	0.153292
ENSMUSG00000031785	0.069	0	0.082	0.097	0.579	0.541		0.144593	0.00540541	0.160588	0.110782	0.274704	0.470842
ENSMUSG00000031787	0.374	0.001	0.237	0.001	0.013	0.614		0.270159	0.0211913	0.271307	0.0273957	0.0860002	0.497729
ENSMUSG00000031781	0.031	0	0.675	0.007	0.19	0.474		0.109967	0.00540541	0.523954	0.0825867	0.184844	0.417213
ENSMUSG00000031783	0.458	0.001	0.176	0.004	0.01	0.466		0.281424	0.0211913	0.228756	0.0760009	0.0701238	0.407807
ENSMUSG00000031782	0.234	0.001	0.668	0	0.007	0.393		0.218496	0.0211913	0.518868	0.0191898	0.0772644	0.350562
ENSMUSG00000031788	0.248	0.002	0.464	0	0.012	0.531		0.225768	0.0321856	0.437971	0.0191898	0.0813342	0.460069
ENSMUSG00000070858	0.873	0.132	0.06	0.016	0.003	0.212		0.525622	0.100815	0.137392	0.0774505	0.0393524	0.250439
ENSMUSG00000031129	0.156	0	0.228	0.004	0.127	0.624		0.222516	0.00540541	0.264987	0.0760009	0.168658	0.508939
ENSMUSG00000034570	0.427	0.003	0.635	0	0.002	0.309		0.275532	0.0281351	0.496215	0.0191898	0.0307058	0.30908
ENSMUSG00000034575	0.094	0	0.328	0.002	0.065	0.729		0.188415	0.00540541	0.344842	0.0384267	0.0972864	0.662063
ENSMUSG00000048603	0.08	0	0.436	0.001	0.07	0.7		0.158256	0.00540541	0.423032	0.0273957	0.10337	0.615363
ENSMUSG00000062083	0.357	0.021	0.007	0.712	0.477	0.084		0.267925	0.0357925	0.0772348	0.335359	0.226199	0.168552
ENSMUSG00000062081	0.113	0	0.121	0.087	0.475	0.606		0.212567	0.00540541	0.195727	0.101576	0.225166	0.490539
ENSMUSG00000025666	0.08	0.001	0.802	0	0.02	0.299		0.158256	0.0211913	0.654841	0.0191898	0.0750379	0.304601
ENSMUSG00000021179	0.303	0	0.197	0.001	0.052	0.698		0.257706	0.00540541	0.244855	0.0273957	0.0918471	0.612307
ENSMUSG00000021178	0.391	0.004	0.069	0.022	0.022	0.379		0.271622	0.0269055	0.14698	0.0680559	0.0750027	0.339748
ENSMUSG00000021171	0.016	0	0.608	0.024	0.337	0.466		0.0797709	0.00540541	0.4837	0.067393	0.191284	0.407807
ENSMUSG00000024042	0.046	0	0.064	0.17	0.646	0.578		0.115774	0.00540541	0.14167	0.14513	0.308523	0.479617
ENSMUSG00000074363	0.711	0.43	0.099	0.022	0.008	0.084		0.407322	0.153142	0.176759	0.0680559	0.0748521	0.168552
ENSMUSG00000024044	0.032	0	0.888	0.001	0.037	0.325		0.110773	0.00540541	0.770999	0.0273957	0.0844468	0.31479
ENSMUSG00000044447	0.001	0	0.001	0.989	0.988	0.418		0.0339902	0.00540541	0.0699104	0.479826	0.488926	0.365713
ENSMUSG00000042298	0.053	0	0.8	0.001	0.044	0.373		0.127575	0.00540541	0.65225	0.0273957	0.0871641	0.334669
ENSMUSG00000042292	0.568	0.004	0.23	0	0.003	0.533		0.330163	0.0269055	0.26638	0.0191898	0.0393524	0.462381
ENSMUSG00000044194	0.456	0.064	0.418	0.003	0.002	0.142		0.280937	0.0916793	0.411821	0.0522403	0.0307058	0.211674
ENSMUSG00000027562	0.008	0	0.015	0.711	0.902	0.637		0.055696	0.00540541	0.0868416	0.334845	0.442309	0.529245
ENSMUSG00000058761	0.7	0.003	0.068	0.002	0.024	0.536		0.399825	0.0281351	0.145922	0.0384267	0.0773192	0.465679
ENSMUSG00000028937	0.09	0	0.698	0	0.047	0.478		0.181095	0.00540541	0.542594	0.0191898	0.0894901	0.421928
ENSMUSG00000074940	0	0.803	0.002	0.615	0.491	0.002		0.0308457	0.336843	0.0711378	0.284586	0.233498	0.103752
ENSMUSG00000027560	0.075	0	0.043	0.774	0.892	0.309		0.149967	0.00540541	0.118908	0.36718	0.436912	0.30908
ENSMUSG00000027531	0.029	0	0.829	0.001	0.039	0.367		0.109662	0.00540541	0.690814	0.0273957	0.084553	0.329887
ENSMUSG00000027533	0.053	0	0.132	0.138	0.349	0.474		0.127575	0.00540541	0.202944	0.11481	0.191166	0.417213
ENSMUSG00000075012	0.567	0.008	0.286	0	0.002	0.416		0.329689	0.0387083	0.309591	0.0191898	0.0307058	0.364356
ENSMUSG00000003153	0.038	0	0.406	0.014	0.206	0.666		0.11144	0.00540541	0.404439	0.078754	0.194363	0.567632
ENSMUSG00000080921	0.547	0.237	0.01	0.308	0.039	0.09		0.318805	0.130009	0.0808595	0.168831	0.084553	0.173392
ENSMUSG00000029146	0.41	0.001	0.218	0.001	0.01	0.564		0.273295	0.0211913	0.258253	0.0273957	0.0701238	0.481814
ENSMUSG00000040631	0.049	0	0.1	0.228	0.717	0.539		0.120437	0.00540541	0.177666	0.156707	0.344491	0.468808
ENSMUSG00000029144	0.402	0	0.154	0.001	0.032	0.673		0.272324	0.00540541	0.214025	0.0273957	0.0840108	0.576729
ENSMUSG00000082209	0.142	0	0.035	0.203	0.406	0.501		0.218589	0.00540541	0.109986	0.157995	0.198554	0.442384
ENSMUSG00000057421	0.493	0.003	0.18	0.001	0.02	0.557		0.29351	0.0281351	0.23205	0.0273957	0.0750379	0.482023
ENSMUSG00000047368	0.028	0	0.429	0.006	0.226	0.626		0.109171	0.00540541	0.418777	0.0832844	0.204739	0.512009
ENSMUSG00000047361	0.639	0.024	0.049	0.066	0.059	0.198		0.362524	0.0433616	0.125494	0.0927284	0.0936598	0.241114
ENSMUSG00000042903	0.133	0	0.067	0.068	0.492	0.508		0.218653	0.00540541	0.144861	0.092137	0.233881	0.445601
ENSMUSG00000026374	0.325	0.001	0.286	0.001	0.019	0.528		0.26302	0.0211913	0.309591	0.0273957	0.0756743	0.457328
ENSMUSG00000026377	0.081	0	0.541	0.001	0.054	0.588		0.160674	0.00540541	0.462664	0.0273957	0.0921122	0.479856
ENSMUSG00000007021	0.247	0.001	0.237	0.003	0.043	0.63		0.225114	0.0211913	0.271307	0.0522403	0.0863731	0.518047
ENSMUSG00000055239	0.08	0.001	0.777	0	0.016	0.397		0.158256	0.0211913	0.623365	0.0191898	0.0819816	0.353028
ENSMUSG00000050600	0.143	0	0.03	0.637	0.711	0.383		0.218588	0.00540541	0.104316	0.296392	0.341417	0.343059
ENSMUSG00000083649	0.227	0	0.108	0.06	0.336	0.631		0.215417	0.00540541	0.185208	0.095332	0.191322	0.519728
ENSMUSG00000046109	0.371	0.003	0.176	0.001	0.016	0.641		0.26969	0.0281351	0.228756	0.0273957	0.0819816	0.535403
ENSMUSG00000083640	0.381	0.001	0.424	0.001	0.008	0.422		0.270837	0.0211913	0.415697	0.0273957	0.0748521	0.368048
ENSMUSG00000046101	0.912	0.079	0.042	0.004	0.002	0.189		0.55505	0.0863114	0.117802	0.0760009	0.0307058	0.23572
ENSMUSG00000016256	0.045	0	0.331	0.038	0.477	0.528		0.114218	0.00540541	0.34747	0.100588	0.226199	0.457328
ENSMUSG00000016257	0.032	0	0.826	0.001	0.044	0.422		0.110773	0.00540541	0.686758	0.0273957	0.0871641	0.368048
ENSMUSG00000016252	0.615	0.025	0.195	0.004	0.004	0.352		0.352498	0.0455955	0.243461	0.0760009	0.0486151	0.321726
ENSMUSG00000016253	0.095	0	0.321	0.009	0.204	0.648		0.19014	0.00540541	0.338729	0.0739518	0.193183	0.544851
ENSMUSG00000061411	0.108	0	0.202	0.013	0.229	0.695		0.20743	0.00540541	0.248124	0.0767327	0.205748	0.607778
ENSMUSG00000002718	0.016	0	0.796	0.008	0.14	0.35		0.0797709	0.00540541	0.647114	0.0785027	0.180997	0.320936
ENSMUSG00000084590	0	0.004	0.019	1	0.994	0		0.0308457	0.0269055	0.0915719	0.485833	0.492191	0.102154
ENSMUSG00000059824	0.84	0.261	0.434	0	0.001	0.171		0.500848	0.133959	0.421841	0.0191898	0.0226898	0.226516
ENSMUSG00000001467	0.016	0	0.437	0.034	0.498	0.546		0.0797709	0.00540541	0.423672	0.0930815	0.236955	0.475648
ENSMUSG00000022442	0.194	0	0.505	0	0.022	0.598		0.216583	0.00540541	0.453892	0.0191898	0.0750027	0.484303
ENSMUSG00000022443	0.384	0.007	0.38	0	0.007	0.55		0.271105	0.0236925	0.388565	0.0191898	0.0772644	0.478524
ENSMUSG00000001794	0.398	0	0.129	0.004	0.047	0.616		0.272005	0.00540541	0.201239	0.0760009	0.0894901	0.500175
ENSMUSG00000017615	0.645	0.024	0.273	0	0.002	0.407		0.3654	0.0433616	0.299131	0.0191898	0.0307058	0.359038
ENSMUSG00000078923	0.303	0.001	0.047	0.161	0.412	0.475		0.257706	0.0211913	0.123308	0.135154	0.200454	0.418304
ENSMUSG00000078921	0.185	0	0.367	0.004	0.096	0.502		0.220348	0.00540541	0.378666	0.0760009	0.144406	0.442907
ENSMUSG00000002844	0.22	0.001	0.423	0	0.02	0.607		0.213385	0.0211913	0.414965	0.0191898	0.0750379	0.491545
ENSMUSG00000002845	0.046	0	0.379	0.013	0.158	0.535		0.115774	0.00540541	0.387837	0.0767327	0.186351	0.46452
ENSMUSG00000002846	0.283	0	0.502	0	0.008	0.501		0.248023	0.00540541	0.453057	0.0191898	0.0748521	0.442384
ENSMUSG00000079037	0.045	0	0.501	0.002	0.097	0.691		0.114218	0.00540541	0.45286	0.0384267	0.144948	0.601845
ENSMUSG00000079036	0.453	0.007	0.405	0	0.006	0.475		0.280262	0.0236925	0.403819	0.0191898	0.0695907	0.418304
ENSMUSG00000054843	0.072	0	0.669	0.007	0.021	0.364		0.146782	0.00540541	0.519367	0.0825867	0.0747756	0.327696
ENSMUSG00000054840	0	0.001	0.002	1	0.751	0		0.0308457	0.0211913	0.0711378	0.485833	0.362049	0.102154
ENSMUSG00000041229	0.089	0	0.163	0.034	0.213	0.665		0.179107	0.00540541	0.219067	0.0930815	0.198634	0.566357
ENSMUSG00000041220	0.01	0	0.744	0.021	0.468	0.322		0.0617919	0.00540541	0.585124	0.0698453	0.221856	0.313784
ENSMUSG00000085941	0.202	0.7	0.385	0.113	0.001	0.005		0.213529	0.278686	0.391971	0.115896	0.0226898	0.106138
ENSMUSG00000002103	0.104	0	0.367	0.001	0.061	0.683		0.2027	0.00540541	0.378666	0.0273957	0.0947551	0.59036
ENSMUSG00000085947	0.016	0	0.859	0.005	0.083	0.296		0.0797709	0.00540541	0.731612	0.08176	0.129488	0.303192
ENSMUSG00000056999	0.025	0	0.349	0.047	0.503	0.581		0.104423	0.00540541	0.363498	0.101105	0.239482	0.479678
ENSMUSG00000022110	0.013	0.001	0.938	0.005	0.047	0.149		0.0708484	0.0211913	0.838412	0.08176	0.0894901	0.214166
ENSMUSG00000022112	0.201	0.018	0.805	0	0.004	0.173		0.213783	0.0346596	0.658755	0.0191898	0.0486151	0.227454
ENSMUSG00000066315	0.512	0.066	0.01	0.317	0.09	0.103		0.302034	0.0912661	0.0808595	0.172706	0.139319	0.183848
ENSMUSG00000022114	0.066	0	0.554	0.005	0.107	0.55		0.142691	0.00540541	0.465842	0.08176	0.149987	0.478524
ENSMUSG00000055717	0.003	0	0.006	0.958	0.968	0.537		0.0402462	0.00540541	0.0760209	0.463085	0.478055	0.466727
ENSMUSG00000040177	0.008	0	0.688	0.033	0.514	0.361		0.055696	0.00540541	0.533825	0.0907534	0.244958	0.32586
ENSMUSG00000051413	0.408	0.002	0.136	0.002	0.046	0.642		0.273041	0.0321856	0.205108	0.0384267	0.0888062	0.536596
ENSMUSG00000063849	0.43	0.003	0.284	0	0.012	0.586		0.276042	0.0281351	0.307993	0.0191898	0.0813342	0.479489
ENSMUSG00000057716	0.422	0.018	0.444	0	0.003	0.399		0.274876	0.0346596	0.428082	0.0191898	0.0393524	0.354366
ENSMUSG00000057715	0.012	0	0.124	0.902	0.95	0.25		0.067842	0.00540541	0.19788	0.433404	0.468286	0.277011
ENSMUSG00000025468	0.502	0.004	0.109	0.005	0.015	0.467		0.297064	0.0269055	0.186104	0.08176	0.0851036	0.408884
ENSMUSG00000025465	0.061	0	0.316	0.009	0.323	0.6		0.138348	0.00540541	0.334414	0.0739518	0.19243	0.485704
ENSMUSG00000025467	0.012	0.427	0.641	0.007	0.015	0.002		0.067842	0.152955	0.499034	0.0825867	0.0851036	0.103752
ENSMUSG00000052298	0.076	0	0.458	0.001	0.058	0.67		0.151125	0.00540541	0.435471	0.0273957	0.0931576	0.57279
ENSMUSG00000052299	0.006	0	0.793	0.107	0.38	0.278		0.0495514	0.00540541	0.643306	0.11492	0.193028	0.293955
ENSMUSG00000039233	0.087	0	0.365	0.005	0.134	0.562		0.174553	0.00540541	0.377024	0.08176	0.175968	0.482549
ENSMUSG00000052291	0.851	0.357	0.058	0.004	0.002	0.088		0.509088	0.153794	0.135243	0.0760009	0.0307058	0.171779
ENSMUSG00000052293	0.118	0	0.145	0.036	0.268	0.648		0.216271	0.00540541	0.209752	0.0969896	0.205468	0.544851
ENSMUSG00000052296	0.267	0.001	0.26	0.001	0.029	0.655		0.23721	0.0211913	0.288822	0.0273957	0.0836979	0.55379
ENSMUSG00000067547	0.179	0.001	0.125	0.098	0.295	0.451		0.222958	0.0211913	0.198581	0.111367	0.198737	0.392433
ENSMUSG00000035936	0.032	0	0.767	0.001	0.052	0.475		0.110773	0.00540541	0.611244	0.0273957	0.0918471	0.418304
ENSMUSG00000035933	0.008	0	0.689	0.177	0.745	0.282		0.055696	0.00540541	0.534644	0.150606	0.358933	0.296056
ENSMUSG00000018752	0.848	0.124	0.119	0.001	0.002	0.322		0.506839	0.0977399	0.194232	0.0273957	0.0307058	0.313784
ENSMUSG00000018750	0.353	0.019	0.292	0.002	0.016	0.412		0.267366	0.0343662	0.314526	0.0384267	0.0819816	0.361978
ENSMUSG00000052870	0.018	0.007	0.014	0.487	0.149	0.042		0.0856029	0.0236925	0.0856513	0.225046	0.185826	0.135097
ENSMUSG00000033938	0.802	0.039	0.172	0.001	0.002	0.36		0.472579	0.0718025	0.225516	0.0273957	0.0307058	0.325354
ENSMUSG00000039901	0.1	0	0.457	0.001	0.069	0.677		0.197335	0.00540541	0.434938	0.0273957	0.101666	0.582087
ENSMUSG00000039904	0	0	0.001	0.982	0.986	0.438		0.0308457	0.00540541	0.0699104	0.476022	0.487838	0.380361
ENSMUSG00000019808	0.016	0	0.723	0.015	0.119	0.447		0.0797709	0.00540541	0.564483	0.0788631	0.15937	0.388701
ENSMUSG00000019804	0.223	0.001	0.43	0	0.029	0.594		0.213958	0.0211913	0.419427	0.0191898	0.0836979	0.481937
ENSMUSG00000019806	0.014	0	0.367	0.179	0.67	0.462		0.0738404	0.00540541	0.378666	0.151792	0.320595	0.403349
ENSMUSG00000019802	0.167	0.001	0.351	0.001	0.038	0.618		0.225008	0.0211913	0.365257	0.0273957	0.084443	0.502345
ENSMUSG00000019803	0.712	0.012	0.16	0.001	0.007	0.477		0.408009	0.0431552	0.217192	0.0273957	0.0772644	0.420469
ENSMUSG00000033931	0.096	0.001	0.608	0	0.026	0.509		0.191656	0.0211913	0.4837	0.0191898	0.0799912	0.446029
ENSMUSG00000020231	0.002	0	0.064	0.566	0.91	0.541		0.0371235	0.00540541	0.14167	0.256794	0.44663	0.470842
ENSMUSG00000020230	0.032	0	0.678	0.007	0.262	0.433		0.110773	0.00540541	0.526292	0.0825867	0.206486	0.375959
ENSMUSG00000063063	0.011	0.001	0.934	0.017	0.113	0.147		0.0648227	0.0211913	0.833033	0.0766118	0.15371	0.213599
ENSMUSG00000020235	0.167	0.001	0.355	0.002	0.037	0.594		0.225008	0.0211913	0.368676	0.0384267	0.0844468	0.481937
ENSMUSG00000020234	0.014	0.95	0	0.317	0.072	0.029		0.0738404	0.424733	0.0686805	0.172706	0.106664	0.124939
ENSMUSG00000020238	0.553	0.001	0.074	0.005	0.044	0.595		0.322152	0.0211913	0.15225	0.08176	0.0871641	0.482399
ENSMUSG00000033429	0.079	0	0.481	0.002	0.075	0.577		0.156042	0.00540541	0.445881	0.0384267	0.112567	0.479748
ENSMUSG00000033423	0.706	0.005	0.075	0.003	0.02	0.51		0.4039	0.0216138	0.153299	0.0522403	0.0750379	0.446459
ENSMUSG00000033420	0.106	0	0.062	0.113	0.482	0.605		0.205004	0.00540541	0.139534	0.115896	0.228681	0.48981
ENSMUSG00000037509	0.264	0.001	0.468	0	0.009	0.556		0.235217	0.0211913	0.439946	0.0191898	0.0710564	0.481744
ENSMUSG00000037503	0.229	0.002	0.383	0	0.01	0.576		0.216406	0.0321856	0.390587	0.0191898	0.0701238	0.480336
ENSMUSG00000063760	0.007	0	0.57	0.093	0.539	0.423		0.0526299	0.00540541	0.470136	0.107754	0.257061	0.368777
ENSMUSG00000060780	0.443	0.006	0.269	0	0.012	0.47		0.278271	0.0195899	0.295994	0.0191898	0.0813342	0.412818
ENSMUSG00000026176	0.4	0	0.069	0.027	0.244	0.501		0.272101	0.00540541	0.14698	0.0726074	0.208259	0.442384
ENSMUSG00000026174	0.059	0	0.614	0.001	0.054	0.616		0.136053	0.00540541	0.485993	0.0273957	0.0921122	0.500175
ENSMUSG00000026172	0.115	0	0.272	0.002	0.068	0.749		0.214317	0.00540541	0.298356	0.0384267	0.100187	0.695019
ENSMUSG00000026173	0.675	0.023	0.16	0.002	0.008	0.368		0.383331	0.0411318	0.217192	0.0384267	0.0748521	0.33065
ENSMUSG00000026179	0.212	0.005	0.895	0.001	0.005	0.127		0.212201	0.0216138	0.780472	0.0273957	0.0585311	0.202372
ENSMUSG00000075703	0.025	0	0.623	0.002	0.08	0.627		0.104423	0.00540541	0.490146	0.0384267	0.12336	0.513097
ENSMUSG00000038742	0.769	0.011	0.045	0.004	0.014	0.462		0.448398	0.0471975	0.121112	0.0760009	0.0869218	0.403349
ENSMUSG00000038740	0.18	0.001	0.263	0.002	0.081	0.655		0.222435	0.0211913	0.291181	0.0384267	0.12551	0.55379
ENSMUSG00000042826	0.017	0.001	0.937	0.006	0.088	0.126		0.0827018	0.0211913	0.837067	0.0832844	0.136972	0.201648
ENSMUSG00000005958	0.387	0.022	0.588	0	0.001	0.24		0.271354	0.0384923	0.475905	0.0191898	0.0226898	0.270152
ENSMUSG00000043190	0.024	0	0.683	0.003	0.076	0.564		0.101983	0.00540541	0.530254	0.0522403	0.114849	0.481814
ENSMUSG00000005951	0.396	0.001	0.383	0	0.007	0.468		0.271923	0.0211913	0.390587	0.0191898	0.0772644	0.410281
ENSMUSG00000043192	0.215	0	0.199	0.017	0.161	0.582		0.212483	0.00540541	0.246182	0.0766118	0.18607	0.479369
ENSMUSG00000049760	0.374	0.003	0.331	0.001	0.006	0.49		0.270159	0.0281351	0.34747	0.0273957	0.0695907	0.434411
ENSMUSG00000049764	0.058	0	0.504	0.005	0.058	0.617		0.13467	0.00540541	0.453706	0.08176	0.0931576	0.50106
ENSMUSG00000026824	0.084	0.001	0.416	0.003	0.068	0.515		0.167367	0.0211913	0.410537	0.0522403	0.100187	0.447973
ENSMUSG00000026827	0.067	0	0.159	0.26	0.645	0.516		0.143371	0.00540541	0.216638	0.154549	0.308021	0.448447
ENSMUSG00000026820	0.267	0.001	0.372	0	0.018	0.639		0.23721	0.0211913	0.382614	0.0191898	0.0765066	0.532397
ENSMUSG00000026828	0.001	0.001	0	0.737	0.971	0.347		0.0339902	0.0211913	0.0686805	0.348195	0.479684	0.32014
ENSMUSG00000031216	0.995	1	0.005	0.003	0	0.002		0.618388	0.456709	0.0748041	0.0522403	0.0152346	0.103752
ENSMUSG00000029287	0.426	0.003	0.615	0	0.005	0.3		0.27541	0.0281351	0.486455	0.0191898	0.0585311	0.305146
ENSMUSG00000045690	0.218	0.003	0.075	0.062	0.121	0.418		0.213003	0.0281351	0.153299	0.0945658	0.161592	0.365713
ENSMUSG00000045691	0.139	0	0.515	0	0.034	0.618		0.218467	0.00540541	0.45668	0.0191898	0.0842101	0.502345
ENSMUSG00000028468	0.378	0.001	0.23	0	0.017	0.672		0.270546	0.0211913	0.26638	0.0191898	0.0786038	0.575409
ENSMUSG00000028469	0.457	0.001	0.256	0	0.009	0.574		0.281176	0.0211913	0.285699	0.0191898	0.0710564	0.479845
ENSMUSG00000028466	0.152	0	0.315	0.001	0.082	0.675		0.220943	0.00540541	0.333573	0.0273957	0.127565	0.579392
ENSMUSG00000008373	0.083	0	0.665	0	0.034	0.531		0.16526	0.00540541	0.516891	0.0191898	0.0842101	0.460069
ENSMUSG00000028461	0.806	0.029	0.192	0.001	0.002	0.332		0.475537	0.0568645	0.241318	0.0273957	0.0307058	0.316629
ENSMUSG00000048410	0.108	0	0.279	0.013	0.167	0.648		0.20743	0.00540541	0.304021	0.0767327	0.184478	0.544851
ENSMUSG00000043445	0.885	0.054	0.08	0.001	0.001	0.328		0.534663	0.0897296	0.158517	0.0273957	0.0226898	0.315671
ENSMUSG00000043448	0	0	0.001	0.941	0.977	0.457		0.0308457	0.00540541	0.0699104	0.454007	0.482944	0.39834
ENSMUSG00000006362	0.613	0.001	0.08	0.002	0.009	0.536		0.351529	0.0211913	0.158517	0.0384267	0.0710564	0.465679
ENSMUSG00000042312	0.609	0.018	0.044	0.034	0.039	0.263		0.350024	0.0346596	0.120011	0.0930815	0.084553	0.285463
ENSMUSG00000044876	0.838	0.042	0.086	0.002	0.001	0.339		0.499352	0.0778437	0.164688	0.0384267	0.0226898	0.318141
ENSMUSG00000084904	0.921	0.433	0.18	0.001	0	0.128		0.561861	0.153365	0.23205	0.0273957	0.0152346	0.203087
ENSMUSG00000084903	0.346	0	0.099	0.007	0.063	0.615		0.266326	0.00540541	0.176759	0.0825867	0.0959818	0.498937
ENSMUSG00000032299	0.512	0.001	0.16	0.001	0.011	0.534		0.302034	0.0211913	0.217192	0.0273957	0.0752887	0.463583
ENSMUSG00000039098	0.894	0.997	0.311	0	0	0.005		0.541452	0.45475	0.330232	0.0191898	0.0152346	0.106138
ENSMUSG00000057143	0.188	0	0.249	0.002	0.12	0.652		0.218986	0.00540541	0.280259	0.0384267	0.160499	0.550006
ENSMUSG00000032290	0.039	0	0.716	0.004	0.106	0.45		0.111159	0.00540541	0.558061	0.0760009	0.149506	0.391507
ENSMUSG00000032294	0.252	0.001	0.435	0.001	0.013	0.481		0.22789	0.0211913	0.422486	0.0273957	0.0860002	0.425085
ENSMUSG00000032295	0.605	0.001	0.147	0.001	0.012	0.587		0.348054	0.0211913	0.210744	0.0273957	0.0813342	0.479657
ENSMUSG00000044252	0.481	0.013	0.537	0	0.002	0.316		0.288615	0.0390638	0.461778	0.0191898	0.0307058	0.311755
ENSMUSG00000044250	0.1	0	0.151	0.108	0.524	0.608		0.197335	0.00540541	0.212632	0.115166	0.249815	0.492024
ENSMUSG00000081999	0.045	0	0.23	0.067	0.371	0.559		0.114218	0.00540541	0.26638	0.0923874	0.192145	0.482401
ENSMUSG00000058357	0.487	0.047	0.047	0.267	0.033	0.177		0.291021	0.0843169	0.123308	0.155261	0.0840813	0.229461
ENSMUSG00000058355	0.016	0	0.724	0.017	0.208	0.443		0.0797709	0.00540541	0.565418	0.0766118	0.195666	0.384947
ENSMUSG00000058351	0.171	0	0.394	0.001	0.046	0.631		0.224992	0.00540541	0.39772	0.0273957	0.0888062	0.519728
ENSMUSG00000050121	0	0	0.002	0.968	0.979	0.483		0.0308457	0.00540541	0.0711378	0.468457	0.484032	0.427512
ENSMUSG00000086419	0.057	0.023	0.156	0.797	0.055	0.019		0.13352	0.0411318	0.215057	0.378992	0.0922239	0.117143
ENSMUSG00000086418	0.954	0.982	0.026	0.002	0.001	0.008		0.586931	0.445037	0.0997264	0.0384267	0.0226898	0.108513
ENSMUSG00000086414	0.007	0	0.98	0.013	0.031	0.02		0.0526299	0.00540541	0.8949	0.0767327	0.0840114	0.117924
ENSMUSG00000034639	0.496	0.029	0.449	0	0.002	0.365		0.294753	0.0568645	0.430963	0.0191898	0.0307058	0.328409
ENSMUSG00000059409	0.146	0	0.36	0.001	0.062	0.703		0.219287	0.00540541	0.372897	0.0273957	0.0953612	0.619999
ENSMUSG00000059401	0.341	0.004	0.331	0.001	0.025	0.59		0.265622	0.0269055	0.34747	0.0273957	0.0781674	0.480348
ENSMUSG00000041757	0.172	0.003	0.697	0	0.003	0.338		0.224747	0.0281351	0.541751	0.0191898	0.0393524	0.317904
ENSMUSG00000027708	0.073	0	0.63	0.001	0.018	0.5		0.147756	0.00540541	0.493858	0.0273957	0.0765066	0.441843
ENSMUSG00000027706	0.088	0	0.427	0.002	0.087	0.61		0.176893	0.00540541	0.417562	0.0384267	0.135686	0.493841
ENSMUSG00000051652	0.679	0.007	0.12	0	0.01	0.559		0.385905	0.0236925	0.194973	0.0191898	0.0701238	0.482401
ENSMUSG00000056602	0.153	0.001	0.653	0	0.008	0.433		0.221366	0.0211913	0.50677	0.0191898	0.0748521	0.375959
ENSMUSG00000000976	0.442	0	0.06	0.008	0.072	0.615		0.278114	0.00540541	0.137392	0.0785027	0.106664	0.498937
ENSMUSG00000057559	0.018	0.967	0.016	0.335	0.003	0		0.0856029	0.435452	0.0880289	0.180965	0.0393524	0.102154
ENSMUSG00000057551	0.043	0	0.421	0.005	0.124	0.658		0.112393	0.00540541	0.413754	0.08176	0.165162	0.557547
ENSMUSG00000040407	0.642	0.007	0.108	0.004	0.021	0.409		0.363755	0.0236925	0.185208	0.0760009	0.0747756	0.360046
ENSMUSG00000080712	0.548	0.001	0.143	0.001	0.012	0.499		0.319447	0.0211913	0.208807	0.0273957	0.0813342	0.441192
ENSMUSG00000085291	0.379	0.004	0.2	0.002	0.02	0.588		0.270603	0.0269055	0.246854	0.0384267	0.0750379	0.479856
ENSMUSG00000085297	0	0.002	0.001	0.92	0.992	0.312		0.0308457	0.0321856	0.0699104	0.442878	0.491102	0.3103
ENSMUSG00000046805	0.004	0	0.556	0.136	0.715	0.377		0.0433587	0.00540541	0.466369	0.114743	0.343465	0.338013
ENSMUSG00000046807	0.314	0.001	0.215	0.002	0.082	0.614		0.260989	0.0211913	0.256261	0.0384267	0.127565	0.497729
ENSMUSG00000003721	0.056	0.001	0.639	0.001	0.027	0.552		0.131957	0.0211913	0.498079	0.0273957	0.0817229	0.479694
ENSMUSG00000015937	0.424	0	0.106	0.005	0.068	0.632		0.275102	0.00540541	0.183398	0.08176	0.100187	0.521411
ENSMUSG00000015932	0.02	0	0.425	0.039	0.483	0.564		0.0912937	0.00540541	0.416262	0.102041	0.229043	0.481814
ENSMUSG00000007613	0.001	0	0.961	0.128	0.407	0.053		0.0339902	0.00540541	0.869331	0.115724	0.198858	0.143757
ENSMUSG00000007610	0.649	0.017	0.24	0	0.001	0.479		0.367625	0.0341554	0.273478	0.0191898	0.0226898	0.422991
ENSMUSG00000007617	0.38	0.004	0.401	0	0.004	0.519		0.270787	0.0269055	0.401478	0.0191898	0.0486151	0.45048
ENSMUSG00000065540	0.014	0.95	0	0.317	0.072	0.029		0.0738404	0.424733	0.0686805	0.172706	0.106664	0.124939
ENSMUSG00000009549	0.091	0	0.288	0.003	0.122	0.683		0.183088	0.00540541	0.311254	0.0522403	0.162773	0.59036
ENSMUSG00000085875	0.835	0.672	0.219	0.002	0	0.026		0.49711	0.263037	0.258883	0.0384267	0.0152346	0.122601
ENSMUSG00000085879	0.677	0.502	0.249	0.006	0.002	0.08		0.384614	0.163023	0.280259	0.0832844	0.0307058	0.165328
ENSMUSG00000083438	0.199	0	0.374	0.003	0.019	0.514		0.214432	0.00540541	0.38417	0.0522403	0.0756743	0.447897
ENSMUSG00000045867	0.193	0	0.187	0.011	0.109	0.674		0.216867	0.00540541	0.237568	0.0724438	0.151024	0.578057
ENSMUSG00000067942	0.269	0.002	0.292	0.001	0.017	0.583		0.238724	0.0321856	0.314526	0.0273957	0.0786038	0.479382
ENSMUSG00000032679	0.49	0.004	0.088	0.008	0.037	0.468		0.292194	0.0269055	0.166705	0.0785027	0.0844468	0.410281
ENSMUSG00000003549	0.468	0.001	0.159	0.002	0.017	0.513		0.284259	0.0211913	0.216638	0.0384267	0.0786038	0.44745
ENSMUSG00000017421	0.032	0	0.425	0.013	0.199	0.644		0.110773	0.00540541	0.416262	0.0767327	0.190004	0.539448
ENSMUSG00000017428	0.601	0.006	0.185	0.002	0.006	0.41		0.346365	0.0195899	0.236052	0.0384267	0.0695907	0.360687
ENSMUSG00000037742	0.268	0	0.048	0.163	0.539	0.416		0.237968	0.00540541	0.124402	0.137575	0.257061	0.364356
ENSMUSG00000037740	0.553	0.002	0.189	0.001	0.006	0.521		0.322152	0.0321856	0.239112	0.0273957	0.0695907	0.451731
ENSMUSG00000037747	0.015	0	0.343	0.316	0.779	0.425		0.0768156	0.00540541	0.35818	0.172257	0.376675	0.37004
ENSMUSG00000003541	0.435	0	0.179	0.001	0.016	0.533		0.276772	0.00540541	0.231173	0.0273957	0.0819816	0.462381
ENSMUSG00000079177	0.401	0.001	0.021	0.07	0.183	0.57		0.272269	0.0211913	0.0939179	0.0918597	0.18248	0.481229
ENSMUSG00000079179	0.408	0.015	0.499	0.001	0.003	0.248		0.273041	0.03356	0.45232	0.0273957	0.0393524	0.2756
ENSMUSG00000015484	0.754	0.151	0.496	0	0	0.155		0.437569	0.10616	0.451413	0.0191898	0.0152346	0.217507
ENSMUSG00000015488	0.183	0	0.329	0	0.038	0.705		0.22114	0.00540541	0.345715	0.0191898	0.084443	0.623123
ENSMUSG00000019689	0.254	0	0.314	0.002	0.034	0.555		0.229301	0.00540541	0.332734	0.0384267	0.0842101	0.481403
ENSMUSG00000025408	0.596	0.005	0.18	0.001	0.008	0.49		0.344225	0.0216138	0.23205	0.0273957	0.0748521	0.434411
ENSMUSG00000039585	0.08	0	0.416	0.001	0.057	0.663		0.158256	0.00540541	0.410537	0.0273957	0.0927707	0.563823
ENSMUSG00000061607	0.065	0	0.309	0.005	0.194	0.691		0.142006	0.00540541	0.328573	0.08176	0.186862	0.601845
ENSMUSG00000000561	0.033	0	0.427	0.01	0.308	0.619		0.110777	0.00540541	0.417562	0.0713247	0.195325	0.503259
ENSMUSG00000050240	0.732	0.012	0.099	0.001	0.003	0.5		0.421926	0.0431552	0.176759	0.0273957	0.0393524	0.441843
ENSMUSG00000050243	0.045	0	0.549	0.003	0.154	0.573		0.114218	0.00540541	0.464579	0.0522403	0.186376	0.480039
ENSMUSG00000050244	0.031	0	0.462	0.008	0.198	0.653		0.109967	0.00540541	0.437159	0.0785027	0.189349	0.551272
ENSMUSG00000000567	0.631	0.002	0.086	0.003	0.034	0.551		0.359412	0.0321856	0.164688	0.0522403	0.0842101	0.479139
ENSMUSG00000050248	0.982	0.969	0.009	0.008	0.001	0.026		0.608367	0.436723	0.0796542	0.0785027	0.0226898	0.122601
ENSMUSG00000023473	0.472	0.001	0.142	0.001	0.012	0.654		0.285491	0.0211913	0.20829	0.0273957	0.0813342	0.552533
ENSMUSG00000062234	0.19	0	0.397	0	0.029	0.664		0.218185	0.00540541	0.399291	0.0191898	0.0836979	0.565088
ENSMUSG00000031378	0.428	0	0.059	0.024	0.263	0.507		0.275657	0.00540541	0.136318	0.067393	0.206272	0.445171
ENSMUSG00000041417	0.084	0.001	0.594	0.001	0.035	0.445		0.167367	0.0211913	0.477927	0.0273957	0.0843211	0.386835
ENSMUSG00000041415	0.161	0	0.182	0.005	0.094	0.718		0.224123	0.00540541	0.233592	0.08176	0.143088	0.643958
ENSMUSG00000031370	0.784	0.121	0.07	0.016	0.003	0.22		0.459336	0.0963311	0.148037	0.0774505	0.0393524	0.255963
ENSMUSG00000031373	0.616	0.007	0.052	0.012	0.053	0.434		0.352908	0.0236925	0.12876	0.0747618	0.0919967	0.376838
ENSMUSG00000031375	0.645	0.02	0.023	0.158	0.103	0.14		0.3654	0.0341597	0.0962509	0.131449	0.147877	0.21069
ENSMUSG00000031376	0.05	0	0.718	0.003	0.069	0.417		0.122561	0.00540541	0.559678	0.0522403	0.101666	0.365032
ENSMUSG00000029135	0.911	0.185	0.018	0.006	0.002	0.122		0.554294	0.116609	0.090394	0.0832844	0.0307058	0.198689
ENSMUSG00000029131	0.201	0	0.085	0.124	0.253	0.521		0.213783	0.00540541	0.16367	0.116083	0.207904	0.451731
ENSMUSG00000022706	0.09	0	0.679	0.001	0.049	0.454		0.181095	0.00540541	0.52732	0.0273957	0.090768	0.395338
ENSMUSG00000038351	0.804	0.009	0.072	0.001	0.003	0.468		0.474058	0.0494382	0.150147	0.0273957	0.0393524	0.410281
ENSMUSG00000020412	0.093	0	0.23	0.01	0.219	0.706		0.186751	0.00540541	0.26638	0.0713247	0.201811	0.624694
ENSMUSG00000020411	0	0	0.001	0.977	0.991	0.317		0.0308457	0.00540541	0.0699104	0.473315	0.490558	0.312072
ENSMUSG00000028668	0.077	0	0.438	0.001	0.056	0.7		0.152672	0.00540541	0.424413	0.0273957	0.0925224	0.615363
ENSMUSG00000028669	0.202	0	0.186	0.002	0.064	0.728		0.213529	0.00540541	0.236811	0.0384267	0.0965421	0.66041
ENSMUSG00000028664	0.13	0	0.381	0.005	0.075	0.577		0.218868	0.00540541	0.389286	0.08176	0.112567	0.479748
ENSMUSG00000028661	0.975	0.997	0.074	0	0	0.012		0.60299	0.45475	0.15225	0.0191898	0.0152346	0.111663
ENSMUSG00000062901	0.008	0	0.657	0.046	0.441	0.415		0.055696	0.00540541	0.509809	0.101906	0.210828	0.363687
ENSMUSG00000049624	0.031	0	0.721	0.005	0.111	0.466		0.109967	0.00540541	0.562626	0.08176	0.152359	0.407807
ENSMUSG00000038970	0.544	0.105	0.465	0	0.001	0.233		0.317237	0.0953692	0.438269	0.0191898	0.0226898	0.265152
ENSMUSG00000038975	0.023	0	0.741	0.003	0.104	0.498		0.0994278	0.00540541	0.582128	0.0522403	0.148588	0.440579
ENSMUSG00000038976	0.832	0.012	0.059	0.001	0.002	0.447		0.494869	0.0431552	0.136318	0.0273957	0.0307058	0.388701
ENSMUSG00000025161	0.598	0.002	0.022	0.083	0.337	0.359		0.345086	0.0321856	0.095086	0.0977077	0.191284	0.324764
ENSMUSG00000025162	0.289	0	0.286	0	0.021	0.672		0.251257	0.00540541	0.309591	0.0191898	0.0747756	0.575409
ENSMUSG00000018659	0.027	0	0.913	0.002	0.055	0.246		0.108337	0.00540541	0.804769	0.0384267	0.0922239	0.274251
ENSMUSG00000025169	0.52	0	0.095	0.003	0.045	0.642		0.305698	0.00540541	0.17337	0.0522403	0.0879902	0.536596
ENSMUSG00000032058	0.008	0	0.831	0.058	0.367	0.286		0.055696	0.00540541	0.693523	0.0958032	0.191829	0.298128
ENSMUSG00000032059	0.059	0	0.419	0.002	0.137	0.648		0.136053	0.00540541	0.41255	0.0384267	0.178546	0.544851
ENSMUSG00000032050	0.246	0	0.088	0.023	0.253	0.549		0.22447	0.00540541	0.166705	0.0673284	0.207904	0.477851
ENSMUSG00000032051	0.087	0	0.783	0	0.021	0.374		0.174553	0.00540541	0.630812	0.0191898	0.0747756	0.33547
ENSMUSG00000039000	0.036	0	0.773	0.001	0.033	0.478		0.111274	0.00540541	0.618503	0.0273957	0.0840813	0.421928
ENSMUSG00000039007	0.162	0.017	0.851	0	0.004	0.166		0.224467	0.0341554	0.72072	0.0191898	0.0486151	0.224005
ENSMUSG00000039004	0.304	0.024	0.005	0.342	0.397	0.131		0.258094	0.0433616	0.0748041	0.184199	0.19638	0.20518
ENSMUSG00000053286	0.043	0	0.595	0.002	0.068	0.628		0.112393	0.00540541	0.478298	0.0384267	0.100187	0.514723
ENSMUSG00000053289	0.72	0.037	0.208	0.002	0.002	0.307		0.413537	0.0670579	0.251949	0.0384267	0.0307058	0.308177
ENSMUSG00000021428	0.475	0.002	0.146	0.005	0.04	0.496		0.286471	0.0321856	0.210316	0.08176	0.0847201	0.439086
ENSMUSG00000021420	0.623	0.003	0.143	0.001	0.022	0.543		0.355899	0.0281351	0.208807	0.0273957	0.0750027	0.4728
ENSMUSG00000021423	0.01	0	0.466	0.058	0.569	0.528		0.0617919	0.00540541	0.438765	0.0958032	0.269623	0.457328
ENSMUSG00000024414	0.014	0.95	0	0.317	0.072	0.029		0.0738404	0.424733	0.0686805	0.172706	0.106664	0.124939
ENSMUSG00000024413	0.011	0	0.049	0.486	0.853	0.535		0.0648227	0.00540541	0.125494	0.224893	0.415942	0.46452
ENSMUSG00000021427	0.025	0	0.407	0.019	0.316	0.613		0.104423	0.00540541	0.40506	0.0742973	0.193647	0.496892
ENSMUSG00000060212	0.412	0.023	0.717	0	0.001	0.212		0.273556	0.0411318	0.558965	0.0191898	0.0226898	0.250439
ENSMUSG00000041258	0.076	0	0.184	0.07	0.407	0.609		0.151125	0.00540541	0.235217	0.0918597	0.198858	0.493066
ENSMUSG00000048895	0.765	0.011	0.137	0.001	0.003	0.451		0.445499	0.0471975	0.205666	0.0273957	0.0393524	0.392433
ENSMUSG00000048897	0.498	0.001	0.054	0.029	0.161	0.553		0.295516	0.0211913	0.130927	0.0780385	0.18607	0.480532
ENSMUSG00000053754	0.634	0.004	0.122	0.001	0.01	0.497		0.360351	0.0269055	0.196468	0.0273957	0.0701238	0.439778
ENSMUSG00000048899	0.067	0	0.872	0.001	0.01	0.255		0.143371	0.00540541	0.749293	0.0273957	0.0701238	0.280354
ENSMUSG00000032942	0.676	0.88	0.787	0	0	0.034		0.383971	0.38195	0.635806	0.0191898	0.0152346	0.128839
ENSMUSG00000086389	0.653	0.005	0.221	0	0.002	0.466		0.369901	0.0216138	0.26023	0.0191898	0.0307058	0.407807
ENSMUSG00000033096	0.053	0	0.639	0.001	0.05	0.575		0.127575	0.00540541	0.498079	0.0273957	0.0911842	0.480087
ENSMUSG00000033099	0.682	0.008	0.076	0.004	0.005	0.425		0.387854	0.0387083	0.154346	0.0760009	0.0585311	0.37004
ENSMUSG00000087298	0.012	0	0.098	0.817	0.926	0.4		0.067842	0.00540541	0.1759	0.389281	0.455283	0.355026
ENSMUSG00000004071	0.115	0	0.581	0	0.034	0.607		0.214317	0.00540541	0.473652	0.0191898	0.0842101	0.491545
ENSMUSG00000004070	0.079	0	0.316	0.003	0.132	0.709		0.156042	0.00540541	0.334414	0.0522403	0.174068	0.629443
ENSMUSG00000048234	0.08	0	0.501	0.001	0.058	0.66		0.158256	0.00540541	0.45286	0.0273957	0.0931576	0.560051
ENSMUSG00000072692	0.3	0.073	0.012	0.22	0.197	0.109		0.256598	0.087336	0.0832614	0.156917	0.188704	0.188623
ENSMUSG00000072693	0.832	0.771	0.335	0.004	0.001	0.005		0.494869	0.31857	0.351059	0.0760009	0.0226898	0.106138
ENSMUSG00000072694	0.217	0	0.305	0.001	0.04	0.673		0.212739	0.00540541	0.32522	0.0273957	0.0847201	0.576729
ENSMUSG00000030541	0.458	0	0.116	0.003	0.081	0.616		0.281424	0.00540541	0.191901	0.0522403	0.12551	0.500175
ENSMUSG00000030545	0.3	0.001	0.286	0	0.012	0.644		0.256598	0.0211913	0.309591	0.0191898	0.0813342	0.539448
ENSMUSG00000030547	0	0.016	0.601	1	0.226	0		0.0308457	0.0334393	0.480611	0.485833	0.204739	0.102154
ENSMUSG00000031631	0.086	0.001	0.711	0	0.014	0.426		0.172457	0.0211913	0.553386	0.0191898	0.0869218	0.370801
ENSMUSG00000031633	0.074	0	0.836	0	0.022	0.359		0.148725	0.00540541	0.700308	0.0191898	0.0750027	0.324764
ENSMUSG00000031634	0.05	0	0.776	0.001	0.032	0.361		0.122561	0.00540541	0.62214	0.0273957	0.0840108	0.32586
ENSMUSG00000031639	0.037	0	0.564	0.002	0.078	0.616		0.111712	0.00540541	0.468585	0.0384267	0.119423	0.500175
ENSMUSG00000071419	0.568	0.061	0.027	0.061	0.019	0.154		0.330163	0.0913065	0.100878	0.0949793	0.0756743	0.216754
ENSMUSG00000034041	0.739	0.022	0.088	0.024	0.01	0.309		0.426869	0.0384923	0.166705	0.067393	0.0701238	0.30908
ENSMUSG00000034040	0.025	0.001	0.931	0.002	0.071	0.126		0.104423	0.0211913	0.828999	0.0384267	0.105258	0.201648
ENSMUSG00000034042	0.071	0	0.243	0.021	0.348	0.664		0.145988	0.00540541	0.275657	0.0698453	0.191158	0.565088
ENSMUSG00000029276	0.092	0.002	0.797	0.001	0.009	0.306		0.184975	0.0321856	0.648392	0.0273957	0.0710564	0.30777
ENSMUSG00000029270	0.031	0	0.61	0.001	0.058	0.629		0.109967	0.00540541	0.484576	0.0273957	0.0931576	0.516375
ENSMUSG00000029279	0.026	0	0.428	0.028	0.386	0.592		0.106719	0.00540541	0.418212	0.0751107	0.194006	0.481029
ENSMUSG00000035397	0.679	0.003	0.021	0.011	0.032	0.504		0.385905	0.0281351	0.0939179	0.0724438	0.0840108	0.443911
ENSMUSG00000035392	0.411	0.003	0.129	0.007	0.045	0.519		0.273377	0.0281351	0.201239	0.0825867	0.0879902	0.45048
ENSMUSG00000035390	0.605	0.008	0.298	0	0.002	0.484		0.348054	0.0387083	0.319435	0.0191898	0.0307058	0.428126
ENSMUSG00000046688	0.092	0	0.559	0.001	0.044	0.603		0.184975	0.00540541	0.467157	0.0273957	0.0871641	0.487904
ENSMUSG00000046687	0.03	0	0.067	0.194	0.763	0.545		0.109868	0.00540541	0.144861	0.157351	0.3683	0.474756
ENSMUSG00000083169	0.152	0	0.288	0.002	0.062	0.632		0.220943	0.00540541	0.311254	0.0384267	0.0953612	0.521411
ENSMUSG00000035024	0.034	0	0.253	0.166	0.6	0.523		0.110766	0.00540541	0.283349	0.141025	0.285348	0.453131
ENSMUSG00000035027	0.884	0.051	0.044	0.004	0.001	0.315		0.533909	0.088138	0.120011	0.0760009	0.0226898	0.311432
ENSMUSG00000075401	0.909	0.318	0.135	0.001	0	0.226		0.552782	0.14758	0.204613	0.0273957	0.0152346	0.260237
ENSMUSG00000045083	0.988	0.995	0.067	0.001	0	0.003		0.612986	0.453447	0.144861	0.0273957	0.0152346	0.104548
ENSMUSG00000045087	0.007	0	0.006	0.766	0.914	0.558		0.0526299	0.00540541	0.0760209	0.363074	0.448792	0.482241
ENSMUSG00000044933	0.855	0.042	0.077	0.001	0.002	0.393		0.51209	0.0778437	0.155391	0.0273957	0.0307058	0.350562
ENSMUSG00000044934	0.107	0.008	0.828	0	0.01	0.207		0.206349	0.0387083	0.689461	0.0191898	0.0701238	0.247134
ENSMUSG00000004815	0.043	0	0.748	0.003	0.126	0.44		0.112393	0.00540541	0.589397	0.0522403	0.167488	0.382208
ENSMUSG00000087240	0	0.053	0	0.772	0.993	0.014		0.0308457	0.0893774	0.0686805	0.366153	0.491646	0.113232
ENSMUSG00000058258	0.057	0	0.048	0.655	0.835	0.45		0.13352	0.00540541	0.124402	0.30587	0.406319	0.391507
ENSMUSG00000058254	0.103	0	0.36	0.001	0.054	0.714		0.201513	0.00540541	0.372897	0.0273957	0.0921122	0.637462
ENSMUSG00000032551	0.355	0.001	0.243	0.001	0.012	0.526		0.267595	0.0211913	0.275657	0.0273957	0.0813342	0.455529
ENSMUSG00000032553	0.145	0	0.311	0.001	0.067	0.71		0.21896	0.00540541	0.330232	0.0273957	0.0989622	0.631037
ENSMUSG00000032555	0.013	0	0.603	0.058	0.36	0.5		0.0708484	0.00540541	0.481416	0.0958032	0.191455	0.441843
ENSMUSG00000032557	0.138	0.001	0.396	0	0.02	0.639		0.218595	0.0211913	0.398668	0.0191898	0.0750379	0.532397
ENSMUSG00000032558	0.029	0	0.617	0.002	0.092	0.639		0.109662	0.00540541	0.487397	0.0384267	0.141273	0.532397
ENSMUSG00000001366	0.06	0	0.692	0.001	0.028	0.485		0.137345	0.00540541	0.537116	0.0273957	0.0830094	0.429111
ENSMUSG00000040302	0.117	0	0.364	0.002	0.053	0.661		0.215419	0.00540541	0.376197	0.0384267	0.0919967	0.561305
ENSMUSG00000024357	0.565	0.001	0.081	0.004	0.047	0.6		0.328562	0.0211913	0.159554	0.0760009	0.0894901	0.485704
ENSMUSG00000024350	0.01	0	0.738	0.057	0.412	0.382		0.0617919	0.00540541	0.579358	0.0959556	0.200454	0.342263
ENSMUSG00000024359	0.032	0	0.78	0.001	0.062	0.469		0.110773	0.00540541	0.627065	0.0273957	0.0953612	0.411376
ENSMUSG00000050088	0.025	0	0.412	0.015	0.215	0.628		0.104423	0.00540541	0.408083	0.0788631	0.199766	0.514723
ENSMUSG00000001946	0.754	0.016	0.116	0.002	0.004	0.453		0.437569	0.0334393	0.191901	0.0384267	0.0486151	0.394333
ENSMUSG00000001942	0.547	0.025	0.583	0	0.002	0.249		0.318805	0.0455955	0.474424	0.0191898	0.0307058	0.276344
ENSMUSG00000055567	0.024	0	0.739	0.009	0.178	0.443		0.101983	0.00540541	0.580222	0.0739518	0.182237	0.384947
ENSMUSG00000055560	0.981	0.948	0.021	0.004	0	0.01		0.607598	0.423482	0.0939179	0.0760009	0.0152346	0.11009
ENSMUSG00000015016	0.643	0.014	0.26	0	0.001	0.462		0.364301	0.0356657	0.288822	0.0191898	0.0226898	0.403349
ENSMUSG00000015013	0.228	0	0.315	0.001	0.028	0.591		0.215903	0.00540541	0.333573	0.0273957	0.0830094	0.480641
ENSMUSG00000051022	0.573	0.134	0.172	0	0.002	0.28		0.332522	0.101397	0.225516	0.0191898	0.0307058	0.29501
ENSMUSG00000047658	0.669	0.003	0.169	0	0.003	0.542		0.379534	0.0281351	0.223242	0.0191898	0.0393524	0.471833
ENSMUSG00000047656	0.521	0.015	0.369	0.001	0.003	0.38		0.306127	0.03356	0.380289	0.0273957	0.0393524	0.340572
ENSMUSG00000085483	0.994	1	0.005	0.017	0	0		0.617615	0.456709	0.0748041	0.0766118	0.0152346	0.102154
ENSMUSG00000051726	0.019	0	0.316	0.093	0.638	0.543		0.0884691	0.00540541	0.334414	0.107754	0.304506	0.4728
ENSMUSG00000087436	0.129	0.061	0	1	0.444	0		0.219105	0.0913065	0.0686805	0.485833	0.212107	0.102154
ENSMUSG00000084284	0.448	0.003	0.073	0.034	0.059	0.416		0.279176	0.0281351	0.151199	0.0930815	0.0936598	0.364356
ENSMUSG00000084289	0.203	0.001	0.018	0.532	0.562	0.345		0.213206	0.0211913	0.090394	0.237386	0.266399	0.319614
ENSMUSG00000082625	0.112	0.002	0.519	0.002	0.049	0.479		0.211772	0.0321856	0.457845	0.0384267	0.090768	0.422991
ENSMUSG00000020883	0.077	0	0.521	0.001	0.055	0.658		0.152672	0.00540541	0.458236	0.0273957	0.0922239	0.557547
ENSMUSG00000050860	0.849	0.122	0.147	0	0.001	0.311		0.507589	0.0967954	0.210744	0.0191898	0.0226898	0.309825
ENSMUSG00000016637	0.645	0.022	0.257	0.001	0.002	0.391		0.3654	0.0384923	0.286465	0.0273957	0.0307058	0.349098
ENSMUSG00000053519	0.464	0.014	0.636	0	0.002	0.254		0.28303	0.0356657	0.496555	0.0191898	0.0307058	0.279644
ENSMUSG00000053510	0.093	0	0.25	0.004	0.14	0.726		0.186751	0.00540541	0.281014	0.0760009	0.180997	0.657104
ENSMUSG00000061046	0.465	0.008	0.693	0	0.002	0.21		0.283302	0.0387083	0.537946	0.0191898	0.0307058	0.249146
ENSMUSG00000031584	0.034	0	0.135	0.52	0.866	0.427		0.110766	0.00540541	0.204613	0.232105	0.422917	0.371361
ENSMUSG00000055917	0.136	0	0.342	0.001	0.042	0.636		0.218497	0.00540541	0.357291	0.0273957	0.0858009	0.527621
ENSMUSG00000055912	0.167	0	0.238	0.002	0.153	0.621		0.225008	0.00540541	0.27204	0.0384267	0.186382	0.505542
ENSMUSG00000036622	0.866	0.058	0.118	0.001	0.001	0.327		0.520355	0.0904438	0.193458	0.0273957	0.0226898	0.315368
ENSMUSG00000036620	0.846	0.022	0.035	0.004	0.004	0.376		0.50534	0.0384923	0.109986	0.0760009	0.0486151	0.337192
ENSMUSG00000002578	0.95	0.415	0.024	0.005	0.001	0.176		0.583883	0.152599	0.0974126	0.08176	0.0226898	0.228939
ENSMUSG00000030189	0.267	0.001	0.206	0.001	0.092	0.616		0.23721	0.0211913	0.250733	0.0273957	0.141273	0.500175
ENSMUSG00000018858	0.782	0.018	0.102	0.001	0.003	0.404		0.457872	0.0346596	0.179581	0.0273957	0.0393524	0.357125
ENSMUSG00000087266	0.077	0	0.695	0.002	0.031	0.36		0.152672	0.00540541	0.539845	0.0384267	0.0840114	0.325354
ENSMUSG00000038576	0.393	0	0.292	0	0.007	0.556		0.271688	0.00540541	0.314526	0.0191898	0.0772644	0.481744
ENSMUSG00000019189	0.04	0	0.697	0.001	0.035	0.557		0.11143	0.00540541	0.541751	0.0273957	0.0843211	0.482023
ENSMUSG00000019188	0.23	0	0.224	0.002	0.079	0.694		0.216921	0.00540541	0.262247	0.0384267	0.121658	0.606283
ENSMUSG00000014164	0.018	0	0.146	0.794	0.911	0.318		0.0856029	0.00540541	0.210316	0.37745	0.44717	0.312495
ENSMUSG00000066807	0.018	0	0.243	0.076	0.639	0.569		0.0856029	0.00540541	0.275657	0.0924976	0.305008	0.48091
ENSMUSG00000066800	0.047	0	0.166	0.116	0.575	0.588		0.117027	0.00540541	0.221081	0.116067	0.272677	0.479856
ENSMUSG00000030706	0.935	0.356	0.048	0.002	0.001	0.268		0.572476	0.153784	0.124402	0.0384267	0.0226898	0.288467
ENSMUSG00000030707	0.608	0.003	0.169	0	0.006	0.562		0.349608	0.0281351	0.223242	0.0191898	0.0695907	0.482549
ENSMUSG00000030704	0.082	0.001	0.547	0.001	0.02	0.535		0.162654	0.0211913	0.464119	0.0273957	0.0750379	0.46452
ENSMUSG00000030701	0.002	0	0.005	0.862	0.945	0.54		0.0371235	0.00540541	0.0748041	0.412537	0.465575	0.469833
ENSMUSG00000039623	0.272	0.003	0.269	0.002	0.053	0.556		0.240451	0.0281351	0.295994	0.0384267	0.0919967	0.481744
ENSMUSG00000039621	0.691	0.003	0.079	0.001	0.011	0.582		0.393787	0.0281351	0.157477	0.0273957	0.0752887	0.479369
ENSMUSG00000063358	0.041	0	0.289	0.052	0.366	0.599		0.111696	0.00540541	0.311995	0.0971319	0.191762	0.48489
ENSMUSG00000055003	0.725	0.08	0.244	0	0.001	0.375		0.417019	0.0865176	0.27639	0.0191898	0.0226898	0.336313
ENSMUSG00000037280	0	0	0.002	0.961	0.978	0.451		0.0308457	0.00540541	0.0711378	0.464694	0.483488	0.392433
ENSMUSG00000021248	0.114	0	0.234	0.037	0.207	0.527		0.213296	0.00540541	0.269176	0.098843	0.195019	0.456409
ENSMUSG00000021241	0.049	0	0.875	0.001	0.048	0.283		0.120437	0.00540541	0.753368	0.0273957	0.090195	0.296578
ENSMUSG00000021240	0.41	0.001	0.044	0.039	0.211	0.43		0.273295	0.0211913	0.120011	0.102041	0.197437	0.373569
ENSMUSG00000021242	0.231	0	0.126	0.008	0.192	0.562		0.217155	0.00540541	0.199218	0.0785027	0.18587	0.482549
ENSMUSG00000021245	0.04	0	0.388	0.017	0.227	0.653		0.11143	0.00540541	0.393994	0.0766118	0.205096	0.551272
ENSMUSG00000021244	0.207	0	0.276	0	0.027	0.716		0.212359	0.00540541	0.30156	0.0191898	0.0817229	0.640701
ENSMUSG00000029072	0.714	0.038	0.004	0.2	0.079	0.241		0.409386	0.0693613	0.0735847	0.158027	0.121658	0.27084
ENSMUSG00000029073	0.06	0	0.863	0.002	0.022	0.269		0.137345	0.00540541	0.737056	0.0384267	0.0750027	0.289036
ENSMUSG00000029071	0.527	0.004	0.174	0	0.008	0.558		0.309044	0.0269055	0.227122	0.0191898	0.0748521	0.482241
ENSMUSG00000029076	0.33	0.001	0.281	0	0.02	0.627		0.263708	0.0211913	0.305661	0.0191898	0.0750379	0.513097
ENSMUSG00000022577	0.703	0.005	0.024	0.043	0.12	0.396		0.401858	0.0216138	0.0974126	0.103439	0.160499	0.352531
ENSMUSG00000022570	0.583	0.002	0.152	0.001	0.008	0.502		0.337837	0.0321856	0.21307	0.0273957	0.0748521	0.442907
ENSMUSG00000022571	0.356	0.001	0.299	0	0.02	0.621		0.267707	0.0211913	0.320248	0.0191898	0.0750379	0.505542
ENSMUSG00000069056	0.063	0	0.671	0.001	0.028	0.488		0.140337	0.00540541	0.520629	0.0273957	0.0830094	0.432661
ENSMUSG00000035623	0.809	0.101	0.096	0.005	0.002	0.23		0.477759	0.0958993	0.174239	0.08176	0.0307058	0.263
ENSMUSG00000020598	0.016	0	0.828	0.006	0.129	0.346		0.0797709	0.00540541	0.689461	0.0832844	0.170908	0.319933
ENSMUSG00000035621	0.351	0.015	0.64	0	0.002	0.303		0.267026	0.03356	0.498679	0.0191898	0.0307058	0.306495
ENSMUSG00000042165	0.414	0.001	0.142	0.007	0.039	0.476		0.273824	0.0211913	0.20829	0.0825867	0.084553	0.419389
ENSMUSG00000020590	0.004	0	0.789	0.114	0.464	0.222		0.0433587	0.00540541	0.63829	0.115965	0.220118	0.257406
ENSMUSG00000035629	0.188	0	0.205	0.005	0.111	0.671		0.218986	0.00540541	0.250084	0.08176	0.152359	0.574096
ENSMUSG00000020621	0.071	0	0.697	0	0.019	0.508		0.145988	0.00540541	0.541751	0.0191898	0.0756743	0.445601
ENSMUSG00000028039	0.662	0.012	0.176	0	0.002	0.505		0.375221	0.0431552	0.228756	0.0191898	0.0307058	0.444294
ENSMUSG00000020627	0.31	0.004	0.329	0	0.003	0.525		0.260015	0.0269055	0.345715	0.0191898	0.0393524	0.454689
ENSMUSG00000028035	0.03	0	0.475	0.005	0.11	0.667		0.109868	0.00540541	0.443438	0.08176	0.151594	0.568912
ENSMUSG00000028034	0.033	0	0.668	0.007	0.178	0.507		0.110777	0.00540541	0.518868	0.0825867	0.182237	0.445171
ENSMUSG00000028030	0.003	0	0.64	0.383	0.802	0.19		0.0402462	0.00540541	0.498679	0.20006	0.388792	0.23627
ENSMUSG00000028033	0.628	0.776	0.775	0	0	0.045		0.3582	0.32141	0.620915	0.0191898	0.0152346	0.137452
ENSMUSG00000028032	0.016	0	0.273	0.104	0.666	0.527		0.0797709	0.00540541	0.299131	0.114	0.318579	0.456409
ENSMUSG00000013698	0.407	0	0.064	0.01	0.141	0.568		0.272968	0.00540541	0.14167	0.0713247	0.181696	0.481125
ENSMUSG00000038705	0.29	0.001	0.143	0.003	0.058	0.712		0.251842	0.0211913	0.208807	0.0522403	0.0931576	0.634239
ENSMUSG00000087088	0.007	0.001	0.847	0.278	0.15	0.054		0.0526299	0.0211913	0.715273	0.157855	0.186057	0.144548
ENSMUSG00000018442	0.065	0	0.608	0.003	0.048	0.527		0.142006	0.00540541	0.4837	0.0522403	0.090195	0.456409
ENSMUSG00000018446	0.134	0.002	0.762	0	0.012	0.308		0.218429	0.0321856	0.605364	0.0191898	0.0813342	0.308574
ENSMUSG00000052364	0.186	0.003	0.742	0	0.003	0.31		0.219787	0.0281351	0.583028	0.0191898	0.0393524	0.309458
ENSMUSG00000032396	0.051	0	0.538	0.002	0.096	0.639		0.124063	0.00540541	0.462015	0.0384267	0.144406	0.532397
ENSMUSG00000032393	0.129	0.001	0.62	0.001	0.012	0.427		0.219105	0.0211913	0.488645	0.0273957	0.0813342	0.371361
ENSMUSG00000052369	0.633	0.017	0.284	0	0.003	0.445		0.360083	0.0341554	0.307993	0.0191898	0.0393524	0.386835
ENSMUSG00000032399	0.151	0.002	0.175	0.003	0.039	0.509		0.220633	0.0321856	0.227998	0.0522403	0.084553	0.446029
ENSMUSG00000032398	0.336	0.003	0.57	0	0.004	0.305		0.264711	0.0281351	0.470136	0.0191898	0.0486151	0.307354
ENSMUSG00000037916	0.66	0.007	0.161	0.002	0.003	0.45		0.374015	0.0236925	0.217803	0.0384267	0.0393524	0.391507
ENSMUSG00000068099	0.797	0.036	0.256	0	0.001	0.327		0.468889	0.0650373	0.285699	0.0191898	0.0226898	0.315368
ENSMUSG00000048910	0.166	0	0.084	0.107	0.363	0.619		0.225034	0.00540541	0.162647	0.11492	0.191608	0.503259
ENSMUSG00000048911	0.041	0	0.239	0.068	0.382	0.627		0.111696	0.00540541	0.272757	0.092137	0.193323	0.513097
ENSMUSG00000048915	0.681	0.245	0.706	0	0.001	0.076		0.387203	0.131567	0.549217	0.0191898	0.0226898	0.162108
ENSMUSG00000048916	0.266	0.001	0.24	0.001	0.04	0.641		0.236449	0.0211913	0.273478	0.0273957	0.0847201	0.535403
ENSMUSG00000071234	0	0.006	0	0.759	0.975	0.199		0.0308457	0.0195899	0.0686805	0.359483	0.481858	0.241781
ENSMUSG00000024335	0.756	0.005	0.114	0.001	0.006	0.455		0.439006	0.0216138	0.190307	0.0273957	0.0695907	0.396296
ENSMUSG00000033111	0.034	0.001	0.836	0.002	0.071	0.294		0.110766	0.0211913	0.700308	0.0384267	0.105258	0.302169
ENSMUSG00000005262	0.057	0	0.167	0.08	0.545	0.598		0.13352	0.00540541	0.221751	0.0949923	0.25943	0.484303
ENSMUSG00000024620	0.427	0.001	0.091	0.004	0.111	0.586		0.275532	0.0211913	0.169659	0.0760009	0.152359	0.479489
ENSMUSG00000024621	0.037	0	0.205	0.076	0.591	0.612		0.111712	0.00540541	0.250084	0.0924976	0.280785	0.495739
ENSMUSG00000024622	0.148	0	0.385	0.001	0.046	0.68		0.219778	0.00540541	0.391971	0.0273957	0.0888062	0.586187
ENSMUSG00000026667	0.016	0	0.889	0.004	0.07	0.307		0.0797709	0.00540541	0.772353	0.0760009	0.10337	0.308177
ENSMUSG00000026664	0.059	0.002	0.903	0.001	0.01	0.181		0.136053	0.0321856	0.791282	0.0273957	0.0701238	0.231419
ENSMUSG00000026662	0.095	0	0.175	0.09	0.476	0.524		0.19014	0.00540541	0.227998	0.104814	0.22568	0.45389
ENSMUSG00000026663	0.031	0	0.365	0.431	0.5	0.262		0.109967	0.00540541	0.377024	0.215568	0.238113	0.284854
ENSMUSG00000086027	0.014	0.95	0	0.317	0.072	0.029		0.0738404	0.424733	0.0686805	0.172706	0.106664	0.124939
ENSMUSG00000086022	0.922	0.374	0.152	0.001	0.001	0.183		0.562619	0.153302	0.21307	0.0273957	0.0226898	0.232458
ENSMUSG00000003955	0.071	0	0.522	0.001	0.064	0.523		0.145988	0.00540541	0.458485	0.0273957	0.0965421	0.453131
ENSMUSG00000022629	0.071	0	0.675	0.001	0.049	0.499		0.145988	0.00540541	0.523954	0.0273957	0.090768	0.441192
ENSMUSG00000040859	0.23	0	0.227	0.002	0.104	0.659		0.216921	0.00540541	0.264293	0.0384267	0.148588	0.558798
ENSMUSG00000029634	0.11	0	0.558	0	0.022	0.63		0.209704	0.00540541	0.466892	0.0191898	0.0750027	0.518047
ENSMUSG00000029635	0.116	0	0.32	0.003	0.073	0.644		0.214914	0.00540541	0.337877	0.0522403	0.108773	0.539448
ENSMUSG00000040852	0.057	0	0.247	0.007	0.214	0.679		0.13352	0.00540541	0.278654	0.0825867	0.199209	0.584812
ENSMUSG00000040855	0.017	0.001	0.879	0.002	0.035	0.207		0.0827018	0.0211913	0.758798	0.0384267	0.0843211	0.247134
ENSMUSG00000040857	0.726	0.005	0.043	0.008	0.024	0.433		0.417718	0.0216138	0.118908	0.0785027	0.0773192	0.375959
ENSMUSG00000029632	0.067	0.001	0.247	0.003	0.061	0.59		0.143371	0.0211913	0.278654	0.0522403	0.0947551	0.480348
ENSMUSG00000022621	0.327	0.005	0.333	0	0.005	0.517		0.263362	0.0216138	0.349262	0.0191898	0.0585311	0.448949
ENSMUSG00000081731	0.139	0.002	0.103	0.195	0.041	0.252		0.218467	0.0321856	0.18049	0.157533	0.0851567	0.278335
ENSMUSG00000026082	0.039	0	0.335	0.014	0.185	0.676		0.111159	0.00540541	0.351059	0.078754	0.182942	0.580736
ENSMUSG00000026083	0.828	0.152	0.097	0.005	0.001	0.217		0.491884	0.106362	0.17508	0.08176	0.0226898	0.253842
ENSMUSG00000026080	0.164	0.001	0.474	0	0.03	0.603		0.224746	0.0211913	0.442983	0.0191898	0.0839666	0.487904
ENSMUSG00000026087	0.282	0.002	0.087	0.025	0.036	0.424		0.247365	0.0321856	0.1657	0.0683988	0.0844036	0.369289
ENSMUSG00000085647	0.764	0.032	0.006	0.04	0.157	0.181		0.444776	0.0610345	0.0760209	0.103055	0.186522	0.231419
ENSMUSG00000026088	0.092	0.001	0.569	0.002	0.023	0.425		0.184975	0.0211913	0.46991	0.0384267	0.0758937	0.37004
ENSMUSG00000003378	0.784	0.008	0.042	0.004	0.007	0.441		0.459336	0.0387083	0.117802	0.0760009	0.0772644	0.383095
ENSMUSG00000034235	0.005	0	0.05	0.689	0.909	0.533		0.0464607	0.00540541	0.126585	0.323518	0.44609	0.462381
ENSMUSG00000046185	0.034	0	0.443	0.008	0.252	0.622		0.110766	0.00540541	0.427342	0.0785027	0.207863	0.506944
ENSMUSG00000074656	0.424	0.007	0.063	0.034	0.019	0.336		0.275102	0.0236925	0.140603	0.0930815	0.0756743	0.317486
ENSMUSG00000074652	0.995	1	0.005	0.007	0	0.002		0.618388	0.456709	0.0748041	0.0825867	0.0152346	0.103752
ENSMUSG00000046182	0.852	0.028	0.005	0.025	0.079	0.154		0.509839	0.0542879	0.0748041	0.0683988	0.121658	0.216754
ENSMUSG00000009116	0.217	0.008	0.187	0.084	0.042	0.194		0.212739	0.0387083	0.237568	0.0987273	0.0858009	0.238652
ENSMUSG00000009112	0.134	0	0.431	0.001	0.034	0.669		0.218429	0.00540541	0.41999	0.0273957	0.0842101	0.571491
ENSMUSG00000045983	0.047	0	0.626	0.005	0.14	0.549		0.117027	0.00540541	0.49192	0.08176	0.180997	0.477851
ENSMUSG00000028958	0.835	0.026	0.118	0.001	0.001	0.4		0.49711	0.0482292	0.193458	0.0273957	0.0226898	0.355026
ENSMUSG00000028959	0.669	0.004	0.199	0	0.004	0.512		0.379534	0.0269055	0.246182	0.0191898	0.0486151	0.447336
ENSMUSG00000028957	0.721	0.008	0.107	0.001	0.004	0.504		0.414232	0.0387083	0.184327	0.0273957	0.0486151	0.443911
ENSMUSG00000028954	0.039	0	0.53	0.004	0.129	0.658		0.111159	0.00540541	0.460117	0.0760009	0.170908	0.557547
ENSMUSG00000028955	0.075	0	0.038	0.11	0.541	0.562		0.149967	0.00540541	0.113352	0.115557	0.25785	0.482549
ENSMUSG00000028953	0.034	0	0.786	0.001	0.055	0.486		0.110766	0.00540541	0.63457	0.0273957	0.0922239	0.430079
ENSMUSG00000046727	0.106	0	0.306	0.013	0.204	0.634		0.205004	0.00540541	0.326044	0.0767327	0.193183	0.524755
ENSMUSG00000042406	0.354	0.019	0.759	0	0.003	0.21		0.267481	0.0343662	0.60198	0.0191898	0.0393524	0.249146
ENSMUSG00000042401	0.314	0.001	0.049	0.032	0.296	0.58		0.260989	0.0211913	0.125494	0.0880505	0.198451	0.479754
ENSMUSG00000002771	0.786	0.061	0.185	0.001	0.001	0.346		0.460801	0.0913065	0.236052	0.0273957	0.0226898	0.319933
ENSMUSG00000017692	0.033	0.018	0.993	0.008	0.001	0.002		0.110777	0.0346596	0.91244	0.0785027	0.0226898	0.103752
ENSMUSG00000002778	0.212	0	0.175	0.002	0.071	0.704		0.212201	0.00540541	0.227998	0.0384267	0.105258	0.621558
ENSMUSG00000044768	0.351	0.004	0.213	0.002	0.018	0.522		0.267026	0.0269055	0.254998	0.0384267	0.0765066	0.452412
ENSMUSG00000044763	0.022	0	0.708	0.006	0.074	0.508		0.0967843	0.00540541	0.550959	0.0832844	0.110956	0.445601
ENSMUSG00000030138	0.18	0	0.358	0	0.031	0.667		0.222435	0.00540541	0.37124	0.0191898	0.0840114	0.568912
ENSMUSG00000038729	0.49	0.002	0.154	0.001	0.018	0.577		0.292194	0.0321856	0.214025	0.0273957	0.0765066	0.479748
ENSMUSG00000086929	0.303	0.015	0.024	0.348	0.072	0.264		0.257706	0.03356	0.0974126	0.186866	0.106664	0.286096
ENSMUSG00000086922	0.044	0	0.237	0.041	0.273	0.587		0.113293	0.00540541	0.271307	0.103563	0.204188	0.479657
ENSMUSG00000006299	0.291	0.001	0.29	0.001	0.03	0.646		0.25241	0.0211913	0.312859	0.0273957	0.0839666	0.542191
ENSMUSG00000058045	0.857	0.282	0.215	0	0	0.264		0.513591	0.137193	0.256261	0.0191898	0.0152346	0.286096
ENSMUSG00000000194	0.158	0	0.483	0.001	0.049	0.623		0.223199	0.00540541	0.44672	0.0273957	0.090768	0.507934
ENSMUSG00000000197	0.011	0	0.616	0.141	0.69	0.302		0.0648227	0.00540541	0.486924	0.115505	0.330713	0.306053
ENSMUSG00000066392	0.135	0	0.326	0.001	0.035	0.69		0.218233	0.00540541	0.343069	0.0273957	0.0843211	0.600381
ENSMUSG00000055240	0.033	0	0.543	0.004	0.07	0.647		0.110777	0.00540541	0.463203	0.0760009	0.10337	0.54353
ENSMUSG00000051495	0.402	0.004	0.135	0.008	0.038	0.493		0.272324	0.0269055	0.204613	0.0785027	0.084443	0.436859
ENSMUSG00000051499	0.033	0	0.675	0.002	0.058	0.59		0.110777	0.00540541	0.523954	0.0384267	0.0931576	0.480348
ENSMUSG00000038187	0.03	0	0.662	0.005	0.074	0.569		0.109868	0.00540541	0.514178	0.08176	0.110956	0.48091
ENSMUSG00000041841	0.537	0.343	0.009	0.27	0.023	0.081		0.314015	0.153001	0.0796542	0.155796	0.0758937	0.166133
ENSMUSG00000041840	0.115	0.001	0.48	0.002	0.047	0.488		0.214317	0.0211913	0.445454	0.0384267	0.0894901	0.432661
ENSMUSG00000041846	0.077	0	0.397	0.003	0.072	0.68		0.152672	0.00540541	0.399291	0.0522403	0.106664	0.586187
ENSMUSG00000050541	0.012	0	0.89	0.038	0.226	0.208		0.067842	0.00540541	0.773707	0.100588	0.204739	0.247802
ENSMUSG00000036913	0.093	0.001	0.148	0.023	0.32	0.561		0.186751	0.0211913	0.211233	0.0673284	0.192901	0.482552
ENSMUSG00000070035	0.052	0	0.485	0.003	0.134	0.641		0.125557	0.00540541	0.447372	0.0522403	0.175968	0.535403
ENSMUSG00000067279	0.306	0.006	0.239	0.002	0.047	0.518		0.258807	0.0195899	0.272757	0.0384267	0.0894901	0.449484
ENSMUSG00000056267	0.219	0	0.236	0.005	0.033	0.54		0.213073	0.00540541	0.270597	0.08176	0.0840813	0.469833
ENSMUSG00000056260	0.302	0.002	0.341	0.001	0.013	0.419		0.257339	0.0321856	0.356388	0.0273957	0.0860002	0.366158
ENSMUSG00000047446	0.43	0.005	0.265	0	0.004	0.529		0.276042	0.0216138	0.292819	0.0191898	0.0486151	0.458284
ENSMUSG00000015224	0.026	0	0.878	0.001	0.057	0.281		0.106719	0.00540541	0.757441	0.0273957	0.0927707	0.295531
ENSMUSG00000015222	0.026	0	0.77	0.003	0.069	0.436		0.106719	0.00540541	0.614837	0.0522403	0.101666	0.378527
ENSMUSG00000085365	0.959	0.801	0.011	0.017	0.005	0.034		0.590746	0.335694	0.0820619	0.0766118	0.0585311	0.128839
ENSMUSG00000085362	0.615	0.286	0.005	0.02	0.039	0.08		0.352498	0.138118	0.0748041	0.0723016	0.084553	0.165328
ENSMUSG00000036225	0.873	0.058	0.021	0.005	0.002	0.321		0.525622	0.0904438	0.0939179	0.08176	0.0307058	0.313498
ENSMUSG00000057132	0.175	0	0.142	0.016	0.145	0.584		0.224076	0.00540541	0.20829	0.0774505	0.184039	0.479426
ENSMUSG00000057130	0.259	0	0.531	0	0.008	0.498		0.232046	0.00540541	0.460356	0.0191898	0.0748521	0.440579
ENSMUSG00000057134	0.04	0	0.065	0.177	0.586	0.442		0.11143	0.00540541	0.142735	0.150606	0.27825	0.384
ENSMUSG00000052566	0.323	0.002	0.629	0	0.008	0.35		0.26267	0.0321856	0.493309	0.0191898	0.0748521	0.320936
ENSMUSG00000063576	0.521	0.001	0.197	0.001	0.012	0.578		0.306127	0.0211913	0.244855	0.0273957	0.0813342	0.479617
ENSMUSG00000037852	0.081	0	0.294	0.004	0.14	0.677		0.160674	0.00540541	0.316138	0.0760009	0.180997	0.582087
ENSMUSG00000037851	0.011	0	0.755	0.052	0.407	0.315		0.0648227	0.00540541	0.597304	0.0971319	0.198858	0.311432
ENSMUSG00000037857	0.023	0	0.582	0.008	0.174	0.614		0.0994278	0.00540541	0.473981	0.0785027	0.18267	0.497729
ENSMUSG00000037855	0.181	0.002	0.721	0	0.006	0.35		0.222254	0.0321856	0.562626	0.0191898	0.0695907	0.320936
ENSMUSG00000036188	0.117	0.001	0.561	0	0.015	0.516		0.215419	0.0211913	0.467717	0.0191898	0.0851036	0.448447
ENSMUSG00000036186	0.271	0.001	0.473	0	0.013	0.492		0.239962	0.0211913	0.442523	0.0191898	0.0860002	0.436067
ENSMUSG00000033356	0.145	0	0.517	0	0.035	0.577		0.21896	0.00540541	0.457212	0.0191898	0.0843211	0.479748
ENSMUSG00000033350	0.439	0.003	0.13	0.006	0.033	0.467		0.277564	0.0281351	0.201804	0.0832844	0.0840813	0.408884
ENSMUSG00000036180	0.193	0	0.433	0.001	0.038	0.614		0.216867	0.00540541	0.421287	0.0273957	0.084443	0.497729
ENSMUSG00000036181	0.106	0	0.159	0.022	0.326	0.586		0.205004	0.00540541	0.216638	0.0680559	0.192043	0.479489
ENSMUSG00000061360	0.352	0.002	0.256	0.001	0.032	0.566		0.267144	0.0321856	0.285699	0.0273957	0.0840108	0.481514
ENSMUSG00000021852	0.033	0	0.237	0.126	0.604	0.56		0.110777	0.00540541	0.271307	0.115942	0.287374	0.48197
ENSMUSG00000039983	0.089	0	0.757	0	0.016	0.46		0.179107	0.00540541	0.599558	0.0191898	0.0819816	0.40132
ENSMUSG00000039982	0.316	0.002	0.471	0	0.011	0.503		0.261441	0.0321856	0.441386	0.0191898	0.0752887	0.443416
ENSMUSG00000039989	0.116	0.001	0.154	0.041	0.197	0.558		0.214914	0.0211913	0.214025	0.103563	0.188704	0.482241
ENSMUSG00000039988	0.04	0	0.608	0.002	0.076	0.63		0.11143	0.00540541	0.4837	0.0384267	0.114849	0.518047
ENSMUSG00000037581	0.142	0	0.391	0.001	0.044	0.668		0.218589	0.00540541	0.39566	0.0273957	0.0871641	0.570198
ENSMUSG00000062627	0.303	0.001	0.164	0.002	0.035	0.622		0.257706	0.0211913	0.219692	0.0384267	0.0843211	0.506944
ENSMUSG00000060708	0.333	0.003	0.124	0.019	0.088	0.401		0.264154	0.0281351	0.19788	0.0742973	0.136972	0.355448
ENSMUSG00000036450	0.293	0.001	0.378	0	0.022	0.62		0.253383	0.0211913	0.387102	0.0191898	0.0750027	0.50418
ENSMUSG00000037321	0.709	0.007	0.064	0.001	0.017	0.551		0.40595	0.0236925	0.14167	0.0273957	0.0786038	0.479139
ENSMUSG00000037326	0.664	0.006	0.101	0.002	0.006	0.457		0.376439	0.0195899	0.178612	0.0384267	0.0695907	0.39834
ENSMUSG00000020817	0.203	0.002	0.592	0	0.014	0.389		0.213206	0.0321856	0.477195	0.0191898	0.0869218	0.347795
ENSMUSG00000020811	0.017	0	0.015	0.469	0.804	0.645		0.0827018	0.00540541	0.0868416	0.222362	0.38985	0.540831
ENSMUSG00000020810	0.777	0.008	0.086	0.003	0.006	0.426		0.454219	0.0387083	0.164688	0.0522403	0.0695907	0.370801
ENSMUSG00000020818	0.355	0.001	0.194	0.001	0.012	0.599		0.267595	0.0211913	0.242756	0.0273957	0.0813342	0.48489
ENSMUSG00000031862	0.442	0.001	0.156	0.002	0.038	0.639		0.278114	0.0211913	0.215057	0.0384267	0.084443	0.532397
ENSMUSG00000031864	0.056	0	0.377	0.009	0.208	0.657		0.131957	0.00540541	0.38636	0.0739518	0.195666	0.556295
ENSMUSG00000031865	0.305	0	0.316	0.001	0.027	0.597		0.258461	0.00540541	0.334414	0.0273957	0.0817229	0.483737
ENSMUSG00000063052	0.294	0.005	0.361	0	0.005	0.527		0.253911	0.0216138	0.373738	0.0191898	0.0585311	0.456409
ENSMUSG00000020205	0.306	0.064	0.827	0	0.001	0.122		0.258807	0.0916793	0.688109	0.0191898	0.0226898	0.198689
ENSMUSG00000031245	0.914	0.652	0.038	0.022	0.002	0.063		0.556563	0.251779	0.113352	0.0680559	0.0307058	0.151696
ENSMUSG00000031246	0.033	0	0.41	0.008	0.232	0.62		0.110777	0.00540541	0.406822	0.0785027	0.206622	0.50418
ENSMUSG00000031242	0.038	0	0.65	0.002	0.069	0.515		0.11144	0.00540541	0.504488	0.0384267	0.101666	0.447973
ENSMUSG00000039478	0.194	0.003	0.61	0.001	0.006	0.431		0.216583	0.0281351	0.484576	0.0273957	0.0695907	0.3744
ENSMUSG00000039470	0.646	0.404	0.612	0	0.001	0.05		0.365952	0.152618	0.485277	0.0191898	0.0226898	0.141388
ENSMUSG00000039477	0.679	0.061	0.107	0.002	0.004	0.223		0.385905	0.0913065	0.184327	0.0384267	0.0486151	0.258095
ENSMUSG00000039474	0.931	0.236	0.039	0.008	0.002	0.166		0.56944	0.129813	0.114469	0.0785027	0.0307058	0.224005
ENSMUSG00000069394	0.024	0.001	0.083	0.429	0.477	0.298		0.101983	0.0211913	0.16162	0.215067	0.226199	0.304137
ENSMUSG00000034744	0.588	0.004	0.19	0.001	0.003	0.479		0.340249	0.0269055	0.239852	0.0273957	0.0393524	0.422991
ENSMUSG00000021039	0.695	0.013	0.107	0.003	0.009	0.358		0.396459	0.0390638	0.184327	0.0522403	0.0710564	0.324197
ENSMUSG00000021036	0.026	0	0.511	0.01	0.302	0.577		0.106719	0.00540541	0.455567	0.0713247	0.1969	0.479748
ENSMUSG00000021037	0.117	0	0.526	0.001	0.047	0.548		0.215419	0.00540541	0.459251	0.0273957	0.0894901	0.477305
ENSMUSG00000021033	0.4	0.001	0.234	0	0.019	0.587		0.272101	0.0211913	0.269176	0.0191898	0.0756743	0.479657
ENSMUSG00000029559	0.567	0.003	0.126	0.001	0.01	0.482		0.329689	0.0281351	0.199218	0.0273957	0.0701238	0.426503
ENSMUSG00000032740	0.66	0.008	0.06	0.012	0.034	0.398		0.374015	0.0387083	0.137392	0.0747618	0.0842101	0.3537
ENSMUSG00000032741	0.563	0.003	0.16	0	0.009	0.612		0.327433	0.0281351	0.217192	0.0191898	0.0710564	0.495739
ENSMUSG00000029557	0.407	0.001	0.26	0.001	0.023	0.585		0.272968	0.0211913	0.288822	0.0273957	0.0758937	0.479501
ENSMUSG00000032744	0.871	0.348	0.18	0	0.001	0.305		0.524116	0.153456	0.23205	0.0191898	0.0226898	0.307354
ENSMUSG00000029550	0.125	0	0.353	0.001	0.049	0.729		0.218076	0.00540541	0.366973	0.0273957	0.090768	0.662063
ENSMUSG00000012777	0.925	0.855	0.003	0.235	0.029	0.007		0.564891	0.367108	0.0723625	0.156259	0.0836979	0.107722
ENSMUSG00000042644	0.683	0.056	0.294	0	0.001	0.396		0.388507	0.0900651	0.316138	0.0191898	0.0226898	0.352531
ENSMUSG00000074247	0.484	0.002	0.196	0.002	0.019	0.536		0.289794	0.0321856	0.244161	0.0384267	0.0756743	0.465679
ENSMUSG00000074246	0.993	0.999	0.006	0.009	0	0.004		0.616843	0.456056	0.0760209	0.0739518	0.0152346	0.105344
ENSMUSG00000074245	0.617	0.002	0.123	0.002	0.007	0.543		0.353316	0.0321856	0.197198	0.0384267	0.0772644	0.4728
ENSMUSG00000074243	0.262	0.002	0.333	0	0.019	0.613		0.233997	0.0321856	0.349262	0.0191898	0.0756743	0.496892
ENSMUSG00000024122	0.109	0	0.533	0	0.016	0.63		0.208719	0.00540541	0.460831	0.0191898	0.0819816	0.518047
ENSMUSG00000024121	0.085	0	0.268	0.054	0.27	0.472		0.169964	0.00540541	0.295178	0.0964436	0.204966	0.415021
ENSMUSG00000024120	0.007	0	0.817	0.22	0.706	0.184		0.0526299	0.00540541	0.674656	0.156917	0.338861	0.232982
ENSMUSG00000068117	0.979	0.946	0.051	0.001	0	0.083		0.606061	0.422232	0.127673	0.0273957	0.0152346	0.167745
ENSMUSG00000042396	0.069	0	0.321	0.004	0.097	0.725		0.144593	0.00540541	0.338729	0.0760009	0.144948	0.655453
ENSMUSG00000042390	0.082	0	0.325	0.006	0.133	0.709		0.162654	0.00540541	0.342168	0.0832844	0.175038	0.629443
ENSMUSG00000028207	0.281	0.005	0.451	0	0.002	0.448		0.246695	0.0216138	0.431968	0.0191898	0.0307058	0.389638
ENSMUSG00000024781	0.069	0	0.241	0.032	0.382	0.596		0.144593	0.00540541	0.274201	0.0880505	0.193323	0.483038
ENSMUSG00000024780	0.015	0	0.747	0.006	0.257	0.423		0.0768156	0.00540541	0.588318	0.0832844	0.207453	0.368777
ENSMUSG00000024787	0.231	0.002	0.139	0.016	0.153	0.533		0.217155	0.0321856	0.206762	0.0774505	0.186382	0.462381
ENSMUSG00000024785	0.037	0	0.291	0.061	0.479	0.589		0.111712	0.00540541	0.313663	0.0949793	0.227076	0.480086
ENSMUSG00000024784	0	0.778	0.999	0.03	0	0		0.0308457	0.322547	0.920552	0.0813566	0.0152346	0.102154
ENSMUSG00000006906	0.041	0	0.61	0.003	0.115	0.572		0.111696	0.00540541	0.484576	0.0522403	0.155394	0.480246
ENSMUSG00000027479	0.19	0	0.199	0.004	0.118	0.63		0.218185	0.00540541	0.246182	0.0760009	0.15829	0.518047
ENSMUSG00000027475	0.048	0	0.397	0.008	0.158	0.687		0.118998	0.00540541	0.399291	0.0785027	0.186351	0.596038
ENSMUSG00000027472	0.435	0.001	0.092	0.003	0.048	0.577		0.276772	0.0211913	0.170616	0.0522403	0.090195	0.479748
ENSMUSG00000027787	0.029	0	0.764	0.002	0.097	0.436		0.109662	0.00540541	0.607699	0.0384267	0.144948	0.378527
ENSMUSG00000027784	0.138	0.011	0.841	0.001	0.005	0.154		0.218595	0.0471975	0.707106	0.0273957	0.0585311	0.216754
ENSMUSG00000027782	0.025	0	0.674	0.004	0.079	0.461		0.104423	0.00540541	0.523181	0.0760009	0.121658	0.402329
ENSMUSG00000024878	0.028	0	0.846	0.002	0.042	0.311		0.109171	0.00540541	0.713911	0.0384267	0.0858009	0.309825
ENSMUSG00000024875	0.156	0	0.353	0.002	0.078	0.618		0.222516	0.00540541	0.366973	0.0384267	0.119423	0.502345
ENSMUSG00000024871	0.933	0.749	0.2	0	0	0.159		0.570958	0.306133	0.246854	0.0191898	0.0152346	0.220119
ENSMUSG00000024870	0.595	0.002	0.144	0.001	0.017	0.573		0.343639	0.0321856	0.209249	0.0273957	0.0786038	0.480039
ENSMUSG00000024873	0.636	0.001	0.088	0.005	0.056	0.511		0.3613	0.0211913	0.166705	0.08176	0.0925224	0.4466
ENSMUSG00000086492	0.98	0.969	0.058	0.003	0	0.006		0.606829	0.436723	0.135243	0.0522403	0.0152346	0.106931
ENSMUSG00000086496	0.512	0.012	0.579	0	0.002	0.285		0.302034	0.0431552	0.47291	0.0191898	0.0307058	0.297614
ENSMUSG00000087549	0.764	0.125	0.015	0.134	0.043	0.083		0.444776	0.0982037	0.0868416	0.114902	0.0863731	0.167745
ENSMUSG00000087541	0.183	0.022	0.009	0.201	0.19	0.099		0.22114	0.0384923	0.0796542	0.158038	0.184844	0.180642
ENSMUSG00000082321	0.026	0	0.656	0.014	0.15	0.456		0.106719	0.00540541	0.508842	0.078754	0.186057	0.397257
ENSMUSG00000026784	0.1	0.001	0.704	0	0.017	0.394		0.197335	0.0211913	0.547265	0.0191898	0.0786038	0.351132
ENSMUSG00000026787	0.023	0	0.815	0.009	0.055	0.329		0.0994278	0.00540541	0.671983	0.0739518	0.0922239	0.315953
ENSMUSG00000026781	0.076	0	0.321	0.005	0.182	0.669		0.151125	0.00540541	0.338729	0.08176	0.18232	0.571491
ENSMUSG00000026782	0.052	0	0.299	0.029	0.242	0.592		0.125557	0.00540541	0.320248	0.0780385	0.208224	0.481029
ENSMUSG00000030870	0.054	0	0.759	0	0.038	0.424		0.128959	0.00540541	0.60198	0.0191898	0.084443	0.369289
ENSMUSG00000030871	0.319	0.003	0.353	0	0.011	0.555		0.262107	0.0281351	0.366973	0.0191898	0.0752887	0.481403
ENSMUSG00000030872	0.228	0	0.106	0.01	0.094	0.677		0.215903	0.00540541	0.183398	0.0713247	0.143088	0.582087
ENSMUSG00000030876	0.26	0.001	0.329	0.001	0.027	0.591		0.232792	0.0211913	0.345715	0.0273957	0.0817229	0.480641
ENSMUSG00000030878	0.011	0	0.417	0.036	0.47	0.44		0.0648227	0.00540541	0.411265	0.0969896	0.222826	0.382208
ENSMUSG00000030879	0.126	0	0.496	0.001	0.022	0.544		0.218523	0.00540541	0.451413	0.0273957	0.0750027	0.47374
ENSMUSG00000082491	0.341	0.002	0.273	0.001	0.011	0.496		0.265622	0.0321856	0.299131	0.0273957	0.0752887	0.439086
ENSMUSG00000026436	0.168	0	0.232	0.001	0.061	0.701		0.225182	0.00540541	0.267775	0.0273957	0.0947551	0.616901
ENSMUSG00000026434	0.815	0.103	0.058	0.019	0.003	0.251		0.48221	0.0957181	0.135243	0.0742973	0.0393524	0.277674
ENSMUSG00000026430	0.007	0	0.882	0.385	0.518	0.099		0.0526299	0.00540541	0.762867	0.200788	0.246908	0.180642
ENSMUSG00000026439	0.035	0	0.391	0.02	0.229	0.652		0.110743	0.00540541	0.39566	0.0723016	0.205748	0.550006
ENSMUSG00000085563	0	0	0.004	0.999	0.991	0.025		0.0308457	0.00540541	0.0735847	0.485285	0.490558	0.121822
ENSMUSG00000085560	0.223	0.007	0.662	0.001	0.006	0.237		0.213958	0.0236925	0.514178	0.0273957	0.0695907	0.268081
ENSMUSG00000085566	0.901	0.449	0.185	0.001	0	0.078		0.546737	0.15513	0.236052	0.0273957	0.0152346	0.163717
ENSMUSG00000085565	0.984	0.994	0.101	0	0	0.025		0.609905	0.452797	0.178612	0.0191898	0.0152346	0.121822
ENSMUSG00000043252	0.042	0	0.574	0.002	0.06	0.659		0.111852	0.00540541	0.471295	0.0384267	0.0941569	0.558798
ENSMUSG00000043259	0.077	0	0.431	0.003	0.135	0.661		0.152672	0.00540541	0.41999	0.0522403	0.176861	0.561305
ENSMUSG00000034171	0.772	0.024	0.155	0	0.001	0.442		0.450578	0.0433616	0.214553	0.0191898	0.0226898	0.384
ENSMUSG00000014355	0.024	0	0.439	0.022	0.331	0.61		0.101983	0.00540541	0.425052	0.0680559	0.191611	0.493841
ENSMUSG00000080238	0.276	0.001	0.232	0	0.033	0.697		0.243409	0.0211913	0.267775	0.0191898	0.0840813	0.61079
ENSMUSG00000009090	0.157	0	0.556	0	0.021	0.552		0.222869	0.00540541	0.466369	0.0191898	0.0747756	0.479694
ENSMUSG00000017715	0.369	0.001	0.291	0	0.01	0.622		0.26941	0.0211913	0.313663	0.0191898	0.0701238	0.506944
ENSMUSG00000019578	0.483	0.001	0.143	0.002	0.033	0.591		0.289453	0.0211913	0.208807	0.0384267	0.0840813	0.480641
ENSMUSG00000019579	0.371	0	0.217	0.001	0.034	0.634		0.26969	0.00540541	0.257587	0.0273957	0.0842101	0.524755
ENSMUSG00000045639	0.307	0	0.28	0	0.025	0.679		0.259137	0.00540541	0.304813	0.0191898	0.0781674	0.584812
ENSMUSG00000019577	0.253	0.003	0.131	0.009	0.113	0.504		0.228592	0.0281351	0.202415	0.0739518	0.15371	0.443911
ENSMUSG00000010154	0.292	0.001	0.349	0	0.019	0.63		0.252962	0.0211913	0.363498	0.0191898	0.0756743	0.518047
ENSMUSG00000049489	0.066	0	0.415	0.009	0.171	0.596		0.142691	0.00540541	0.409897	0.0739518	0.183483	0.483038
ENSMUSG00000003235	0.809	0.008	0.106	0.001	0.004	0.425		0.477759	0.0387083	0.183398	0.0273957	0.0486151	0.37004
ENSMUSG00000024104	0.038	0	0.612	0.003	0.089	0.58		0.11144	0.00540541	0.485277	0.0522403	0.13815	0.479754
ENSMUSG00000041491	0.082	0	0.303	0.018	0.197	0.649		0.162654	0.00540541	0.323519	0.0757177	0.188704	0.546157
ENSMUSG00000051518	0.784	0.051	0.222	0.001	0.001	0.363		0.459336	0.088138	0.260881	0.0273957	0.0226898	0.327078
ENSMUSG00000051515	0.467	0.035	0.205	0.003	0.01	0.271		0.283931	0.0634046	0.250084	0.0522403	0.0701238	0.290156
ENSMUSG00000051510	0.259	0	0.294	0.001	0.051	0.684		0.232046	0.00540541	0.316138	0.0273957	0.091468	0.591767
ENSMUSG00000040729	0.024	0	0.639	0.019	0.135	0.492		0.101983	0.00540541	0.498079	0.0742973	0.176861	0.436067
ENSMUSG00000040722	0.112	0	0.519	0.001	0.055	0.638		0.211772	0.00540541	0.457845	0.0273957	0.0922239	0.530838
ENSMUSG00000040721	0.753	0.002	0.037	0.003	0.023	0.542		0.436851	0.0321856	0.112233	0.0522403	0.0758937	0.471833
ENSMUSG00000040720	0.03	0	0.431	0.017	0.256	0.636		0.109868	0.00540541	0.41999	0.0766118	0.207446	0.527621
ENSMUSG00000040725	0.179	0	0.309	0.002	0.053	0.664		0.222958	0.00540541	0.328573	0.0384267	0.0919967	0.565088
ENSMUSG00000040724	0.134	0.348	0.913	0.001	0.001	0.045		0.218429	0.153456	0.804769	0.0273957	0.0226898	0.137452
ENSMUSG00000061981	0.529	0.001	0.168	0.001	0.01	0.596		0.310085	0.0211913	0.222545	0.0273957	0.0701238	0.483038
ENSMUSG00000052155	0.057	0	0.157	0.043	0.361	0.644		0.13352	0.00540541	0.215569	0.103439	0.191503	0.539448
ENSMUSG00000052154	0.005	1	0.003	0.353	0.004	0		0.0464607	0.456709	0.0723625	0.188969	0.0486151	0.102154
ENSMUSG00000025255	0.988	0.984	0.007	0.007	0	0.003		0.612986	0.446324	0.0772348	0.0825867	0.0152346	0.104548
ENSMUSG00000023949	0.012	0	0.784	0.099	0.507	0.199		0.067842	0.00540541	0.632062	0.111896	0.241439	0.241781
ENSMUSG00000060166	0.926	0.188	0.046	0.001	0.001	0.261		0.565649	0.118112	0.122211	0.0273957	0.0226898	0.284198
ENSMUSG00000023944	0.166	0	0.173	0.016	0.226	0.614		0.225034	0.00540541	0.226253	0.0774505	0.204739	0.497729
ENSMUSG00000086266	0.392	0.099	0.004	0.28	0.357	0.063		0.271655	0.0958719	0.0735847	0.158491	0.191332	0.151696
ENSMUSG00000062981	0.255	0.001	0.244	0.003	0.014	0.499		0.229717	0.0211913	0.27639	0.0522403	0.0869218	0.441192
ENSMUSG00000019961	0.009	0	0.719	0.033	0.506	0.332		0.0587498	0.00540541	0.560593	0.0907534	0.241042	0.316629
ENSMUSG00000019960	0.191	0.003	0.751	0.001	0.003	0.269		0.217657	0.0281351	0.592672	0.0273957	0.0393524	0.289036
ENSMUSG00000019969	0.126	0	0.228	0.004	0.103	0.722		0.218523	0.00540541	0.264987	0.0760009	0.147877	0.650511
ENSMUSG00000020376	0.028	0	0.091	0.632	0.868	0.461		0.109171	0.00540541	0.169659	0.293734	0.423991	0.402329
ENSMUSG00000020374	0.965	0.645	0.022	0.005	0.001	0.205		0.595331	0.247805	0.095086	0.08176	0.0226898	0.245754
ENSMUSG00000020375	0.452	0.001	0.118	0.004	0.064	0.55		0.280036	0.0211913	0.193458	0.0760009	0.0965421	0.478524
ENSMUSG00000020372	0.253	0.001	0.336	0	0.024	0.619		0.228592	0.0211913	0.351945	0.0191898	0.0773192	0.503259
ENSMUSG00000081930	0.462	0.001	0.245	0	0.006	0.569		0.282452	0.0211913	0.277126	0.0191898	0.0695907	0.48091
ENSMUSG00000032185	0.197	0	0.451	0	0.021	0.598		0.215312	0.00540541	0.431968	0.0191898	0.0747756	0.484303
ENSMUSG00000085432	0.859	0.907	0.278	0	0.001	0.037		0.515093	0.398221	0.30318	0.0191898	0.0226898	0.131182
ENSMUSG00000054263	0.13	0.005	0.833	0	0.01	0.177		0.218868	0.0216138	0.696235	0.0191898	0.0701238	0.229461
ENSMUSG00000019039	0.619	0.001	0.108	0.001	0.018	0.606		0.354419	0.0211913	0.185208	0.0273957	0.0765066	0.490539
ENSMUSG00000020992	0.721	0.79	0.503	0.001	0	0.068		0.414232	0.329391	0.453384	0.0273957	0.0152346	0.15569
ENSMUSG00000033676	0.033	0	0.35	0.019	0.244	0.57		0.110777	0.00540541	0.364382	0.0742973	0.208259	0.481229
ENSMUSG00000020990	0.427	0.119	0.778	0	0.003	0.129		0.275532	0.0954595	0.624595	0.0191898	0.0393524	0.203795
ENSMUSG00000020994	0.357	0.002	0.253	0.001	0.014	0.578		0.267925	0.0321856	0.283349	0.0273957	0.0869218	0.479617
ENSMUSG00000026235	0.697	0.586	0.704	0	0	0.081		0.397802	0.212545	0.547265	0.0191898	0.0152346	0.166133
ENSMUSG00000026234	0.196	0	0.233	0.002	0.078	0.653		0.215597	0.00540541	0.268475	0.0384267	0.119423	0.551272
ENSMUSG00000026239	0.105	0	0.216	0.006	0.217	0.663		0.203865	0.00540541	0.256923	0.0832844	0.200826	0.563823
ENSMUSG00000026238	0.163	0	0.02	0.419	0.654	0.451		0.224633	0.00540541	0.0927465	0.212304	0.312542	0.392433
ENSMUSG00000030092	0.008	0	0.932	0.021	0.099	0.098		0.055696	0.00540541	0.830344	0.0698453	0.146185	0.179838
ENSMUSG00000030093	0.464	0.003	0.289	0	0.009	0.587		0.28303	0.0281351	0.311995	0.0191898	0.0710564	0.479657
ENSMUSG00000030096	0.617	0.001	0.08	0.003	0.045	0.597		0.353316	0.0211913	0.158517	0.0522403	0.0879902	0.483737
ENSMUSG00000030094	0.226	0	0.282	0.001	0.036	0.702		0.215231	0.00540541	0.3064	0.0273957	0.0844036	0.618447
ENSMUSG00000030095	0.037	0	0.405	0.015	0.309	0.629		0.111712	0.00540541	0.403819	0.0788631	0.195083	0.516375
ENSMUSG00000030098	0.011	0	0.623	0.306	0.554	0.219		0.0648227	0.00540541	0.490146	0.168031	0.263419	0.255276
ENSMUSG00000073433	0.601	0.003	0.249	0	0.005	0.488		0.346365	0.0281351	0.280259	0.0191898	0.0585311	0.432661
ENSMUSG00000073435	0.512	0.001	0.171	0.001	0.021	0.619		0.302034	0.0211913	0.224788	0.0273957	0.0747756	0.503259
ENSMUSG00000073434	0.767	0.013	0.064	0.001	0.004	0.482		0.446948	0.0390638	0.14167	0.0273957	0.0486151	0.426503
ENSMUSG00000073436	0.018	0.001	0.66	0.006	0.041	0.178		0.0856029	0.0211913	0.512471	0.0832844	0.0851567	0.229912
ENSMUSG00000049396	0.147	0	0.037	0.305	0.675	0.479		0.219617	0.00540541	0.112233	0.16764	0.323118	0.422991
ENSMUSG00000003528	0.266	0	0.112	0.018	0.232	0.55		0.236449	0.00540541	0.18867	0.0757177	0.206622	0.478524
ENSMUSG00000038665	0.271	0	0.13	0.019	0.151	0.662		0.239962	0.00540541	0.201804	0.0742973	0.186226	0.562562
ENSMUSG00000038664	0.049	0	0.551	0.004	0.11	0.602		0.120437	0.00540541	0.465083	0.0760009	0.151594	0.486995
ENSMUSG00000003527	0.24	0.001	0.423	0.001	0.032	0.539		0.221361	0.0211913	0.414965	0.0273957	0.0840108	0.468808
ENSMUSG00000030327	0.018	0	0.804	0.005	0.101	0.383		0.0856029	0.00540541	0.657447	0.08176	0.147017	0.343059
ENSMUSG00000069744	0.571	0.055	0.036	0.133	0.033	0.161		0.331402	0.0899229	0.111111	0.115029	0.0840813	0.221252
ENSMUSG00000030329	0.187	0.001	0.349	0.001	0.037	0.656		0.219539	0.0211913	0.363498	0.0273957	0.0844468	0.555043
ENSMUSG00000049647	0.759	0.032	0.245	0	0.002	0.383		0.441166	0.0610345	0.277126	0.0191898	0.0307058	0.343059
ENSMUSG00000049643	0.243	0.001	0.391	0	0.011	0.621		0.222881	0.0211913	0.39566	0.0191898	0.0752887	0.505542
ENSMUSG00000049649	0.079	0.002	0.87	0.002	0.026	0.164		0.156042	0.0321856	0.746575	0.0384267	0.0799912	0.222956
ENSMUSG00000035314	0.15	0	0.168	0.011	0.244	0.619		0.220363	0.00540541	0.222545	0.0724438	0.208259	0.503259
ENSMUSG00000035311	0.031	0	0.335	0.022	0.364	0.623		0.109967	0.00540541	0.351059	0.0680559	0.19164	0.507934
ENSMUSG00000026904	0.004	0	0.374	0.734	0.918	0.214		0.0433587	0.00540541	0.38417	0.346656	0.450955	0.251796
ENSMUSG00000043090	0.105	0	0.36	0.001	0.052	0.717		0.203865	0.00540541	0.372897	0.0273957	0.0918471	0.642328
ENSMUSG00000043091	0.129	0.001	0.024	0.476	0.691	0.385		0.219105	0.0211913	0.0974126	0.223393	0.331221	0.344701
ENSMUSG00000022265	0.09	0	0.295	0.006	0.146	0.676		0.181095	0.00540541	0.316946	0.0832844	0.184494	0.580736
ENSMUSG00000022262	0.165	0.014	0.852	0	0.002	0.164		0.224804	0.0356657	0.722081	0.0191898	0.0307058	0.222956
ENSMUSG00000022263	0.097	0.001	0.457	0.001	0.03	0.599		0.193099	0.0211913	0.434938	0.0273957	0.0839666	0.48489
ENSMUSG00000022261	0.027	0	0.256	0.249	0.586	0.467		0.108337	0.00540541	0.285699	0.154802	0.27825	0.408884
ENSMUSG00000075486	0.086	0	0.499	0.002	0.057	0.551		0.172457	0.00540541	0.45232	0.0384267	0.0927707	0.479139
ENSMUSG00000075480	0.042	0.001	0.081	0.864	0.077	0.027		0.111852	0.0211913	0.159554	0.413575	0.117143	0.123381
ENSMUSG00000008435	0.125	0	0.603	0.001	0.049	0.492		0.218076	0.00540541	0.481416	0.0273957	0.090768	0.436067
ENSMUSG00000046572	0.032	0	0.563	0.004	0.127	0.619		0.110773	0.00540541	0.468268	0.0760009	0.168658	0.503259
ENSMUSG00000046573	0.23	0.004	0.733	0	0.004	0.284		0.216921	0.0269055	0.574226	0.0191898	0.0486151	0.297097
ENSMUSG00000046574	0.467	0.003	0.134	0.003	0.027	0.535		0.283931	0.0281351	0.204041	0.0522403	0.0817229	0.46452
ENSMUSG00000006005	0.178	0	0.224	0.005	0.102	0.66		0.223457	0.00540541	0.262247	0.08176	0.14744	0.560051
ENSMUSG00000045009	0.223	0	0.054	0.106	0.537	0.569		0.213958	0.00540541	0.130927	0.114642	0.256114	0.48091
ENSMUSG00000045008	0.864	0.026	0.051	0.001	0.002	0.4		0.518851	0.0482292	0.127673	0.0273957	0.0307058	0.355026
ENSMUSG00000004897	0.335	0	0.2	0.001	0.041	0.683		0.264593	0.00540541	0.246854	0.0273957	0.0851567	0.59036
ENSMUSG00000004896	0.342	0	0.103	0.01	0.114	0.676		0.265742	0.00540541	0.18049	0.0713247	0.154563	0.580736
ENSMUSG00000004891	0.97	0.696	0.029	0.003	0	0.157		0.599157	0.276453	0.103173	0.0522403	0.0152346	0.218948
ENSMUSG00000004892	0.648	0.006	0.121	0.002	0.011	0.523		0.367064	0.0195899	0.195727	0.0384267	0.0752887	0.453131
ENSMUSG00000042050	0.763	0.03	0.121	0.003	0.003	0.316		0.444053	0.0588576	0.195727	0.0522403	0.0393524	0.311755
ENSMUSG00000042055	0.07	0	0.363	0.002	0.086	0.703		0.145268	0.00540541	0.375366	0.0384267	0.134277	0.619999
ENSMUSG00000034957	0.352	0.001	0.103	0.006	0.056	0.597		0.267144	0.0211913	0.18049	0.0832844	0.0925224	0.483737
ENSMUSG00000034953	0.097	0	0.098	0.074	0.509	0.558		0.193099	0.00540541	0.1759	0.0919058	0.24242	0.482241
ENSMUSG00000034951	0.129	0	0.417	0.001	0.068	0.653		0.219105	0.00540541	0.411265	0.0273957	0.100187	0.551272
ENSMUSG00000034958	0.2	0.001	0.645	0	0.007	0.452		0.214038	0.0211913	0.501771	0.0191898	0.0772644	0.393357
ENSMUSG00000018379	0.12	0	0.28	0.007	0.096	0.636		0.217334	0.00540541	0.304813	0.0825867	0.144406	0.527621
ENSMUSG00000074160	0	0.215	0.035	1	0.308	0		0.0308457	0.126191	0.109986	0.485833	0.195325	0.102154
ENSMUSG00000074166	0.046	0	0.391	0.019	0.192	0.619		0.115774	0.00540541	0.39566	0.0742973	0.18587	0.503259
ENSMUSG00000074165	0.072	0	0.51	0.001	0.03	0.558		0.146782	0.00540541	0.455278	0.0273957	0.0839666	0.482241
ENSMUSG00000050002	0.358	0.002	0.541	0	0.004	0.383		0.268034	0.0321856	0.462664	0.0191898	0.0486151	0.343059
ENSMUSG00000086510	0.228	0	0.024	0.672	0.684	0.379		0.215903	0.00540541	0.0974126	0.314724	0.327671	0.339748
ENSMUSG00000044060	0.017	0	0.568	0.008	0.165	0.462		0.0827018	0.00540541	0.469626	0.0785027	0.185196	0.403349
ENSMUSG00000044066	0.125	0.001	0.457	0.001	0.038	0.627		0.218076	0.0211913	0.434938	0.0273957	0.084443	0.513097
ENSMUSG00000044067	0.013	0	0.925	0.133	0.157	0.078		0.0708484	0.00540541	0.820927	0.115029	0.186522	0.163717
ENSMUSG00000044068	0.544	0.006	0.232	0.001	0.006	0.447		0.317237	0.0195899	0.267775	0.0273957	0.0695907	0.388701
ENSMUSG00000041658	0.009	0	0.841	0.244	0.475	0.174		0.0587498	0.00540541	0.707106	0.155293	0.225166	0.22793
ENSMUSG00000041650	0.101	0.001	0.421	0.003	0.098	0.527		0.198831	0.0211913	0.413754	0.0522403	0.14543	0.456409
ENSMUSG00000027628	0.167	0	0.461	0	0.041	0.633		0.225008	0.00540541	0.436647	0.0191898	0.0851567	0.523088
ENSMUSG00000027624	0.166	0	0.282	0.001	0.042	0.743		0.225034	0.00540541	0.3064	0.0273957	0.0858009	0.685182
ENSMUSG00000027620	0.366	0.001	0.164	0.003	0.026	0.537		0.269039	0.0211913	0.219692	0.0522403	0.0799912	0.466727
ENSMUSG00000043872	0.021	0	0.407	0.228	0.666	0.442		0.0940686	0.00540541	0.40506	0.156707	0.318579	0.384
ENSMUSG00000040521	0.352	0.001	0.285	0	0.013	0.645		0.267144	0.0211913	0.308791	0.0191898	0.0860002	0.540831
ENSMUSG00000040520	0.003	0	0.822	0.24	0.456	0.161		0.0402462	0.00540541	0.681366	0.155754	0.216774	0.221252
ENSMUSG00000040524	0.452	0	0.121	0.003	0.059	0.642		0.280036	0.00540541	0.195727	0.0522403	0.0936598	0.536596
ENSMUSG00000026571	0.151	0	0.248	0.002	0.069	0.673		0.220633	0.00540541	0.279453	0.0384267	0.101666	0.576729
ENSMUSG00000026576	0.034	0.001	0.934	0.003	0.011	0.145		0.110766	0.0211913	0.833033	0.0522403	0.0752887	0.212923
ENSMUSG00000026577	0.017	0	0.683	0.016	0.165	0.553		0.0827018	0.00540541	0.530254	0.0774505	0.185196	0.480532
ENSMUSG00000085159	0.242	0.019	0.002	0.892	0.077	0.001		0.222559	0.0343662	0.0711378	0.428165	0.117143	0.102953
ENSMUSG00000026578	0.688	0.011	0.145	0.001	0.005	0.401		0.391797	0.0471975	0.209752	0.0273957	0.0585311	0.355448
ENSMUSG00000085154	0.048	0.001	0.045	0.718	0.619	0.311		0.118998	0.0211913	0.121112	0.338442	0.294951	0.309825
ENSMUSG00000085151	0.353	0	0.048	0.017	0.124	0.702		0.267366	0.00540541	0.124402	0.0766118	0.165162	0.618447
ENSMUSG00000003644	0.292	0.001	0.111	0.008	0.203	0.568		0.252962	0.0211913	0.18783	0.0785027	0.192516	0.481125
ENSMUSG00000057342	0.663	0.011	0.124	0.001	0.006	0.46		0.375828	0.0471975	0.19788	0.0273957	0.0695907	0.40132
ENSMUSG00000037110	0.019	0.001	0.971	0.007	0.011	0.053		0.0884691	0.0211913	0.882782	0.0825867	0.0752887	0.143757
ENSMUSG00000061517	0.162	0.002	0.307	0.001	0.041	0.613		0.224467	0.0321856	0.326921	0.0273957	0.0851567	0.496892
ENSMUSG00000061518	0.349	0.019	0.072	0.144	0.045	0.249		0.266789	0.0343662	0.150147	0.11697	0.0879902	0.276344
ENSMUSG00000002064	0.391	0	0.172	0.001	0.041	0.66		0.271622	0.00540541	0.225516	0.0273957	0.0851567	0.560051
ENSMUSG00000046032	0.048	0	0.79	0.001	0.038	0.456		0.118998	0.00540541	0.639538	0.0273957	0.084443	0.397257
ENSMUSG00000046034	0.217	0	0.164	0.004	0.086	0.738		0.212739	0.00540541	0.219692	0.0760009	0.134277	0.676944
ENSMUSG00000081352	0.452	0.08	0.038	0.271	0.03	0.183		0.280036	0.0865176	0.113352	0.156005	0.0839666	0.232458
ENSMUSG00000064339	0.928	0.785	0.131	0.004	0	0.04		0.567165	0.326535	0.202415	0.0760009	0.0152346	0.13353
ENSMUSG00000064337	0.895	0.585	0.116	0.005	0.001	0.107		0.542207	0.211902	0.191901	0.08176	0.0226898	0.187037
ENSMUSG00000083261	0.025	0	0.197	0.387	0.637	0.461		0.104423	0.00540541	0.244855	0.201516	0.304003	0.402329
ENSMUSG00000039601	0.218	0.006	0.59	0.001	0.025	0.336		0.213003	0.0195899	0.476479	0.0273957	0.0781674	0.317486
ENSMUSG00000002688	0.056	0	0.292	0.005	0.221	0.584		0.131957	0.00540541	0.314526	0.08176	0.202705	0.479426
ENSMUSG00000080000	0.906	1	0.517	0.001	0	0		0.550514	0.456709	0.457212	0.0273957	0.0152346	0.102154
ENSMUSG00000054061	0.482	0.005	0.635	0.038	0.003	0.04		0.289031	0.0216138	0.496215	0.100588	0.0393524	0.13353
ENSMUSG00000025544	0.008	0	0.479	0.14	0.703	0.394		0.055696	0.00540541	0.445022	0.115188	0.337329	0.351132
ENSMUSG00000001089	0.398	0.244	0.882	0.001	0.001	0.062		0.272005	0.131383	0.762867	0.0273957	0.0226898	0.150899
ENSMUSG00000037172	0.061	0	0.169	0.024	0.348	0.624		0.138348	0.00540541	0.223242	0.067393	0.191158	0.508939
ENSMUSG00000023336	0.906	0.198	0.047	0.005	0.001	0.262		0.550514	0.122445	0.123308	0.08176	0.0226898	0.284854
ENSMUSG00000023330	0.06	0	0.462	0.002	0.066	0.684		0.137345	0.00540541	0.437159	0.0384267	0.0981817	0.591767
ENSMUSG00000039176	0.368	0	0.269	0.001	0.028	0.556		0.269328	0.00540541	0.295994	0.0273957	0.0830094	0.481744
ENSMUSG00000054939	0.174	0	0.218	0.003	0.069	0.702		0.224447	0.00540541	0.258253	0.0522403	0.101666	0.618447
ENSMUSG00000054931	0.158	0	0.333	0.001	0.047	0.626		0.223199	0.00540541	0.349262	0.0273957	0.0894901	0.512009
ENSMUSG00000054934	0.097	0	0.518	0.003	0.175	0.495		0.193099	0.00540541	0.457589	0.0522403	0.182707	0.438369
ENSMUSG00000041351	0.07	0	0.645	0.006	0.166	0.425		0.145268	0.00540541	0.501771	0.0832844	0.184837	0.37004
ENSMUSG00000041355	0.126	0	0.335	0.001	0.067	0.72		0.218523	0.00540541	0.351059	0.0273957	0.0989622	0.647228
ENSMUSG00000041354	0.779	0.007	0.083	0.001	0.004	0.47		0.455679	0.0236925	0.16162	0.0273957	0.0486151	0.412818
ENSMUSG00000031438	0.059	0.003	0.959	0.003	0.004	0.063		0.136053	0.0281351	0.866642	0.0522403	0.0486151	0.151696
ENSMUSG00000031432	0.016	0	0.592	0.034	0.37	0.513		0.0797709	0.00540541	0.477195	0.0930815	0.192058	0.44745
ENSMUSG00000031431	0.031	0	0.826	0.001	0.078	0.367		0.109967	0.00540541	0.686758	0.0273957	0.119423	0.329887
ENSMUSG00000056579	0.125	0	0.207	0.007	0.098	0.688		0.218076	0.00540541	0.251303	0.0825867	0.14543	0.597478
ENSMUSG00000022064	0.01	0	0.728	0.153	0.546	0.329		0.0617919	0.00540541	0.569208	0.12537	0.259977	0.315953
ENSMUSG00000022066	0.376	0.003	0.634	0	0.005	0.317		0.270295	0.0281351	0.495876	0.0191898	0.0585311	0.312072
ENSMUSG00000022061	0.987	0.973	0.04	0.002	0	0.011		0.612215	0.439271	0.115582	0.0384267	0.0152346	0.110877
ENSMUSG00000032244	0.032	0	0.499	0.004	0.097	0.649		0.110773	0.00540541	0.45232	0.0760009	0.144948	0.546157
ENSMUSG00000021967	0.162	0	0.359	0.003	0.121	0.585		0.224467	0.00540541	0.372053	0.0522403	0.161592	0.479501
ENSMUSG00000038250	0.015	0	0.585	0.044	0.467	0.458		0.0768156	0.00540541	0.47499	0.103067	0.221377	0.399327
ENSMUSG00000038252	0.193	0	0.223	0.002	0.083	0.715		0.216867	0.00540541	0.261544	0.0384267	0.129488	0.639079
ENSMUSG00000038255	0.283	0	0.21	0.001	0.031	0.688		0.248023	0.00540541	0.253171	0.0273957	0.0840114	0.597478
ENSMUSG00000038256	0.238	0	0.181	0.004	0.071	0.689		0.220186	0.00540541	0.232821	0.0760009	0.105258	0.598926
ENSMUSG00000020516	0.482	0.001	0.213	0.001	0.007	0.57		0.289031	0.0211913	0.254998	0.0273957	0.0772644	0.481229
ENSMUSG00000020515	0.061	0	0.394	0.004	0.092	0.7		0.138348	0.00540541	0.39772	0.0760009	0.141273	0.615363
ENSMUSG00000024191	0.594	0.006	0.234	0	0.006	0.5		0.343205	0.0195899	0.269176	0.0191898	0.0695907	0.441843
ENSMUSG00000020519	0.481	0.006	0.228	0	0.006	0.567		0.288615	0.0195899	0.264987	0.0191898	0.0695907	0.481328
ENSMUSG00000072933	0.005	0.002	0.542	0.008	0.1	0.187		0.0464607	0.0321856	0.462965	0.0785027	0.146604	0.234601
ENSMUSG00000028743	0.634	0.006	0.088	0.004	0.017	0.469		0.360351	0.0195899	0.166705	0.0760009	0.0786038	0.411376
ENSMUSG00000028745	0.163	0	0.332	0.001	0.059	0.66		0.224633	0.00540541	0.348351	0.0273957	0.0936598	0.560051
ENSMUSG00000028744	0.198	0	0.178	0.005	0.168	0.65		0.214857	0.00540541	0.230403	0.08176	0.184511	0.54745
ENSMUSG00000025094	0.219	0.004	0.465	0.001	0.006	0.492		0.213073	0.0269055	0.438269	0.0273957	0.0695907	0.436067
ENSMUSG00000021266	0.158	0	0.638	0	0.017	0.496		0.223199	0.00540541	0.497729	0.0191898	0.0786038	0.439086
ENSMUSG00000037999	0.004	0	0.693	0.168	0.722	0.257		0.0433587	0.00540541	0.537946	0.143159	0.347058	0.281691
ENSMUSG00000037993	0.173	0.001	0.425	0	0.021	0.647		0.224773	0.0211913	0.416262	0.0191898	0.0747756	0.54353
ENSMUSG00000037990	0.328	0.002	0.115	0.005	0.027	0.611		0.263479	0.0321856	0.191115	0.08176	0.0817229	0.494623
ENSMUSG00000037996	0.005	0	0.903	0.328	0.389	0.064		0.0464607	0.00540541	0.791282	0.177733	0.194599	0.152493
ENSMUSG00000037997	0.025	0	0.664	0.032	0.343	0.343		0.104423	0.00540541	0.515898	0.0880505	0.191163	0.319217
ENSMUSG00000035849	0.029	0	0.818	0.008	0.023	0.269		0.109662	0.00540541	0.675995	0.0785027	0.0758937	0.289036
ENSMUSG00000087006	0.09	0.003	0.927	0.001	0.009	0.147		0.181095	0.0281351	0.823618	0.0273957	0.0710564	0.213599
ENSMUSG00000035840	0.122	0	0.161	0.013	0.207	0.63		0.217595	0.00540541	0.217803	0.0767327	0.195019	0.518047
ENSMUSG00000035847	0.048	0	0.521	0.003	0.089	0.653		0.118998	0.00540541	0.458236	0.0522403	0.13815	0.551272
ENSMUSG00000035845	0.282	0.001	0.409	0	0.009	0.586		0.247365	0.0211913	0.406194	0.0191898	0.0710564	0.479489
ENSMUSG00000025047	0.25	0	0.314	0	0.045	0.687		0.226812	0.00540541	0.332734	0.0191898	0.0879902	0.596038
ENSMUSG00000025041	0.109	0	0.386	0	0.025	0.715		0.208719	0.00540541	0.392517	0.0191898	0.0781674	0.639079
ENSMUSG00000025040	0.011	0	0.804	0.011	0.24	0.378		0.0648227	0.00540541	0.657447	0.0724438	0.207989	0.338867
ENSMUSG00000025049	0.299	0.001	0.291	0	0.013	0.618		0.25616	0.0211913	0.313663	0.0191898	0.0860002	0.502345
ENSMUSG00000039128	0.075	0	0.492	0.001	0.079	0.615		0.149967	0.00540541	0.450103	0.0273957	0.121658	0.498937
ENSMUSG00000032316	0.162	0	0.261	0.002	0.066	0.734		0.224467	0.00540541	0.28959	0.0384267	0.0981817	0.670335
ENSMUSG00000032313	0.915	0.811	0.37	0	0	0.085		0.55732	0.34145	0.381031	0.0191898	0.0152346	0.169358
ENSMUSG00000032312	0.32	0	0.154	0.006	0.105	0.635		0.262258	0.00540541	0.214025	0.0832844	0.14904	0.525971
ENSMUSG00000032311	0.958	0.587	0.053	0.004	0	0.108		0.589983	0.213186	0.129844	0.0760009	0.0152346	0.187831
ENSMUSG00000039126	0.007	0	0.809	0.017	0.252	0.297		0.0526299	0.00540541	0.664016	0.0766118	0.207863	0.303668
ENSMUSG00000060314	0.552	0.021	0.584	0	0.002	0.22		0.321679	0.0357925	0.47465	0.0191898	0.0307058	0.255963
ENSMUSG00000021748	0.03	0	0.716	0.01	0.145	0.327		0.109868	0.00540541	0.558061	0.0713247	0.184039	0.315368
ENSMUSG00000021745	0.042	0	0.271	0.011	0.276	0.68		0.111852	0.00540541	0.297583	0.0724438	0.20339	0.586187
ENSMUSG00000021747	0.041	0.003	0.955	0.001	0.004	0.082		0.111696	0.0281351	0.861265	0.0273957	0.0486151	0.166939
ENSMUSG00000021743	0	0	0.993	0.343	0.259	0.002		0.0308457	0.00540541	0.91244	0.184652	0.207087	0.103752
ENSMUSG00000086759	0	0.878	0.388	0.919	0.062	0		0.0308457	0.380755	0.393994	0.44235	0.0953612	0.102154
ENSMUSG00000086754	0.019	0.001	0.959	0.002	0.029	0.123		0.0884691	0.0211913	0.866642	0.0384267	0.0836979	0.199438
ENSMUSG00000086753	0.808	0.018	0.035	0.003	0.017	0.432		0.477018	0.0346596	0.109986	0.0522403	0.0786038	0.37509
ENSMUSG00000032869	0.185	0.001	0.511	0	0.03	0.576		0.220348	0.0211913	0.455567	0.0191898	0.0839666	0.480336
ENSMUSG00000032867	0.592	0.003	0.127	0.001	0.014	0.593		0.342175	0.0281351	0.199887	0.0273957	0.0869218	0.481504
ENSMUSG00000070394	0.642	0.037	0.224	0.001	0.002	0.359		0.363755	0.0670579	0.262247	0.0273957	0.0307058	0.324764
ENSMUSG00000070392	0.064	0	0.577	0.002	0.093	0.582		0.141229	0.00540541	0.472284	0.0384267	0.142116	0.479369
ENSMUSG00000022808	0.039	0	0.42	0.021	0.314	0.605		0.111159	0.00540541	0.413109	0.0698453	0.19406	0.48981
ENSMUSG00000033191	0.896	0.052	0.051	0.002	0.002	0.358		0.542961	0.0888368	0.127673	0.0384267	0.0307058	0.324197
ENSMUSG00000022807	0.046	0	0.325	0.016	0.292	0.66		0.115774	0.00540541	0.342168	0.0774505	0.19944	0.560051
ENSMUSG00000022802	0.221	0	0.308	0.001	0.046	0.666		0.213481	0.00540541	0.327797	0.0273957	0.0888062	0.567632
ENSMUSG00000022800	0.007	0	0.738	0.21	0.573	0.265		0.0526299	0.00540541	0.579358	0.157499	0.271662	0.286714
ENSMUSG00000022801	0.068	0	0.251	0.033	0.436	0.485		0.143987	0.00540541	0.281771	0.0907534	0.20904	0.429111
ENSMUSG00000000253	0.123	0.001	0.896	0.001	0.006	0.175		0.217621	0.0211913	0.781825	0.0273957	0.0695907	0.228411
ENSMUSG00000027358	0.084	0.019	0.958	0.002	0.004	0.048		0.167367	0.0343662	0.865298	0.0384267	0.0486151	0.139812
ENSMUSG00000033732	0.04	0	0.254	0.078	0.505	0.602		0.11143	0.00540541	0.284112	0.0935397	0.24046	0.486995
ENSMUSG00000033730	0.756	0.085	0.089	0.002	0.002	0.263		0.439006	0.0890391	0.167701	0.0384267	0.0307058	0.285463
ENSMUSG00000033735	0.34	0	0.3	0.002	0.058	0.533		0.265397	0.00540541	0.321005	0.0384267	0.0931576	0.462381
ENSMUSG00000033739	0.657	0.002	0.19	0.001	0.005	0.483		0.372231	0.0321856	0.239852	0.0273957	0.0585311	0.427512
ENSMUSG00000030423	0.102	0	0.253	0.003	0.158	0.676		0.200066	0.00540541	0.283349	0.0522403	0.186351	0.580736
ENSMUSG00000037434	0.042	0	0.287	0.029	0.357	0.648		0.111852	0.00540541	0.310452	0.0780385	0.191332	0.544851
ENSMUSG00000030428	0.736	0.006	0.1	0	0.003	0.516		0.424746	0.0195899	0.177666	0.0191898	0.0393524	0.448447
ENSMUSG00000027978	0.008	0	0.017	0.906	0.951	0.552		0.055696	0.00540541	0.089213	0.435505	0.468828	0.479694
ENSMUSG00000031774	0.131	0	0.476	0	0.049	0.581		0.218621	0.00540541	0.444082	0.0191898	0.090768	0.479678
ENSMUSG00000031775	0.001	0	0.005	0.905	0.957	0.563		0.0339902	0.00540541	0.0748041	0.434979	0.472083	0.482497
ENSMUSG00000031776	0.132	0	0.577	0	0.022	0.567		0.218901	0.00540541	0.472284	0.0191898	0.0750027	0.481328
ENSMUSG00000031770	0.202	0.004	0.757	0	0.004	0.266		0.213529	0.0269055	0.599558	0.0191898	0.0486151	0.287301
ENSMUSG00000031772	0.001	0	0.814	0.545	0.658	0.099		0.0339902	0.00540541	0.67065	0.244443	0.314552	0.180642
ENSMUSG00000031778	0.335	0.001	0.211	0.001	0.012	0.639		0.264593	0.0211913	0.253753	0.0273957	0.0813342	0.532397
ENSMUSG00000023075	0.596	0.043	0.037	0.031	0.05	0.229		0.344225	0.0792687	0.112233	0.0848443	0.0911842	0.262309
ENSMUSG00000086424	0.274	0.003	0.046	0.939	0.123	0.002		0.241945	0.0281351	0.122211	0.452943	0.163967	0.103752
ENSMUSG00000026003	0.069	0	0.486	0.002	0.136	0.568		0.144593	0.00540541	0.447777	0.0384267	0.17772	0.481125
ENSMUSG00000026000	0.074	0	0.753	0	0.019	0.466		0.148725	0.00540541	0.594982	0.0191898	0.0756743	0.407807
ENSMUSG00000026004	0.384	0.002	0.223	0.001	0.027	0.618		0.271105	0.0321856	0.261544	0.0273957	0.0817229	0.502345
ENSMUSG00000026005	0.051	0	0.416	0.008	0.157	0.667		0.124063	0.00540541	0.410537	0.0785027	0.186522	0.568912
ENSMUSG00000073600	0.06	0.001	0.008	0.39	0.755	0.508		0.137345	0.0211913	0.0784459	0.202604	0.364129	0.445601
ENSMUSG00000049562	0.519	0.009	0.203	0	0.008	0.468		0.305269	0.0494382	0.24878	0.0191898	0.0748521	0.410281
ENSMUSG00000043683	0.134	0	0.323	0.002	0.08	0.707		0.218429	0.00540541	0.340443	0.0384267	0.12336	0.626271
ENSMUSG00000045903	0.71	0.006	0.081	0.003	0.004	0.445		0.406635	0.0195899	0.159554	0.0522403	0.0486151	0.386835
ENSMUSG00000059883	0.127	0	0.019	0.304	0.64	0.476		0.218937	0.00540541	0.0915719	0.167254	0.30551	0.419389
ENSMUSG00000007564	0.065	0	0.457	0.002	0.101	0.681		0.142006	0.00540541	0.434938	0.0384267	0.147017	0.58757
ENSMUSG00000008575	0.063	0	0.124	0.425	0.805	0.474		0.140337	0.00540541	0.19788	0.214015	0.390379	0.417213
ENSMUSG00000034853	0.323	0.018	0.621	0	0.003	0.328		0.26267	0.0346596	0.488932	0.0191898	0.0393524	0.315671
ENSMUSG00000034850	0.332	0.002	0.461	0	0.011	0.501		0.264039	0.0321856	0.436647	0.0191898	0.0752887	0.442384
ENSMUSG00000034854	0.508	0.003	0.274	0	0.003	0.47		0.300116	0.0281351	0.299953	0.0191898	0.0393524	0.412818
ENSMUSG00000043535	0.049	0	0.544	0.001	0.053	0.66		0.120437	0.00540541	0.463441	0.0273957	0.0919967	0.560051
ENSMUSG00000035107	0.507	0.214	0.364	0	0.001	0.222		0.299577	0.126009	0.376197	0.0191898	0.0226898	0.257406
ENSMUSG00000035105	0.001	0.001	0.987	0.16	0.027	0.004		0.0339902	0.0211913	0.904339	0.133923	0.0817229	0.105344
ENSMUSG00000075528	0.255	0	0.217	0.001	0.04	0.676		0.229717	0.00540541	0.257587	0.0273957	0.0847201	0.580736
ENSMUSG00000075525	0.934	0.96	0.086	0.04	0	0.001		0.571717	0.43102	0.164688	0.103055	0.0152346	0.102953
ENSMUSG00000042487	0.173	0.001	0.589	0	0.03	0.501		0.224773	0.0211913	0.476126	0.0191898	0.0839666	0.442384
ENSMUSG00000035109	0.013	0.001	0.824	0.038	0.504	0.132		0.0708484	0.0211913	0.68406	0.100588	0.240064	0.205856
ENSMUSG00000086720	0.518	0.83	0.001	0.04	0.008	0.009		0.304697	0.352461	0.0699104	0.103055	0.0748521	0.109302
ENSMUSG00000078652	0.159	0.002	0.458	0	0.015	0.591		0.223603	0.0321856	0.435471	0.0191898	0.0851036	0.480641
ENSMUSG00000078656	0.155	0	0.368	0.001	0.055	0.657		0.222081	0.00540541	0.37948	0.0273957	0.0922239	0.556295
ENSMUSG00000032452	0.009	0	0.841	0.249	0.166	0.071		0.0587498	0.00540541	0.707106	0.154802	0.184837	0.158093
ENSMUSG00000032458	0.024	0	0.625	0.007	0.16	0.568		0.101983	0.00540541	0.491394	0.0825867	0.186342	0.481125
ENSMUSG00000032459	0.026	0	0.913	0.002	0.024	0.21		0.106719	0.00540541	0.804769	0.0384267	0.0773192	0.249146
ENSMUSG00000001248	0.506	0.001	0.173	0.001	0.018	0.632		0.29904	0.0211913	0.226253	0.0273957	0.0765066	0.521411
ENSMUSG00000001247	0.709	0.999	0.003	0.063	0.002	0.001		0.40595	0.456056	0.0723625	0.0941162	0.0307058	0.102953
ENSMUSG00000006215	0.741	0.007	0.119	0.001	0.003	0.486		0.428287	0.0236925	0.194232	0.0273957	0.0393524	0.430079
ENSMUSG00000084876	0.271	0.252	0.964	0.003	0	0.003		0.239962	0.132709	0.873365	0.0522403	0.0152346	0.104548
ENSMUSG00000084874	0.101	0	0.192	0.014	0.265	0.652		0.198831	0.00540541	0.241318	0.078754	0.206005	0.550006
ENSMUSG00000024099	0.068	0.002	0.814	0.001	0.017	0.219		0.143987	0.0321856	0.67065	0.0273957	0.0786038	0.255276
ENSMUSG00000024098	0.086	0	0.133	0.057	0.387	0.632		0.172457	0.00540541	0.203533	0.0959556	0.194196	0.521411
ENSMUSG00000079523	0.04	0	0.2	0.24	0.51	0.453		0.11143	0.00540541	0.246854	0.155754	0.243001	0.394333
ENSMUSG00000024097	0.033	0	0.389	0.013	0.204	0.648		0.110777	0.00540541	0.39451	0.0767327	0.193183	0.544851
ENSMUSG00000024096	0.705	0.008	0.157	0.001	0.006	0.462		0.403218	0.0387083	0.215569	0.0273957	0.0695907	0.403349
ENSMUSG00000024095	0.007	0	0.432	0.259	0.779	0.382		0.0526299	0.00540541	0.420639	0.15451	0.376675	0.342263
ENSMUSG00000041594	0.118	0.005	0.871	0	0.009	0.169		0.216271	0.0216138	0.747934	0.0191898	0.0710564	0.225595
ENSMUSG00000024548	0.819	0.011	0.061	0.003	0.006	0.433		0.485182	0.0471975	0.138464	0.0522403	0.0695907	0.375959
ENSMUSG00000037210	0.536	0.004	0.235	0	0.006	0.504		0.313722	0.0269055	0.26989	0.0191898	0.0695907	0.443911
ENSMUSG00000024544	0.135	0	0.337	0.003	0.106	0.679		0.218233	0.00540541	0.352832	0.0522403	0.149506	0.584812
ENSMUSG00000050633	0.933	0.548	0.125	0	0	0.156		0.570958	0.186643	0.198581	0.0191898	0.0152346	0.218239
ENSMUSG00000059713	0.025	0	0.346	0.028	0.461	0.602		0.104423	0.00540541	0.360832	0.0751107	0.218733	0.486995
ENSMUSG00000059714	0.384	0.001	0.279	0	0.015	0.614		0.271105	0.0211913	0.304021	0.0191898	0.0851036	0.497729
ENSMUSG00000085058	0.016	0	0.143	0.901	0.599	0.072		0.0797709	0.00540541	0.208807	0.43288	0.284841	0.158895
ENSMUSG00000085050	0	0.006	0	0.926	0.9	0.13		0.0308457	0.0195899	0.0686805	0.446049	0.441229	0.204492
ENSMUSG00000027012	0.598	0.012	0.087	0.007	0.018	0.404		0.345086	0.0431552	0.1657	0.0825867	0.0765066	0.357125
ENSMUSG00000056771	0.569	0.016	0.541	0	0.002	0.271		0.330459	0.0334393	0.462664	0.0191898	0.0307058	0.290156
ENSMUSG00000056770	0.115	0	0.337	0.002	0.074	0.657		0.214317	0.00540541	0.352832	0.0384267	0.110956	0.556295
ENSMUSG00000027018	0.014	0	0.828	0.029	0.188	0.327		0.0738404	0.00540541	0.689461	0.0780385	0.183955	0.315368
ENSMUSG00000014867	0.12	0	0.288	0.003	0.142	0.679		0.217334	0.00540541	0.311254	0.0522403	0.182352	0.584812
ENSMUSG00000027175	0.06	0	0.886	0	0.025	0.296		0.137345	0.00540541	0.768289	0.0191898	0.0781674	0.303192
ENSMUSG00000000804	0.023	0	0.788	0.002	0.046	0.396		0.0994278	0.00540541	0.637046	0.0384267	0.0888062	0.352531
ENSMUSG00000000805	0.987	0.998	0.16	0	0	0.004		0.612215	0.455403	0.217192	0.0191898	0.0152346	0.105344
ENSMUSG00000066148	0.105	0	0.385	0.001	0.047	0.705		0.203865	0.00540541	0.391971	0.0273957	0.0894901	0.623123
ENSMUSG00000051278	0.597	0.006	0.251	0	0.004	0.434		0.344656	0.0195899	0.281771	0.0191898	0.0486151	0.376838
ENSMUSG00000027177	0.081	0	0.334	0.009	0.125	0.598		0.160674	0.00540541	0.350174	0.0739518	0.166352	0.484303
ENSMUSG00000028016	0.029	0	0.776	0.001	0.061	0.433		0.109662	0.00540541	0.62214	0.0273957	0.0947551	0.375959
ENSMUSG00000028013	0.078	0	0.679	0.001	0.041	0.344		0.154462	0.00540541	0.52732	0.0273957	0.0851567	0.319415
ENSMUSG00000025026	0.097	0	0.146	0.03	0.383	0.62		0.193099	0.00540541	0.210316	0.0813566	0.193482	0.50418
ENSMUSG00000084013	0.219	0.002	0.545	0	0.009	0.405		0.213073	0.0321856	0.463631	0.0191898	0.0710564	0.35802
ENSMUSG00000015804	0.303	0	0.204	0.001	0.031	0.635		0.257706	0.00540541	0.249434	0.0273957	0.0840114	0.525971
ENSMUSG00000015806	0.003	0	0.023	0.724	0.925	0.584		0.0402462	0.00540541	0.0962509	0.341523	0.454742	0.479426
ENSMUSG00000070348	0.153	0	0.171	0.028	0.173	0.596		0.221366	0.00540541	0.224788	0.0751107	0.182913	0.483038
ENSMUSG00000070343	0.458	0.083	0.008	0.363	0.096	0.101		0.281424	0.0877923	0.0784459	0.192842	0.144406	0.182247
ENSMUSG00000036106	0.652	0.011	0.301	0	0.001	0.412		0.369327	0.0471975	0.321822	0.0191898	0.0226898	0.361978
ENSMUSG00000036104	0.049	0	0.621	0.002	0.094	0.562		0.120437	0.00540541	0.488932	0.0384267	0.143088	0.482549
ENSMUSG00000036103	0.153	0.001	0.524	0.001	0.013	0.507		0.221366	0.0211913	0.458975	0.0273957	0.0860002	0.445171
ENSMUSG00000038437	0.731	0.005	0.068	0.001	0.007	0.549		0.421223	0.0216138	0.145922	0.0273957	0.0772644	0.477851
ENSMUSG00000054383	0.308	0	0.289	0.002	0.013	0.567		0.25945	0.00540541	0.311995	0.0384267	0.0860002	0.481328
ENSMUSG00000078356	0.014	0.95	0	0.317	0.072	0.029		0.0738404	0.424733	0.0686805	0.172706	0.106664	0.124939
ENSMUSG00000001767	0.049	0	0.356	0.011	0.193	0.687		0.120437	0.00540541	0.369533	0.0724438	0.186425	0.596038
ENSMUSG00000030621	0.095	0	0.13	0.383	0.609	0.382		0.19014	0.00540541	0.201804	0.20006	0.289903	0.342263
ENSMUSG00000001761	0.357	0.002	0.227	0.001	0.024	0.632		0.267925	0.0321856	0.264293	0.0273957	0.0773192	0.521411
ENSMUSG00000030623	0.001	0.001	0.492	0.917	0.205	0.007		0.0339902	0.0211913	0.450103	0.441295	0.193702	0.107722
ENSMUSG00000030629	0.129	0	0.293	0.015	0.11	0.533		0.219105	0.00540541	0.315332	0.0788631	0.151594	0.462381
ENSMUSG00000020894	0.151	0.001	0.536	0	0.019	0.577		0.220633	0.0211913	0.461542	0.0191898	0.0756743	0.479748
ENSMUSG00000020893	0.625	0.014	0.177	0.001	0.004	0.39		0.356849	0.0356657	0.229637	0.0273957	0.0486151	0.348462
ENSMUSG00000039740	0.018	0	0.67	0.012	0.198	0.545		0.0856029	0.00540541	0.520123	0.0747618	0.189349	0.474756
ENSMUSG00000063253	0.015	0	0.888	0.052	0.133	0.147		0.0768156	0.00540541	0.770999	0.0971319	0.175038	0.213599
ENSMUSG00000039747	0.198	0	0.034	0.478	0.569	0.522		0.214857	0.00540541	0.108858	0.223689	0.269623	0.452412
ENSMUSG00000031578	0.303	0.002	0.203	0.002	0.027	0.57		0.257706	0.0321856	0.24878	0.0384267	0.0817229	0.481229
ENSMUSG00000031577	0.13	0	0.413	0.001	0.04	0.655		0.218868	0.00540541	0.408716	0.0273957	0.0847201	0.55379
ENSMUSG00000031574	0.245	0.001	0.347	0.001	0.031	0.556		0.223835	0.0211913	0.361725	0.0273957	0.0840114	0.481744
ENSMUSG00000023272	0.212	0	0.241	0.001	0.035	0.701		0.212201	0.00540541	0.274201	0.0273957	0.0843211	0.616901
ENSMUSG00000023277	0.138	0	0.184	0.009	0.131	0.724		0.218595	0.00540541	0.235217	0.0739518	0.173057	0.653804
ENSMUSG00000048769	0.059	0	0.324	0.019	0.38	0.566		0.136053	0.00540541	0.341304	0.0742973	0.193028	0.481514
ENSMUSG00000073044	0.017	0.392	0.002	0.13	0.542	0.003		0.0827018	0.152729	0.0711378	0.115458	0.258399	0.104548
ENSMUSG00000054574	0.016	0	0.809	0.029	0.286	0.247		0.0797709	0.00540541	0.664016	0.0780385	0.200961	0.274927
ENSMUSG00000025940	0.029	0	0.805	0.001	0.038	0.478		0.109662	0.00540541	0.658755	0.0273957	0.084443	0.421928
ENSMUSG00000025949	0.007	0	0.669	0.128	0.57	0.3		0.0526299	0.00540541	0.519367	0.115724	0.270134	0.305146
ENSMUSG00000048304	0.721	0.071	0.313	0	0.001	0.376		0.414232	0.0886469	0.331898	0.0191898	0.0226898	0.337192
ENSMUSG00000022635	0.589	0.066	0.058	0.045	0.015	0.229		0.34053	0.0912661	0.135243	0.102556	0.0851036	0.262309
ENSMUSG00000022634	0.089	0	0.55	0	0.018	0.582		0.179107	0.00540541	0.464831	0.0191898	0.0765066	0.479369
ENSMUSG00000022637	0.251	0.001	0.117	0.004	0.129	0.571		0.227496	0.0211913	0.192693	0.0760009	0.170908	0.480465
ENSMUSG00000022636	0.43	0.002	0.06	0.007	0.12	0.535		0.276042	0.0321856	0.137392	0.0825867	0.160499	0.46452
ENSMUSG00000062127	0.066	0	0.247	0.014	0.315	0.654		0.142691	0.00540541	0.278654	0.078754	0.19385	0.552533
ENSMUSG00000039187	0.073	0.005	0.681	0.007	0.155	0.178		0.147756	0.0216138	0.528659	0.0825867	0.186742	0.229912
ENSMUSG00000024790	0.96	0.648	0.056	0.002	0	0.186		0.59151	0.249511	0.133089	0.0384267	0.0152346	0.234053
ENSMUSG00000029623	0.861	0.32	0.109	0.007	0.001	0.186		0.516596	0.148183	0.186104	0.0825867	0.0226898	0.234053
ENSMUSG00000029622	0.184	0.001	0.021	0.395	0.564	0.334		0.220916	0.0211913	0.0939179	0.204399	0.26704	0.317049
ENSMUSG00000029621	0.051	0	0.565	0.012	0.145	0.53		0.124063	0.00540541	0.468827	0.0747618	0.184039	0.459024
ENSMUSG00000029627	0.346	0.001	0.28	0	0.016	0.645		0.266326	0.0211913	0.304813	0.0191898	0.0819816	0.540831
ENSMUSG00000029625	0.409	0	0.139	0.003	0.052	0.617		0.273118	0.00540541	0.206762	0.0522403	0.0918471	0.50106
ENSMUSG00000029624	0.107	0	0.597	0.001	0.086	0.52		0.206349	0.00540541	0.479053	0.0273957	0.134277	0.451088
ENSMUSG00000029629	0.281	0.001	0.15	0.004	0.058	0.607		0.246695	0.0211913	0.212147	0.0760009	0.0931576	0.491545
ENSMUSG00000020707	0.429	0	0.118	0.002	0.069	0.626		0.275849	0.00540541	0.193458	0.0384267	0.101666	0.512009
ENSMUSG00000020706	0.262	0	0.286	0	0.03	0.664		0.233997	0.00540541	0.309591	0.0191898	0.0839666	0.565088
ENSMUSG00000020704	0.342	0.001	0.13	0.003	0.054	0.667		0.265742	0.0211913	0.201804	0.0522403	0.0921122	0.568912
ENSMUSG00000020700	0.784	0.019	0.033	0.002	0.009	0.518		0.459336	0.0343662	0.107727	0.0384267	0.0710564	0.449484
ENSMUSG00000020708	0.413	0.003	0.375	0	0.005	0.46		0.273643	0.0281351	0.384938	0.0191898	0.0585311	0.40132
ENSMUSG00000025362	0.6	0.14	0.018	0.305	0.034	0.117		0.34594	0.103219	0.090394	0.16764	0.0842101	0.19488
ENSMUSG00000025366	0.748	0.376	0.597	0	0	0.099		0.433272	0.153214	0.479053	0.0191898	0.0152346	0.180642
ENSMUSG00000025364	0.259	0.001	0.209	0.002	0.062	0.613		0.232046	0.0211913	0.252523	0.0384267	0.0953612	0.496892
ENSMUSG00000025369	0.324	0.001	0.343	0	0.019	0.642		0.262896	0.0211913	0.35818	0.0191898	0.0756743	0.536596
ENSMUSG00000035478	0.881	0.055	0.067	0.001	0.001	0.33		0.531648	0.0899229	0.144861	0.0273957	0.0226898	0.316171
ENSMUSG00000072872	0.107	0	0.062	0.43	0.581	0.539		0.206349	0.00540541	0.139534	0.21532	0.275717	0.468808
ENSMUSG00000035476	0.064	0.001	0.556	0.002	0.033	0.483		0.141229	0.0211913	0.466369	0.0384267	0.0840813	0.427512
ENSMUSG00000072875	0.606	0.011	0.028	0.012	0.039	0.333		0.348624	0.0471975	0.102027	0.0747618	0.084553	0.316837
ENSMUSG00000028289	0.002	0	0.486	0.436	0.871	0.303		0.0371235	0.00540541	0.447777	0.21675	0.425604	0.306495
ENSMUSG00000028282	0.116	0.001	0.491	0.001	0.029	0.571		0.214914	0.0211913	0.449576	0.0273957	0.0836979	0.480465
ENSMUSG00000073394	0.627	0.014	0.225	0.001	0.004	0.354		0.357657	0.0356657	0.262919	0.0273957	0.0486151	0.32245
ENSMUSG00000052248	0.192	0	0.262	0.001	0.052	0.71		0.217383	0.00540541	0.290412	0.0273957	0.0918471	0.631037
ENSMUSG00000049960	0.585	0.009	0.186	0.007	0.005	0.341		0.338906	0.0494382	0.236811	0.0825867	0.0585311	0.318651
ENSMUSG00000048616	0.889	0.852	0.148	0	0	0.065		0.537679	0.36534	0.211233	0.0191898	0.0152346	0.153292
ENSMUSG00000052241	0.872	0.251	0.036	0.001	0.001	0.144		0.524869	0.132559	0.111111	0.0273957	0.0226898	0.212538
ENSMUSG00000068196	0.859	1	0.69	0	0	0		0.515093	0.456709	0.535465	0.0191898	0.0152346	0.102154
ENSMUSG00000087639	0.063	0.081	0.981	0.001	0.001	0.011		0.140337	0.086839	0.896248	0.0273957	0.0226898	0.110877
ENSMUSG00000087633	0.026	0	0.273	0.265	0.595	0.43		0.106719	0.00540541	0.299131	0.154979	0.282813	0.373569
ENSMUSG00000032128	0.984	0.97	0.007	0.009	0	0.052		0.609905	0.437359	0.0772348	0.0739518	0.0152346	0.142966
ENSMUSG00000032126	0.475	0	0.055	0.006	0.048	0.616		0.286471	0.00540541	0.132009	0.0832844	0.090195	0.500175
ENSMUSG00000032127	0.141	0	0.477	0.001	0.046	0.635		0.218636	0.00540541	0.444333	0.0273957	0.0888062	0.525971
ENSMUSG00000032120	0.82	0.009	0.052	0.001	0.003	0.441		0.485926	0.0494382	0.12876	0.0273957	0.0393524	0.383095
ENSMUSG00000032121	0.512	0.037	0.659	0	0.001	0.228		0.302034	0.0670579	0.511491	0.0191898	0.0226898	0.261618
ENSMUSG00000032123	0.15	0	0.673	0	0.022	0.488		0.220363	0.00540541	0.522411	0.0191898	0.0750027	0.432661
ENSMUSG00000071379	0.254	0.001	0.015	0.198	0.509	0.441		0.229301	0.0211913	0.0868416	0.157919	0.24242	0.383095
ENSMUSG00000068735	0.02	0.001	0.001	0.826	0.949	0.319		0.0912937	0.0211913	0.0699104	0.393919	0.467743	0.312799
ENSMUSG00000068739	0.191	0	0.51	0	0.017	0.519		0.217657	0.00540541	0.455278	0.0191898	0.0786038	0.45048
ENSMUSG00000073838	0.32	0.005	0.219	0.044	0.041	0.338		0.262258	0.0216138	0.258883	0.103067	0.0851567	0.317904
ENSMUSG00000026705	0.02	0	0.55	0.008	0.157	0.635		0.0912937	0.00540541	0.464831	0.0785027	0.186522	0.525971
ENSMUSG00000026701	0.556	0.006	0.11	0.006	0.024	0.504		0.323926	0.0195899	0.186979	0.0832844	0.0773192	0.443911
ENSMUSG00000026709	0.023	0	0.81	0.003	0.093	0.411		0.0994278	0.00540541	0.665338	0.0522403	0.142116	0.361331
ENSMUSG00000040957	0.712	0.385	0.344	0	0	0.225		0.408009	0.152883	0.359068	0.0191898	0.0152346	0.259475
ENSMUSG00000020283	0.03	0.001	0.787	0.004	0.073	0.362		0.109868	0.0211913	0.635806	0.0760009	0.108773	0.326501
ENSMUSG00000020280	0.044	0	0.332	0.01	0.225	0.627		0.113293	0.00540541	0.348351	0.0713247	0.20436	0.513097
ENSMUSG00000070561	0.65	0.01	0.199	0.001	0.002	0.395		0.368189	0.0503409	0.246182	0.0273957	0.0307058	0.351835
ENSMUSG00000020287	0.367	0.001	0.212	0	0.019	0.626		0.269125	0.0211913	0.254405	0.0191898	0.0756743	0.512009
ENSMUSG00000070564	0.941	0.532	0.008	0.003	0.001	0.07		0.577034	0.17567	0.0784459	0.0522403	0.0226898	0.157291
ENSMUSG00000070565	0.29	0.001	0.397	0	0.007	0.563		0.251842	0.0211913	0.399291	0.0191898	0.0772644	0.482497
ENSMUSG00000006435	0.887	0.06	0.063	0.001	0.001	0.326		0.536171	0.0910067	0.140603	0.0273957	0.0226898	0.315046
ENSMUSG00000020077	0.088	0	0.345	0.002	0.109	0.693		0.176893	0.00540541	0.359948	0.0384267	0.151024	0.604796
ENSMUSG00000021109	0.011	0	0.77	0.008	0.155	0.364		0.0648227	0.00540541	0.614837	0.0785027	0.186742	0.327696
ENSMUSG00000023009	0.61	0.017	0.245	0	0.002	0.392		0.350439	0.0341554	0.277126	0.0191898	0.0307058	0.349834
ENSMUSG00000084658	0	0.001	0.002	0.989	0.997	0.135		0.0308457	0.0211913	0.0711378	0.479826	0.493824	0.207805
ENSMUSG00000071568	0.176	0.001	0.204	0.009	0.069	0.547		0.224013	0.0211913	0.249434	0.0739518	0.101666	0.476344
ENSMUSG00000074597	0.247	0	0.019	0.544	0.707	0.509		0.225114	0.00540541	0.0915719	0.243871	0.339371	0.446029
ENSMUSG00000023007	0.899	0.11	0.074	0.001	0.001	0.324		0.545226	0.0941556	0.15225	0.0273957	0.0226898	0.314437
ENSMUSG00000009013	0.024	0	0.205	0.134	0.612	0.536		0.101983	0.00540541	0.250084	0.114902	0.291419	0.465679
ENSMUSG00000003452	0.042	0	0.731	0.001	0.053	0.51		0.111852	0.00540541	0.572272	0.0273957	0.0919967	0.446459
ENSMUSG00000034463	0.092	0	0.219	0.012	0.363	0.593		0.184975	0.00540541	0.258883	0.0747618	0.191608	0.481504
ENSMUSG00000034462	0.477	0.002	0.133	0.001	0.021	0.641		0.287167	0.0321856	0.203533	0.0273957	0.0747756	0.535403
ENSMUSG00000074045	0.493	0.013	0.077	0.009	0.016	0.497		0.29351	0.0390638	0.155391	0.0739518	0.0819816	0.439778
ENSMUSG00000074047	0	0.457	0.999	0.056	0.006	0		0.0308457	0.156345	0.920552	0.0960886	0.0695907	0.102154
ENSMUSG00000074046	0.091	0	0.083	0.22	0.328	0.359		0.183088	0.00540541	0.16162	0.156917	0.191876	0.324764
ENSMUSG00000046447	0.995	0.999	0.027	0.002	0	0.003		0.618388	0.456056	0.100878	0.0384267	0.0152346	0.104548
ENSMUSG00000046440	0.181	0.001	0.398	0.015	0.068	0.223		0.222254	0.0211913	0.399911	0.0788631	0.100187	0.258095
ENSMUSG00000046441	0.042	0	0.449	0.004	0.117	0.612		0.111852	0.00540541	0.430963	0.0760009	0.15727	0.495739
ENSMUSG00000046442	0.006	0	0.823	0.305	0.536	0.168		0.0495514	0.00540541	0.682712	0.16764	0.25556	0.225037
ENSMUSG00000046449	0.179	0	0.146	0.006	0.079	0.718		0.222958	0.00540541	0.210316	0.0832844	0.121658	0.643958
ENSMUSG00000042569	0.3	0	0.305	0	0.033	0.654		0.256598	0.00540541	0.32522	0.0191898	0.0840813	0.552533
ENSMUSG00000035735	0.285	0.002	0.229	0.003	0.008	0.524		0.249126	0.0321856	0.265683	0.0522403	0.0748521	0.45389
ENSMUSG00000078591	0	0	0.001	1	0.998	0.059		0.0308457	0.00540541	0.0699104	0.485833	0.494368	0.148512
ENSMUSG00000075316	0.315	0.13	0.935	0.001	0.001	0.036		0.261252	0.100183	0.834378	0.0273957	0.0226898	0.130401
ENSMUSG00000075318	0.12	0	0.241	0.005	0.11	0.686		0.217334	0.00540541	0.274201	0.08176	0.151594	0.594606
ENSMUSG00000041141	0.107	0	0.423	0.001	0.071	0.689		0.206349	0.00540541	0.414965	0.0273957	0.105258	0.598926
ENSMUSG00000041147	0.21	0.001	0.347	0	0.021	0.663		0.212107	0.0211913	0.361725	0.0191898	0.0747756	0.563823
ENSMUSG00000006395	0.54	0.004	0.103	0.003	0.011	0.5		0.315558	0.0269055	0.18049	0.0522403	0.0752887	0.441843
ENSMUSG00000082164	0.006	0	0.616	0.164	0.298	0.221		0.0495514	0.00540541	0.486924	0.138753	0.197881	0.25665
ENSMUSG00000051599	0.393	0.008	0.235	0.001	0.005	0.35		0.271688	0.0387083	0.26989	0.0273957	0.0585311	0.320936
ENSMUSG00000058672	0.059	0	0.235	0.034	0.535	0.59		0.136053	0.00540541	0.26989	0.0930815	0.255164	0.480348
ENSMUSG00000040234	0.028	0	0.045	0.353	0.773	0.575		0.109171	0.00540541	0.121112	0.188969	0.373529	0.480087
ENSMUSG00000040236	0.192	0	0.303	0.003	0.086	0.638		0.217383	0.00540541	0.323519	0.0522403	0.134277	0.530838
ENSMUSG00000061904	0.029	0	0.811	0.002	0.093	0.426		0.109662	0.00540541	0.666662	0.0384267	0.142116	0.370801
ENSMUSG00000015305	0.178	0	0.31	0.002	0.12	0.608		0.223457	0.00540541	0.329401	0.0384267	0.160499	0.492024
ENSMUSG00000051331	0.712	0.033	0.164	0	0.001	0.469		0.408009	0.0616268	0.219692	0.0191898	0.0226898	0.411376
ENSMUSG00000051335	0.306	0.003	0.432	0	0.002	0.513		0.258807	0.0281351	0.420639	0.0191898	0.0307058	0.44745
ENSMUSG00000051339	0.039	0	0.548	0.009	0.198	0.555		0.111159	0.00540541	0.464329	0.0739518	0.189349	0.481403
ENSMUSG00000057858	0.239	0	0.184	0.002	0.066	0.662		0.220771	0.00540541	0.235217	0.0384267	0.0981817	0.562562
ENSMUSG00000085241	0.045	0	0.756	0.002	0.026	0.384		0.114218	0.00540541	0.598511	0.0384267	0.0799912	0.343884
ENSMUSG00000063439	0.208	0	0.185	0.013	0.161	0.607		0.212256	0.00540541	0.236052	0.0767327	0.18607	0.491545
ENSMUSG00000063430	0.57	0.004	0.175	0.001	0.008	0.529		0.330931	0.0269055	0.227998	0.0273957	0.0748521	0.458284
ENSMUSG00000063434	0.246	0	0.045	0.053	0.19	0.669		0.22447	0.00540541	0.121112	0.0967248	0.184844	0.571491
ENSMUSG00000052738	0.053	0	0.773	0	0.035	0.456		0.127575	0.00540541	0.618503	0.0191898	0.0843211	0.397257
ENSMUSG00000054770	0.238	0	0.108	0.006	0.139	0.648		0.220186	0.00540541	0.185208	0.0832844	0.180261	0.544851
ENSMUSG00000041598	0.421	0.009	0.255	0	0.008	0.597		0.274689	0.0494382	0.284934	0.0191898	0.0748521	0.483737
ENSMUSG00000076036	0.001	0	0.258	0.351	0.783	0.259		0.0339902	0.00540541	0.287231	0.188142	0.378777	0.282953
ENSMUSG00000018076	0.385	0.008	0.284	0	0.003	0.558		0.271279	0.0387083	0.307993	0.0191898	0.0393524	0.482241
ENSMUSG00000061286	0.387	0.002	0.157	0.019	0.065	0.441		0.271354	0.0321856	0.215569	0.0742973	0.0972864	0.383095
ENSMUSG00000061288	0.511	0.001	0.142	0.001	0.026	0.577		0.301482	0.0211913	0.20829	0.0273957	0.0799912	0.479748
ENSMUSG00000067995	0.104	0	0.603	0	0.039	0.506		0.2027	0.00540541	0.481416	0.0191898	0.084553	0.444736
ENSMUSG00000002372	0.4	0.002	0.25	0	0.008	0.634		0.272101	0.0321856	0.281014	0.0191898	0.0748521	0.524755
ENSMUSG00000061132	0.001	0	0.635	0.964	0.948	0.047		0.0339902	0.00540541	0.496215	0.466306	0.467201	0.139024
ENSMUSG00000061136	0.729	0.059	0.071	0.014	0.004	0.243		0.419819	0.0907098	0.149093	0.078754	0.0486151	0.272211
ENSMUSG00000060424	0.955	0.879	0.077	0.006	0	0.037		0.587694	0.381352	0.155391	0.0832844	0.0152346	0.131182
ENSMUSG00000054196	0.013	0.01	0.996	0.002	0.001	0.003		0.0708484	0.0503409	0.916494	0.0384267	0.0226898	0.104548
ENSMUSG00000054199	0.304	0.001	0.296	0	0.016	0.673		0.258094	0.0211913	0.317755	0.0191898	0.0819816	0.576729
ENSMUSG00000033545	0.731	0.013	0.158	0	0.003	0.49		0.421223	0.0390638	0.21609	0.0191898	0.0393524	0.434411
ENSMUSG00000033540	0.431	0.001	0.177	0	0.031	0.66		0.276171	0.0211913	0.229637	0.0191898	0.0840114	0.560051
ENSMUSG00000033543	0.074	0.001	0.523	0.005	0.052	0.429		0.148725	0.0211913	0.458731	0.08176	0.0918471	0.372943
ENSMUSG00000055823	0.001	0.358	0	0.947	0.891	0		0.0339902	0.153798	0.0686805	0.457204	0.436373	0.102154
ENSMUSG00000049313	0.037	0.006	0.974	0.002	0.005	0.028		0.111712	0.0195899	0.886819	0.0384267	0.0585311	0.12416
ENSMUSG00000008999	0.696	0.011	0.274	0.001	0.001	0.379		0.39713	0.0471975	0.299953	0.0273957	0.0226898	0.339748
ENSMUSG00000030019	0.164	0.001	0.231	0.005	0.091	0.692		0.224746	0.0211913	0.267077	0.08176	0.140343	0.603317
ENSMUSG00000030016	0.021	0	0.583	0.009	0.145	0.558		0.0940686	0.00540541	0.474424	0.0739518	0.184039	0.482241
ENSMUSG00000037049	0.242	0	0.342	0	0.039	0.651		0.222559	0.00540541	0.357291	0.0191898	0.084553	0.548733
ENSMUSG00000020919	0.27	0.001	0.186	0.003	0.053	0.632		0.239208	0.0211913	0.236811	0.0522403	0.0919967	0.521411
ENSMUSG00000020912	0.987	1	0.245	0.001	0	0		0.612215	0.456709	0.277126	0.0273957	0.0152346	0.102154
ENSMUSG00000020917	0.012	0	0.507	0.064	0.623	0.463		0.067842	0.00540541	0.454512	0.0936425	0.296965	0.40438
ENSMUSG00000018921	0.619	0.001	0.132	0.001	0.009	0.585		0.354419	0.0211913	0.202944	0.0273957	0.0710564	0.479501
ENSMUSG00000043019	0.004	0	0.617	0.124	0.604	0.356		0.0433587	0.00540541	0.487397	0.116083	0.287374	0.323269
ENSMUSG00000039536	0.087	0	0.416	0.001	0.054	0.707		0.174553	0.00540541	0.410537	0.0273957	0.0921122	0.626271
ENSMUSG00000048040	0.047	0	0.405	0.037	0.199	0.564		0.117027	0.00540541	0.403819	0.098843	0.190004	0.481814
ENSMUSG00000039533	0.298	0	0.223	0.001	0.045	0.694		0.255703	0.00540541	0.261544	0.0273957	0.0879902	0.606283
ENSMUSG00000039530	0.013	0	0.49	0.04	0.424	0.541		0.0708484	0.00540541	0.449347	0.103055	0.204443	0.470842
ENSMUSG00000031059	0.342	0.001	0.145	0.038	0.032	0.382		0.265742	0.0211913	0.209752	0.100588	0.0840108	0.342263
ENSMUSG00000029189	0.107	0.001	0.32	0.002	0.086	0.633		0.206349	0.0211913	0.337877	0.0384267	0.134277	0.523088
ENSMUSG00000028851	0.582	0.002	0.192	0.001	0.016	0.523		0.337214	0.0321856	0.241318	0.0273957	0.0819816	0.453131
ENSMUSG00000028857	0.181	0	0.454	0	0.028	0.613		0.222254	0.00540541	0.433665	0.0191898	0.0830094	0.496892
ENSMUSG00000034663	0.031	0	0.104	0.245	0.731	0.554		0.109967	0.00540541	0.181471	0.155183	0.351692	0.480999
ENSMUSG00000028854	0.136	0.001	0.407	0.001	0.049	0.631		0.218497	0.0211913	0.40506	0.0273957	0.090768	0.519728
ENSMUSG00000021666	0.11	0	0.587	0	0.018	0.581		0.209704	0.00540541	0.475557	0.0191898	0.0765066	0.479678
ENSMUSG00000021665	0.012	0	0.481	0.092	0.653	0.48		0.067842	0.00540541	0.445881	0.106829	0.312039	0.424044
ENSMUSG00000021662	0.054	0	0.011	0.765	0.892	0.568		0.128959	0.00540541	0.0820619	0.362561	0.436912	0.481125
ENSMUSG00000021661	0.086	0	0.268	0.006	0.108	0.74		0.172457	0.00540541	0.295178	0.0832844	0.15049	0.680243
ENSMUSG00000032621	0.84	0.2	0.068	0.011	0.002	0.212		0.500848	0.123084	0.145922	0.0724438	0.0307058	0.250439
ENSMUSG00000022403	0.058	0	0.554	0.003	0.125	0.585		0.13467	0.00540541	0.465842	0.0522403	0.166352	0.479501
ENSMUSG00000022400	0.107	0.001	0.504	0	0.028	0.558		0.206349	0.0211913	0.453706	0.0191898	0.0830094	0.482241
ENSMUSG00000022401	0.161	0	0.361	0	0.026	0.694		0.224123	0.00540541	0.373738	0.0191898	0.0799912	0.606283
ENSMUSG00000029454	0.105	0	0.345	0.001	0.06	0.699		0.203865	0.00540541	0.359948	0.0273957	0.0941569	0.613831
ENSMUSG00000022407	0.028	0	0.556	0.021	0.261	0.572		0.109171	0.00540541	0.466369	0.0698453	0.206693	0.480246
ENSMUSG00000022404	0.028	0	0.631	0.002	0.082	0.594		0.109171	0.00540541	0.494413	0.0384267	0.127565	0.481937
ENSMUSG00000029458	0.098	0	0.276	0.005	0.084	0.687		0.194482	0.00540541	0.30156	0.08176	0.131037	0.596038
ENSMUSG00000042763	0.114	0	0.495	0.001	0.02	0.613		0.213296	0.00540541	0.451198	0.0273957	0.0750379	0.496892
ENSMUSG00000042766	0.804	0.011	0.068	0.001	0.003	0.453		0.474058	0.0471975	0.145922	0.0273957	0.0393524	0.394333
ENSMUSG00000025757	0.007	0	0.922	0.023	0.119	0.155		0.0526299	0.00540541	0.816889	0.0673284	0.15937	0.217507
ENSMUSG00000028584	0.235	0.254	0.951	0.003	0.001	0.011		0.219056	0.133	0.855888	0.0522403	0.0226898	0.110877
ENSMUSG00000028581	0.062	0	0.192	0.026	0.424	0.621		0.139456	0.00540541	0.241318	0.0703082	0.204443	0.505542
ENSMUSG00000028580	0.075	0	0.339	0.007	0.141	0.697		0.149967	0.00540541	0.354609	0.0825867	0.181696	0.61079
ENSMUSG00000025759	0.029	0	0.159	0.507	0.811	0.406		0.109662	0.00540541	0.216638	0.22843	0.393557	0.358401
ENSMUSG00000025758	0.048	0	0.531	0.002	0.053	0.62		0.118998	0.00540541	0.460356	0.0384267	0.0919967	0.50418
ENSMUSG00000049881	0.412	0.002	0.349	0	0.008	0.511		0.273556	0.0321856	0.363498	0.0191898	0.0748521	0.4466
ENSMUSG00000049883	0.099	0.132	0.101	0.007	0.003	0.068		0.196038	0.100815	0.178612	0.0825867	0.0393524	0.15569
ENSMUSG00000049882	0.363	0.003	0.385	0	0.004	0.503		0.268651	0.0281351	0.391971	0.0191898	0.0486151	0.443416
ENSMUSG00000035530	0.284	0.001	0.074	0.055	0.166	0.504		0.248486	0.0211913	0.15225	0.096243	0.184837	0.443911
ENSMUSG00000028322	0.092	0	0.264	0.006	0.129	0.699		0.184975	0.00540541	0.292001	0.0832844	0.170908	0.613831
ENSMUSG00000028329	0.515	0.018	0.086	0.013	0.034	0.362		0.30371	0.0346596	0.164688	0.0767327	0.0842101	0.326501
ENSMUSG00000028328	0.21	0	0.066	0.015	0.223	0.612		0.212107	0.00540541	0.143799	0.0788631	0.203568	0.495739
ENSMUSG00000032089	0.025	0	0.529	0.016	0.181	0.604		0.104423	0.00540541	0.459972	0.0774505	0.182216	0.488844
ENSMUSG00000045799	0.239	0.002	0.012	0.689	0.686	0.264		0.220771	0.0321856	0.0832614	0.323518	0.328684	0.286096
ENSMUSG00000032087	0.14	0	0.033	0.586	0.777	0.531		0.218369	0.00540541	0.107727	0.268434	0.375626	0.460069
ENSMUSG00000086841	0.161	0.001	0.196	0.006	0.096	0.507		0.224123	0.0211913	0.244161	0.0832844	0.144406	0.445171
ENSMUSG00000032085	0.952	0.994	0.003	0.002	0.001	0.013		0.585407	0.452797	0.0723625	0.0384267	0.0226898	0.112448
ENSMUSG00000086843	0.028	0	0.645	0.008	0.168	0.563		0.109171	0.00540541	0.501771	0.0785027	0.184511	0.482497
ENSMUSG00000020134	0.058	0	0.322	0.003	0.158	0.709		0.13467	0.00540541	0.339584	0.0522403	0.186351	0.629443
ENSMUSG00000020135	0.43	0.019	0.283	0.001	0.008	0.396		0.276042	0.0343662	0.307254	0.0273957	0.0748521	0.352531
ENSMUSG00000020137	0.082	0	0.256	0.008	0.134	0.712		0.162654	0.00540541	0.285699	0.0785027	0.175968	0.634239
ENSMUSG00000020130	0.019	0	0.256	0.43	0.812	0.414		0.0884691	0.00540541	0.285699	0.21532	0.394087	0.363022
ENSMUSG00000020132	0.022	0	0.46	0.023	0.357	0.593		0.0967843	0.00540541	0.436132	0.0673284	0.191332	0.481504
ENSMUSG00000020133	0.794	0.025	0.078	0.001	0.002	0.428		0.466679	0.0455955	0.156435	0.0273957	0.0307058	0.372147
ENSMUSG00000075256	0.908	0.354	0.018	0.005	0.002	0.205		0.552026	0.153744	0.090394	0.08176	0.0307058	0.245754
ENSMUSG00000075254	0.899	0.163	0.05	0.001	0.001	0.317		0.545226	0.107938	0.126585	0.0273957	0.0226898	0.312072
ENSMUSG00000075259	0.005	0	0.095	0.892	0.963	0.404		0.0464607	0.00540541	0.17337	0.428165	0.47534	0.357125
ENSMUSG00000079954	0.115	0	0.225	0.004	0.103	0.724		0.214317	0.00540541	0.262919	0.0760009	0.147877	0.653804
ENSMUSG00000044352	0.901	0.101	0.021	0.006	0.002	0.288		0.546737	0.0958993	0.0939179	0.0832844	0.0307058	0.299147
ENSMUSG00000054111	0.643	1	0.001	0.005	0	0		0.364301	0.456709	0.0699104	0.08176	0.0152346	0.102154
ENSMUSG00000037773	0.356	0.001	0.26	0	0.026	0.675		0.267707	0.0211913	0.288822	0.0191898	0.0799912	0.579392
ENSMUSG00000036356	0.037	0	0.093	0.754	0.86	0.323		0.111712	0.00540541	0.171556	0.356918	0.419695	0.314067
ENSMUSG00000005397	0.191	0.001	0.063	0.018	0.221	0.548		0.217657	0.0211913	0.140603	0.0757177	0.202705	0.477305
ENSMUSG00000086596	0.086	0.97	0.941	0.001	0	0.001		0.172457	0.437359	0.842445	0.0273957	0.0152346	0.102953
ENSMUSG00000086597	0.879	0.388	0.12	0.005	0.001	0.169		0.530141	0.152806	0.194973	0.08176	0.0226898	0.225595
ENSMUSG00000086594	0	0.001	0.318	0.704	0.938	0.063		0.0308457	0.0211913	0.336141	0.331245	0.461781	0.151696
ENSMUSG00000087465	0.031	0.001	0.009	0.586	0.72	0.362		0.109967	0.0211913	0.0796542	0.268434	0.346031	0.326501
ENSMUSG00000027508	0.301	0.005	0.122	0.003	0.025	0.54		0.25697	0.0216138	0.196468	0.0522403	0.0781674	0.469833
ENSMUSG00000087467	0.449	0.834	0.67	0.002	0.001	0.005		0.279421	0.354792	0.520123	0.0384267	0.0226898	0.106138
ENSMUSG00000087466	0.265	0	0.148	0.002	0.037	0.688		0.235975	0.00540541	0.211233	0.0384267	0.0844468	0.597478
ENSMUSG00000087463	0.342	0.006	0.012	0.326	0.302	0.121		0.265742	0.0195899	0.0832614	0.176814	0.1969	0.197936
ENSMUSG00000033022	0.137	0	0.214	0.002	0.066	0.753		0.218751	0.00540541	0.255655	0.0384267	0.0981817	0.701545
ENSMUSG00000033029	0.275	0.002	0.269	0.002	0.047	0.496		0.242681	0.0321856	0.295994	0.0384267	0.0894901	0.439086
ENSMUSG00000024935	0.019	0	0.912	0.009	0.046	0.2		0.0884691	0.00540541	0.803422	0.0739518	0.0888062	0.242416
ENSMUSG00000024937	0.483	0	0.074	0.012	0.11	0.584		0.289453	0.00540541	0.15225	0.0747618	0.151594	0.479426
ENSMUSG00000086330	0.062	0.796	0.749	0.002	0.002	0		0.139456	0.332825	0.590481	0.0384267	0.0307058	0.102154
ENSMUSG00000081021	0.464	0.004	0.066	0.04	0.028	0.359		0.28303	0.0269055	0.143799	0.103055	0.0830094	0.324764
ENSMUSG00000081028	0.041	0	0.654	0.004	0.147	0.516		0.111696	0.00540541	0.507455	0.0760009	0.184889	0.448447
ENSMUSG00000085733	0.576	0.017	0.055	0.047	0.036	0.273		0.334102	0.0341554	0.132009	0.101105	0.0844036	0.29126
ENSMUSG00000085731	0.014	0.95	0	0.317	0.072	0.029		0.0738404	0.424733	0.0686805	0.172706	0.106664	0.124939
ENSMUSG00000085730	0.506	0.756	0.006	0.226	0.031	0.04		0.29904	0.31008	0.0760209	0.156778	0.0840114	0.13353
ENSMUSG00000085737	0	0.003	0.998	0.033	0.017	0		0.0308457	0.0281351	0.919199	0.0907534	0.0786038	0.102154
ENSMUSG00000085736	0.142	0.002	0.027	0.608	0.537	0.333		0.218589	0.0321856	0.100878	0.280759	0.256114	0.316837
ENSMUSG00000029840	0.179	0.004	0.495	0.001	0.006	0.463		0.222958	0.0269055	0.451198	0.0273957	0.0695907	0.40438
ENSMUSG00000042210	0.447	0.001	0.117	0.004	0.044	0.553		0.278991	0.0211913	0.192693	0.0760009	0.0871641	0.480532
ENSMUSG00000058997	0.008	0	0.755	0.039	0.39	0.207		0.055696	0.00540541	0.597304	0.102041	0.194812	0.247134
ENSMUSG00000047921	0.187	0	0.335	0.001	0.043	0.659		0.219539	0.00540541	0.351059	0.0273957	0.0863731	0.558798
ENSMUSG00000078143	0.078	0.001	0.611	0.001	0.018	0.526		0.154462	0.0211913	0.485021	0.0273957	0.0765066	0.455529
ENSMUSG00000034342	0.047	0	0.309	0.047	0.392	0.617		0.117027	0.00540541	0.328573	0.101105	0.195161	0.50106
ENSMUSG00000083774	0.033	0	0.749	0.004	0.142	0.438		0.110777	0.00540541	0.590481	0.0760009	0.182352	0.380361
ENSMUSG00000001558	0.051	0.003	0.848	0.001	0.014	0.246		0.124063	0.0281351	0.716634	0.0273957	0.0869218	0.274251
ENSMUSG00000001555	0.795	0.003	0.077	0.001	0.006	0.457		0.467415	0.0281351	0.155391	0.0273957	0.0695907	0.39834
ENSMUSG00000001552	0.007	0	0.004	0.973	0.973	0.498		0.0526299	0.00540541	0.0735847	0.471153	0.480771	0.440579
ENSMUSG00000009207	0.019	0.001	0.934	0.006	0.024	0.146		0.0884691	0.0211913	0.833033	0.0832844	0.0773192	0.213276
ENSMUSG00000019235	0.243	0	0.223	0.004	0.094	0.647		0.222881	0.00540541	0.261544	0.0760009	0.143088	0.54353
ENSMUSG00000015568	0.944	0.81	0.012	0.029	0.003	0.053		0.579316	0.340873	0.0832614	0.0780385	0.0393524	0.143757
ENSMUSG00000019232	0.278	0.212	0.922	0.001	0.001	0.056		0.244837	0.125642	0.816889	0.0273957	0.0226898	0.146132
ENSMUSG00000002608	0.371	0.002	0.193	0.002	0.031	0.595		0.26969	0.0321856	0.242044	0.0384267	0.0840114	0.482399
ENSMUSG00000002602	0.408	0.002	0.174	0.001	0.037	0.63		0.273041	0.0321856	0.227122	0.0273957	0.0844468	0.518047
ENSMUSG00000002603	0.405	0.001	0.113	0.013	0.104	0.531		0.272727	0.0211913	0.189498	0.0767327	0.148588	0.460069
ENSMUSG00000015697	0.05	0	0.517	0.003	0.099	0.671		0.122561	0.00540541	0.457212	0.0522403	0.146185	0.574096
ENSMUSG00000000605	0.085	0	0.504	0.001	0.043	0.66		0.169964	0.00540541	0.453706	0.0273957	0.0863731	0.560051
ENSMUSG00000000600	0.016	0	0.466	0.038	0.304	0.549		0.0797709	0.00540541	0.438765	0.100588	0.196356	0.477851
ENSMUSG00000081845	0.154	0	0.185	0.018	0.169	0.635		0.221719	0.00540541	0.236052	0.0757177	0.184151	0.525971
ENSMUSG00000010051	0.598	0.002	0.021	0.041	0.155	0.393		0.345086	0.0321856	0.0939179	0.103563	0.186742	0.350562
ENSMUSG00000010054	0.168	0	0.512	0.001	0.048	0.556		0.225182	0.00540541	0.455728	0.0273957	0.090195	0.481744
ENSMUSG00000010057	0.104	0	0.587	0	0.023	0.581		0.2027	0.00540541	0.475557	0.0191898	0.0758937	0.479678
ENSMUSG00000014778	0.448	0.021	0.316	0	0.002	0.45		0.279176	0.0357925	0.334414	0.0191898	0.0307058	0.391507
ENSMUSG00000014776	0.333	0.001	0.412	0	0.016	0.511		0.264154	0.0211913	0.408083	0.0191898	0.0819816	0.4466
ENSMUSG00000039068	0.12	0	0.286	0.002	0.066	0.714		0.217334	0.00540541	0.309591	0.0384267	0.0981817	0.637462
ENSMUSG00000055660	0.04	0	0.232	0.036	0.407	0.628		0.11143	0.00540541	0.267775	0.0969896	0.198858	0.514723
ENSMUSG00000040009	0.389	0	0.19	0.002	0.02	0.57		0.271557	0.00540541	0.239852	0.0384267	0.0750379	0.481229
ENSMUSG00000040007	0.443	0.004	0.135	0.001	0.014	0.597		0.278271	0.0269055	0.204613	0.0273957	0.0869218	0.483737
ENSMUSG00000040003	0.198	0	0.186	0.006	0.054	0.662		0.214857	0.00540541	0.236811	0.0832844	0.0921122	0.562562
ENSMUSG00000061718	0.337	0	0.004	0.623	0.823	0.318		0.264933	0.00540541	0.0735847	0.288914	0.399927	0.312495
ENSMUSG00000025511	0.215	0	0.474	0	0.014	0.554		0.212483	0.00540541	0.442983	0.0191898	0.0869218	0.480999
ENSMUSG00000025510	0.159	0	0.274	0.002	0.128	0.671		0.223603	0.00540541	0.299953	0.0384267	0.1698	0.574096
ENSMUSG00000025512	0.096	0	0.2	0.031	0.348	0.648		0.191656	0.00540541	0.246854	0.0848443	0.191158	0.544851
ENSMUSG00000023827	0.043	0	0.011	0.581	0.851	0.611		0.112393	0.00540541	0.0820619	0.265562	0.414871	0.494623
ENSMUSG00000015291	0.012	0	0.651	0.158	0.555	0.363		0.067842	0.00540541	0.505154	0.131449	0.263667	0.327078
ENSMUSG00000038838	0.6	0.005	0.178	0	0.004	0.556		0.34594	0.0216138	0.230403	0.0191898	0.0486151	0.481744
ENSMUSG00000038831	0.266	0.001	0.165	0.002	0.064	0.712		0.236449	0.0211913	0.220423	0.0384267	0.0965421	0.634239
ENSMUSG00000053094	0.059	0	0.518	0.003	0.097	0.649		0.136053	0.00540541	0.457589	0.0522403	0.144948	0.546157
ENSMUSG00000053090	0.991	1	0.003	0.005	0	0		0.615299	0.456709	0.0723625	0.08176	0.0152346	0.102154
ENSMUSG00000053093	0.833	0.837	0.007	0.019	0.007	0.034		0.495616	0.356544	0.0772348	0.0742973	0.0772644	0.128839
ENSMUSG00000070315	0.323	0	0.089	0.031	0.242	0.472		0.26267	0.00540541	0.167701	0.0848443	0.208224	0.415021
ENSMUSG00000020034	0.03	0	0.306	0.011	0.346	0.647		0.109868	0.00540541	0.326044	0.0724438	0.191152	0.54353
ENSMUSG00000020032	0.51	0.144	0.509	0	0.001	0.248		0.30107	0.104425	0.454984	0.0191898	0.0226898	0.2756
ENSMUSG00000070319	0.319	0.001	0.287	0	0.015	0.598		0.262107	0.0211913	0.310452	0.0191898	0.0851036	0.484303
ENSMUSG00000022887	0.019	0	0.343	0.006	0.289	0.475		0.0884691	0.00540541	0.35818	0.0832844	0.200282	0.418304
ENSMUSG00000022884	0.008	0	0.72	0.144	0.597	0.226		0.055696	0.00540541	0.561512	0.11697	0.283827	0.260237
ENSMUSG00000022885	0.053	0	0.356	0.012	0.416	0.521		0.127575	0.00540541	0.369533	0.0747618	0.201679	0.451731
ENSMUSG00000022881	0.295	0.016	0.167	0.009	0.039	0.321		0.254322	0.0334393	0.221751	0.0739518	0.084553	0.313498
ENSMUSG00000022889	0.038	0	0.834	0.001	0.048	0.376		0.11144	0.00540541	0.697592	0.0273957	0.090195	0.337192
ENSMUSG00000052949	0.216	0.001	0.502	0	0.012	0.568		0.212504	0.0211913	0.453057	0.0191898	0.0813342	0.481125
ENSMUSG00000036693	0.242	0	0.33	0.001	0.031	0.58		0.222559	0.00540541	0.346591	0.0273957	0.0840114	0.479754
ENSMUSG00000036698	0.034	0	0.37	0.108	0.565	0.509		0.110766	0.00540541	0.381031	0.115166	0.267562	0.446029
ENSMUSG00000039873	0.002	0.003	0	0.999	0.997	0.024		0.0371235	0.0281351	0.0686805	0.485285	0.493824	0.121043
ENSMUSG00000021448	0.192	0.001	0.354	0.001	0.037	0.668		0.217383	0.0211913	0.367838	0.0273957	0.0844468	0.570198
ENSMUSG00000039879	0.022	0	0.219	0.132	0.689	0.544		0.0967843	0.00540541	0.258883	0.115169	0.330206	0.47374
ENSMUSG00000030935	0.106	0.009	0.174	0.014	0.245	0.234		0.205004	0.0494382	0.227122	0.078754	0.208247	0.265844
ENSMUSG00000030934	0.017	0	0.682	0.008	0.282	0.467		0.0827018	0.00540541	0.529455	0.0785027	0.20191	0.408884
ENSMUSG00000030930	0.055	0	0.668	0.015	0.042	0.367		0.130699	0.00540541	0.518868	0.0788631	0.0858009	0.329887
ENSMUSG00000019173	0.188	0	0.327	0.001	0.05	0.706		0.218986	0.00540541	0.343938	0.0273957	0.0911842	0.624694
ENSMUSG00000046707	0.255	0.001	0.284	0	0.035	0.674		0.229717	0.0211913	0.307993	0.0191898	0.0843211	0.578057
ENSMUSG00000019179	0.151	0	0.556	0	0.017	0.511		0.220633	0.00540541	0.466369	0.0191898	0.0786038	0.4466
ENSMUSG00000036529	0.154	0.001	0.07	0.09	0.495	0.537		0.221719	0.0211913	0.148037	0.104814	0.235224	0.466727
ENSMUSG00000081583	0.909	0.778	0.05	0.04	0.002	0.076		0.552782	0.322547	0.126585	0.103055	0.0307058	0.162108
ENSMUSG00000071042	0.013	0	0.028	0.723	0.9	0.583		0.0708484	0.00540541	0.102027	0.341009	0.441229	0.479382
ENSMUSG00000038587	0.12	0.012	0.945	0.002	0.003	0.059		0.217334	0.0431552	0.847823	0.0384267	0.0393524	0.148512
ENSMUSG00000049295	0.548	0.006	0.185	0.001	0.008	0.546		0.319447	0.0195899	0.236052	0.0273957	0.0748521	0.475648
ENSMUSG00000038582	0.025	0	0.758	0.002	0.08	0.524		0.104423	0.00540541	0.600769	0.0384267	0.12336	0.45389
ENSMUSG00000003402	0.31	0	0.111	0.018	0.164	0.591		0.260015	0.00540541	0.18783	0.0757177	0.18555	0.480641
ENSMUSG00000030209	0.786	0.266	0.018	0.116	0.021	0.08		0.460801	0.134576	0.090394	0.116067	0.0747756	0.165328
ENSMUSG00000030203	0.016	0	0.193	0.137	0.714	0.539		0.0797709	0.00540541	0.242044	0.114742	0.342953	0.468808
ENSMUSG00000030201	0.114	0	0.204	0.005	0.115	0.737		0.213296	0.00540541	0.249434	0.08176	0.155394	0.675293
ENSMUSG00000030207	0.222	0	0.358	0.001	0.026	0.652		0.213585	0.00540541	0.37124	0.0273957	0.0799912	0.550006
ENSMUSG00000030204	0.079	0	0.474	0.001	0.064	0.647		0.156042	0.00540541	0.442983	0.0273957	0.0965421	0.54353
ENSMUSG00000000168	0.013	0	0.87	0.01	0.135	0.269		0.0708484	0.00540541	0.746575	0.0713247	0.176861	0.289036
ENSMUSG00000038058	0.136	0	0.043	0.096	0.54	0.514		0.218497	0.00540541	0.118908	0.110131	0.257455	0.447897
ENSMUSG00000038059	0.342	0.001	0.302	0	0.028	0.608		0.265742	0.0211913	0.322699	0.0191898	0.0830094	0.492024
ENSMUSG00000038056	0.454	0.002	0.097	0.007	0.048	0.553		0.280477	0.0321856	0.17508	0.0825867	0.090195	0.480532
ENSMUSG00000038057	0.001	0.169	0	1	0.916	0		0.0339902	0.109541	0.0686805	0.485833	0.449873	0.102154
ENSMUSG00000038055	0.422	0.026	0.687	0	0.001	0.207		0.274876	0.0482292	0.533246	0.0191898	0.0226898	0.247134
ENSMUSG00000070889	0.002	0	0.175	0.905	0.971	0.216		0.0371235	0.00540541	0.227998	0.434979	0.479684	0.253159
ENSMUSG00000070880	0.055	0.004	0.942	0.003	0.006	0.078		0.130699	0.0269055	0.84379	0.0522403	0.0695907	0.163717
ENSMUSG00000021597	0.036	0	0.425	0.013	0.207	0.612		0.111274	0.00540541	0.416262	0.0767327	0.195019	0.495739
ENSMUSG00000073686	0.977	0.989	0.03	0.001	0	0.013		0.604525	0.449553	0.104316	0.0273957	0.0152346	0.112448
ENSMUSG00000076068	0.678	0.999	0.005	0.065	0.002	0.001		0.385258	0.456056	0.0748041	0.093158	0.0307058	0.102953
ENSMUSG00000073680	0	0	0.001	0.99	0.989	0.421		0.0308457	0.00540541	0.0699104	0.48037	0.48947	0.367565
ENSMUSG00000073681	0.065	0.001	0.488	0.006	0.253	0.422		0.142006	0.0211913	0.448572	0.0832844	0.207904	0.368048
ENSMUSG00000022305	0.093	0.002	0.671	0	0.011	0.366		0.186751	0.0321856	0.520629	0.0191898	0.0752887	0.329139
ENSMUSG00000022307	0.003	0	0.933	0.045	0.114	0.09		0.0402462	0.00540541	0.831689	0.102556	0.154563	0.173392
ENSMUSG00000022306	0	0	0	1	0.999	0.044		0.0308457	0.00540541	0.0686805	0.485833	0.494913	0.136666
ENSMUSG00000022300	0.058	0	0.435	0.003	0.119	0.661		0.13467	0.00540541	0.422486	0.0522403	0.15937	0.561305
ENSMUSG00000035184	0.543	0.001	0.036	0.018	0.196	0.51		0.316944	0.0211913	0.111111	0.0757177	0.188072	0.446459
ENSMUSG00000035183	0.197	0.006	0.36	0.001	0.019	0.505		0.215312	0.0195899	0.372897	0.0273957	0.0756743	0.444294
ENSMUSG00000035181	0.036	0	0.071	0.337	0.738	0.558		0.111274	0.00540541	0.149093	0.181895	0.355308	0.482241
ENSMUSG00000069089	0.042	0	0.687	0.012	0.191	0.324		0.111852	0.00540541	0.533246	0.0747618	0.185342	0.314437
ENSMUSG00000034584	0.985	0.997	0.054	0.001	0	0.006		0.610675	0.45475	0.130927	0.0273957	0.0152346	0.106931
ENSMUSG00000034586	0.456	0	0.17	0.001	0.039	0.615		0.280937	0.00540541	0.223949	0.0273957	0.084553	0.498937
ENSMUSG00000034587	0.142	0	0.332	0.002	0.052	0.645		0.218589	0.00540541	0.348351	0.0384267	0.0918471	0.540831
ENSMUSG00000043602	0.065	0	0.28	0.051	0.326	0.613		0.142006	0.00540541	0.304813	0.0976992	0.192043	0.496892
ENSMUSG00000046230	0.015	0	0.617	0.026	0.316	0.43		0.0768156	0.00540541	0.487397	0.0703082	0.193647	0.373569
ENSMUSG00000045767	0.166	0	0.205	0.003	0.082	0.722		0.225034	0.00540541	0.250084	0.0522403	0.127565	0.650511
ENSMUSG00000004994	0.306	0	0.251	0.001	0.037	0.659		0.258807	0.00540541	0.281771	0.0273957	0.0844468	0.558798
ENSMUSG00000045763	0.15	0	0.278	0.004	0.093	0.697		0.220363	0.00540541	0.30318	0.0760009	0.142116	0.61079
ENSMUSG00000025651	0.166	0	0.676	0	0.014	0.379		0.225034	0.00540541	0.52473	0.0191898	0.0869218	0.339748
ENSMUSG00000025656	0.093	0	0.361	0.003	0.06	0.62		0.186751	0.00540541	0.373738	0.0522403	0.0941569	0.50418
ENSMUSG00000025658	0.409	0.009	0.385	0	0.004	0.482		0.273118	0.0494382	0.391971	0.0191898	0.0486151	0.426503
ENSMUSG00000021143	0.006	0	0.015	0.741	0.916	0.625		0.0495514	0.00540541	0.0868416	0.350248	0.449873	0.510452
ENSMUSG00000021140	0.06	0	0.215	0.065	0.363	0.636		0.137345	0.00540541	0.256261	0.093158	0.191608	0.527621
ENSMUSG00000021147	0.01	0	0.863	0.053	0.285	0.23		0.0617919	0.00540541	0.737056	0.0967248	0.201238	0.263
ENSMUSG00000021144	0.336	0.001	0.191	0.001	0.026	0.667		0.264711	0.0211913	0.240588	0.0273957	0.0799912	0.568912
ENSMUSG00000021149	0.151	0	0.461	0.001	0.042	0.517		0.220633	0.00540541	0.436647	0.0273957	0.0858009	0.448949
ENSMUSG00000071867	0.136	0	0.303	0.003	0.085	0.61		0.218497	0.00540541	0.323519	0.0522403	0.132731	0.493841
ENSMUSG00000071860	0.978	0.98	0.016	0.018	0.001	0.012		0.605293	0.443752	0.0880289	0.0757177	0.0226898	0.111663
ENSMUSG00000071862	0.003	0	0.091	0.982	0.981	0.123		0.0402462	0.00540541	0.169659	0.476022	0.485119	0.199438
ENSMUSG00000007872	0.032	0	0.002	0.664	0.9	0.474		0.110773	0.00540541	0.0711378	0.310567	0.441229	0.417213
ENSMUSG00000007877	0.993	1	0.042	0.001	0	0.003		0.616843	0.456709	0.117802	0.0273957	0.0152346	0.104548
ENSMUSG00000024012	0.603	0.001	0.16	0.002	0.021	0.497		0.347364	0.0211913	0.217192	0.0384267	0.0747756	0.439778
ENSMUSG00000044499	0	0	0.035	1	0.995	0.018		0.0308457	0.00540541	0.109986	0.485833	0.492735	0.116362
ENSMUSG00000074335	0.165	0.411	0.944	0.001	0.001	0.025		0.224804	0.152593	0.846478	0.0273957	0.0226898	0.121822
ENSMUSG00000024014	0.886	0.082	0.054	0.002	0.001	0.259		0.535417	0.0872693	0.130927	0.0384267	0.0226898	0.282953
ENSMUSG00000024019	0.204	0	0.337	0	0.034	0.706		0.212927	0.00540541	0.352832	0.0191898	0.0842101	0.624694
ENSMUSG00000044496	0.362	0.002	0.161	0.005	0.041	0.571		0.268555	0.0321856	0.217803	0.08176	0.0851567	0.480465
[truncated: 9,411 more rows]
