# Supplementary material for: A Transcriptomic Atlas of Mouse Neocortical Layers
Source: Neuron. 2011 Aug 25;71(4-26):605–16. doi: 10.1016/j.neuron.2011.06.039 (PMC3163272; doi:10.1016/j.neuron.2011.06.039)
Supplement: Table S3. Layer Enrichment Probabilities of Genes Encoding Receptors and Ion Channels — Related to Figure 2. Calibrated and uncalibrated layer enrichment probabilities of genes encoding known receptors and ion channels (list curated from www.iuphar-db.org and the literature). Italicized gene name and ID indicates no layer predictions were available for that gene. This table also includes qualitative descriptors of consistency or inconsistency with layer enrichment patterns apparent in the Allen Mouse Brain Atlas and links to the relevant images for genes used in Figure 2B. Note that where a gene is enriched in noncontiguous layers, the larger enrichment is more likely to be picked up than the more subtle one. Layer enrichment probabilities for transcripts of these genes, where alternatively spliced, are provided in Table S4. [file mmc3.xls]

## Sheet: Figure 2b genes
Gene	Layers 2/3	Layer 4	Layer 5	Layer 6	Layer 6b	None	ABA cortical expression data	ABA status	Link	Link	Notes
Adra1b	0.067842	0.00540541	0.773707	0.100588	0.204739	0.247802	probe failed	probe failed	N/A	N/A	Found previously to be enriched in layer V: PMID: 10517699
Adra1d	0.527128	0.455403	0.423032	0.0191898	0.0152346	0.105344	layers 2-5 stronger signal	consistent	http://mouse.brain-map.org:80/viewImage.do?imageId=71982876&coordSystem=pixel&x=5107.67283950617&y=4173.05803638114&z=8.95027624309392	http://mouse.brain-map.org:80/viewImage.do?imageId=71982876&coordSystem=pixel&x=5107.67283950617&y=4173.05803638114&z=8.95027624309392
Chrm2	0.067842	0.00540541	0.359068	0.401662	0.293942	0.187831	layer 4 and 6 enrichment	consistent	http://mouse.brain-map.org:80/viewImage.do?imageId=70382989&coordSystem=pixel&x=5304.5&y=3784.5&z=9.31284758224149	http://mouse.brain-map.org:80/viewImage.do?imageId=70382989&coordSystem=pixel&x=5304.5&y=3784.5&z=9.31284758224149
Chrna4	0.0339902	0.00540541	0.182444	0.48037	0.488382	0.228939	layers 5/6/6b enrichment	consistent	http://mouse.brain-map.org:80/viewImage.do?imageId=61348&coordSystem=pixel&x=2972&y=2216&z=16.4485559566787	http://mouse.brain-map.org:80/viewImage.do?imageId=61348&coordSystem=pixel&x=2972&y=2216&z=16.4485559566787
Chrna7	0.0371235	0.00540541	0.421841	0.426074	0.397801	0.216754	layer 5 enrichment	inconsistent	http://mouse.brain-map.org:80/viewImage.do?imageId=74361995&coordSystem=pixel&x=5128.5&y=3664.5&z=9.63244613434727	http://mouse.brain-map.org:80/viewImage.do?imageId=74361995&coordSystem=pixel&x=5128.5&y=3664.5&z=9.63244613434727
Gabrg1	0.0648227	0.0211913	0.866642	0.0832844	0.0840108	0.15569	ubiquitous signal	inconsistent	http://mouse.brain-map.org:80/viewImage.do?imageId=75487450&coordSystem=pixel&x=5248.5&y=3280.5&z=9.41221301324188&initExp=y	http://mouse.brain-map.org:80/viewImage.do?imageId=75487450&coordSystem=pixel&x=5248.5&y=3280.5&z=9.41221301324188&initExp=y
Glra2	0.0308457	0.00540541	0.0699104	0.485833	0.494913	0.158895	ubiquitous signal	inconsistent	http://mouse.brain-map.org:80/viewImage.do?imageId=73669505&coordSystem=pixel&x=4912.5&y=3640.5&z=10.0123609394314	http://mouse.brain-map.org:80/viewImage.do?imageId=73669505&coordSystem=pixel&x=4912.5&y=3640.5&z=10.0123609394314
Grik2	0.0526299	0.00540541	0.632062	0.222803	0.31003	0.221882	Layer 5/6/6b enrichment	consistent	http://mouse.brain-map.org:80/viewImage.do?imageId=71115935&coordSystem=pixel&x=5256.5&y=3808.5&z=9.39788832873585&initExp=y	http://mouse.brain-map.org:80/viewImage.do?imageId=71115935&coordSystem=pixel&x=5256.5&y=3808.5&z=9.39788832873585&initExp=y
Grik3	0.0308457	0.00540541	0.0915718	0.485285	0.493279	0.163717	Layer 6/6b enrichment	consistent	http://mouse.brain-map.org:80/viewImage.do?imageId=75647571&coordSystem=pixel&x=5376.5&y=3728.5&z=9.18813354412722&initExp=y	http://mouse.brain-map.org:80/viewImage.do?imageId=75647571&coordSystem=pixel&x=5376.5&y=3728.5&z=9.18813354412722&initExp=y
Grm2	0.567924	0.456709	0.341304	0.0191898	0.0152346	0.102953	layer 4/5 enrichment	inconsistent	http://mouse.brain-map.org:80/viewImage.do?imageId=79614129&coordSystem=pixel&x=5288.5&y=3672.5&z=9.34102297437837	http://mouse.brain-map.org:80/viewImage.do?imageId=79614129&coordSystem=pixel&x=5288.5&y=3672.5&z=9.34102297437837
Hrh3	0.130699	0.0967954	0.896248	0.0273957	0.0152346	0.108513	strong layer 5 enrichment	consistent	http://mouse.brain-map.org:80/viewImage.do?imageId=73629461&coordSystem=pixel&x=5112.5&y=3368.5&z=9.66259168704156	http://mouse.brain-map.org:80/viewImage.do?imageId=73629461&coordSystem=pixel&x=5112.5&y=3368.5&z=9.66259168704156
Htr1a	0.0464607	0.00540541	0.812851	0.183743	0.195873	0.148512	weak layer 5 enrichment	consistent	http://mouse.brain-map.org:80/viewImage.do?imageId=79566226&coordSystem=pixel&x=6184.5&y=3560.5&z=7.98771121351766	http://mouse.brain-map.org:80/viewImage.do?imageId=79566226&coordSystem=pixel&x=6184.5&y=3560.5&z=7.98771121351766
Htr1f	0.0308457	0.00540541	0.341304	0.483098	0.486206	0.128058	ubiquitous signal	inconsistent	http://mouse.brain-map.org:80/viewImage.do?imageId=69889963&coordSystem=pixel&x=5112.5&y=3632.5&z=9.66259168704156	http://mouse.brain-map.org:80/viewImage.do?imageId=69889963&coordSystem=pixel&x=5112.5&y=3632.5&z=9.66259168704156
Htr7	0.611445	0.453447	0.144861	0.0273957	0.0152346	0.113232	low signal possible layer 5 enrichment	inconsistent	http://mouse.brain-map.org:80/viewImage.do?imageId=71245878&coordSystem=pixel&x=4359.21862348178&y=2635.63675938638&z=12.5	http://mouse.brain-map.org:80/viewImage.do?imageId=71245878&coordSystem=pixel&x=4359.21862348178&y=2635.63675938638&z=12.5
Ntsr1	0.0308457	0.00540541	0.0699104	0.485833	0.494368	0.120264	low / no signal	inconsistent	http://mouse.brain-map.org:80/viewImage.do?imageId=73416462&coordSystem=pixel&x=5288.5&y=3744.5&z=9.34102297437837	http://mouse.brain-map.org:80/viewImage.do?imageId=73416462&coordSystem=pixel&x=5288.5&y=3744.5&z=9.34102297437837
P2ry12	0.0402462	0.00540541	0.448572	0.297451	0.449333	0.259475	low / no signal	inconsistent	http://mouse.brain-map.org:80/viewImage.do?imageId=24469&coordSystem=pixel&x=3112&y=2364&z=15.4187817258883	http://mouse.brain-map.org:80/viewImage.do?imageId=24469&coordSystem=pixel&x=3112&y=2364&z=15.4187817258883
Ptger4	0.277365	0.229212	0.781825	0.0191898	0.0152346	0.131182	low / ubiquitous signal	inconsistent	http://mouse.brain-map.org:80/viewImage.do?imageId=35997&coordSystem=pixel&x=3200&y=2312&z=15.4375	http://mouse.brain-map.org:80/viewImage.do?imageId=35997&coordSystem=pixel&x=3200&y=2312&z=15.4375
Rxfp1	0.0308457	0.00540541	0.0748041	0.485833	0.494368	0.110877	Layer 6/6b enrichment	consistent	http://mouse.brain-map.org:80/viewImage.do?imageId=70468944&coordSystem=pixel&x=5104.5&y=3560.5&z=9.67773533157018	http://mouse.brain-map.org:80/viewImage.do?imageId=70468944&coordSystem=pixel&x=5104.5&y=3560.5&z=9.67773533157018
S1pr3 / Edg3	0.583883	0.429129	0.207767	0.0191898	0.0152346	0.157291	low / ubiquitous signal	inconsistent	http://mouse.brain-map.org:80/viewImage.do?imageId=69230559&coordSystem=pixel&x=5704.5&y=3344.5&z=8.65982995880445	http://mouse.brain-map.org:80/viewImage.do?imageId=69230559&coordSystem=pixel&x=5704.5&y=3344.5&z=8.65982995880445
Sstr4	0.0371235	0.00540541	0.455728	0.42242	0.459614	0.209602	layer 5/6/6b enrichment	consistent	http://mouse.brain-map.org:80/viewImage.do?imageId=73641687&coordSystem=pixel&x=4984.5&y=3624.5&z=9.91072324205036	http://mouse.brain-map.org:80/viewImage.do?imageId=73641687&coordSystem=pixel&x=4984.5&y=3624.5&z=9.91072324205036

## Sheet: Glutamate
IONOTROPIC	(name)	(ens id)	L2/3 (uncalib)	L4 (uncalib)	L5 (uncalib)	L6 (uncalib)	L6b (uncalib)	none (uncalib)		L2/3 (calib)	L4 (calib)	L5 (calib)	L6 (calib)	L6b (calib)	none (calib)
Ampa
	Gria1	ENSMUSG00000020524	0.055	0	0.32	0.081	0.364	0.508		0.130699	0.00540541	0.337877	0.095834	0.19164	0.445601
	Gria2	ENSMUSG00000033981	0.142	0	0.317	0.002	0.043	0.613		0.218589	0.00540541	0.335257	0.0384267	0.0863731	0.496892
	Gria3	ENSMUSG00000001986	0.023	0	0.688	0.085	0.267	0.317		0.0994278	0.00540541	0.533825	0.0994199	0.205713	0.312072
	Gria4	ENSMUSG00000025892	0.159	0.022	0.817	0.001	0.005	0.153		0.223603	0.0384923	0.674656	0.0273957	0.0585311	0.216239
Kainate
	Grik1	ENSMUSG00000022935
	Grik2	ENSMUSG00000056073	0.007	0	0.784	0.472	0.649	0.162		0.0526299	0.00540541	0.632062	0.222803	0.31003	0.221882
	Grik3	ENSMUSG00000001985	0	0	0.019	0.999	0.996	0.078		0.0308457	0.00540541	0.0915719	0.485285	0.493279	0.163717
	Grik4	ENSMUSG00000032017	0.185	0	0.003	0.913	0.914	0.343		0.220348	0.00540541	0.0723625	0.439187	0.448792	0.319217
	Grik5	ENSMUSG00000003378	0.784	0.008	0.042	0.004	0.007	0.441		0.459336	0.0387083	0.117802	0.0760009	0.0772644	0.383095
NMDA
	Grin1	ENSMUSG00000026959
	Grin2a	ENSMUSG00000059003	0.659	0.047	0.39	0	0.001	0.278		0.373417	0.0843169	0.395163	0.0191898	0.0226898	0.293955
	Grin2b	ENSMUSG00000030209	0.786	0.266	0.018	0.116	0.021	0.08		0.460801	0.134576	0.090394	0.116067	0.0747756	0.165328
	Grin2c	ENSMUSG00000020734	0.871	0.044	0.102	0.001	0.001	0.347		0.524116	0.0806107	0.179581	0.0273957	0.0226898	0.32014
	Grin2d	ENSMUSG00000002771	0.786	0.061	0.185	0.001	0.001	0.346		0.460801	0.0913065	0.236052	0.0273957	0.0226898	0.319933
	Grin3a	ENSMUSG00000039579
	Grin3b	ENSMUSG00000035745	0.759	0.023	0.058	0.006	0.013	0.381		0.441166	0.0411318	0.135243	0.0832844	0.0860002	0.34142
	Gcom1	ENSMUSG00000041361
METABOTROPIC
Group 1
	Grm1	ENSMUSG00000019828	0.287	0.002	0.393	0.002	0.01	0.439		0.250205	0.0321856	0.397088	0.0384267	0.0701238	0.381283
	Grm5	ENSMUSG00000049583	0.298	0.005	0.745	0	0.003	0.24		0.255703	0.0216138	0.586182	0.0191898	0.0393524	0.270152
Group 2
	Grm2	ENSMUSG00000023192	0.929	1	0.324	0	0	0.001		0.567924	0.456709	0.341304	0.0191898	0.0152346	0.102953
	Grm3	ENSMUSG00000003974	0.056	0	0.278	0.007	0.232	0.659		0.131957	0.00540541	0.30318	0.0825867	0.206622	0.558798
Group 3
	Grm4	ENSMUSG00000063239	0.316	0.013	0.618	0	0.002	0.225		0.261441	0.0390638	0.487673	0.0191898	0.0307058	0.259475
	Grm6	ENSMUSG00000000617
	Grm7	ENSMUSG00000056755	0.411	0.399	0.727	0.001	0.001	0.096		0.273377	0.152648	0.568253	0.0273957	0.0226898	0.178229
	Grm8	ENSMUSG00000024211

## Sheet: GABA
GABA-A	(name)	(ens id)	L2/3 (uncalib)	L4 (uncalib)	L5 (uncalib)	L6 (uncalib)	L6b (uncalib)	none (uncalib)		L2/3 (calib)	L4 (calib)	L5 (calib)	L6 (calib)	L6b (calib)	none (calib)
alpha
	Gabra1	ENSMUSG00000010803	0.217	0.037	0.83	0.001	0.002	0.127		0.212739	0.0670579	0.692168	0.0273957	0.0307058	0.202372
	Gabra2	ENSMUSG00000000560	0.68	0.07	0.451	0	0.001	0.25		0.386553	0.0893064	0.431968	0.0191898	0.0226898	0.277011
	Gabra3	ENSMUSG00000031343	0.054	0	0.823	0.014	0.017	0.222		0.128959	0.00540541	0.682712	0.078754	0.0786038	0.257406
	Gabra4	ENSMUSG00000029211	0.338	0.009	0.391	0.001	0.004	0.432		0.265052	0.0494382	0.39566	0.0273957	0.0486151	0.37509
	Gabra5	ENSMUSG00000055078	0.004	0	0.675	0.116	0.733	0.31		0.0433587	0.00540541	0.523954	0.116067	0.352724	0.309458
	Gabra6	ENSMUSG00000020428
beta
	Gabrb1	ENSMUSG00000029212	0.675	0.006	0.059	0.005	0.017	0.444		0.383331	0.0195899	0.136318	0.08176	0.0786038	0.385893
	Gabrb2	ENSMUSG00000007653	0.025	0	0.612	0.005	0.049	0.358		0.104423	0.00540541	0.485277	0.08176	0.090768	0.324197
	Gabrb3	ENSMUSG00000033676	0.033	0	0.35	0.019	0.244	0.57		0.110777	0.00540541	0.364382	0.0742973	0.208259	0.481229
gamma
	Gabrg1	ENSMUSG00000001260	0.011	0.001	0.959	0.006	0.032	0.068		0.0648227	0.0211913	0.866642	0.0832844	0.0840108	0.15569
	Gabrg2	ENSMUSG00000020436	0.049	0.004	0.762	0.002	0.017	0.199		0.120437	0.0269055	0.605364	0.0384267	0.0786038	0.241781
	Gabrg3	ENSMUSG00000055026	0.022	0	0.603	0.073	0.482	0.406		0.0967843	0.00540541	0.481416	0.0917898	0.228681	0.358401
delta
	Gabrd	ENSMUSG00000029054	0.965	0.803	0.049	0.002	0	0.167		0.595331	0.336843	0.125494	0.0384267	0.0152346	0.224468
epsilon
	Gabre	ENSMUSG00000031340
pi
	Gabrp	ENSMUSG00000020159
theta
	Gabrq	ENSMUSG00000031344
GABA-A-rho
	Gabrr1	ENSMUSG00000028280
	Gabrr2	ENSMUSG00000023267
	Gabrr3	ENSMUSG00000074991
GABA-B
	Gabbr1	ENSMUSG00000024462	0.119	0	0.488	0.001	0.035	0.637		0.216601	0.00540541	0.448572	0.0273957	0.0843211	0.529245
	Gabbr2	ENSMUSG00000039809	0.216	0	0.329	0.001	0.019	0.622		0.212504	0.00540541	0.345715	0.0273957	0.0756743	0.506944

## Sheet: Acetylcholine (muscarinic)
	(name)	(ens id)	L2/3 (uncalib)	L4 (uncalib)	L5 (uncalib)	L6 (uncalib)	L6b (uncalib)	none (uncalib)		L2/3 (calib)	L4 (calib)	L5 (calib)	L6 (calib)	L6b (calib)	none (calib)
	Chrm1	ENSMUSG00000032773	0.828	0.009	0.065	0.001	0.002	0.46		0.491884	0.0494382	0.142735	0.0273957	0.0307058	0.40132
	Chrm2	ENSMUSG00000045613	0.012	0	0.344	0.841	0.617	0.108		0.067842	0.00540541	0.359068	0.401662	0.293942	0.187831
	Chrm3	ENSMUSG00000046159	0.244	0	0.039	0.169	0.348	0.628		0.223499	0.00540541	0.114469	0.144166	0.191158	0.514723
	Chrm4	ENSMUSG00000040495	0.551	0.036	0.392	0	0.001	0.317		0.321031	0.0650373	0.396451	0.0191898	0.0226898	0.312072
	Chrm5	ENSMUSG00000074939

## Sheet: Glycine
	(name)	(ens id)	L2/3 (uncalib)	L4 (uncalib)	L5 (uncalib)	L6 (uncalib)	L6b (uncalib)	none (uncalib)		L2/3 (calib)	L4 (calib)	L5 (calib)	L6 (calib)	L6b (calib)	none (calib)
Alpha
	Glra1	ENSMUSG00000000263
	Glra2	ENSMUSG00000018589	0	0	0.001	1	0.999	0.072		0.0308457	0.00540541	0.0699104	0.485833	0.494913	0.158895
	Glra3	ENSMUSG00000038257
	Glra4	ENSMUSG00000018595
Beta
	Glrb	ENSMUSG00000028020	0.017	0	0.797	0.009	0.046	0.283		0.0827018	0.00540541	0.648392	0.0739518	0.0888062	0.296578

## Sheet: Purinergic
P1 (adenosine)	(name)	(ens id)	L2/3 (uncalib)	L4 (uncalib)	L5 (uncalib)	L6 (uncalib)	L6b (uncalib)	none (uncalib)		L2/3 (calib)	L4 (calib)	L5 (calib)	L6 (calib)	L6b (calib)	none (calib)
	Adora1	ENSMUSG00000042429	0.366	0.008	0.237	0.001	0.014	0.607		0.269039	0.0387083	0.271307	0.0273957	0.0869218	0.491545
	Adora2a	ENSMUSG00000020178
	Adora2b	ENSMUSG00000018500	0.077	0	0.418	0.007	0.241	0.471		0.152672	0.00540541	0.411821	0.0825867	0.208052	0.41392
	Adora3	ENSMUSG00000000562
P2Y (nucleotides)
	P2ry1	ENSMUSG00000027765
	P2ry2	ENSMUSG00000032860
	P2ry4	ENSMUSG00000044359
	P2ry5	ENSMUSG00000033446	0.042	0	0.484	0.009	0.106	0.534		0.111852	0.00540541	0.447132	0.0739518	0.149506	0.463583
	P2ry6	ENSMUSG00000048779
	Lpar4	ENSMUSG00000049929
	P2ry10	ENSMUSG00000050921
	P2ry11	no ensembl id
	P2ry12	ENSMUSG00000036353	0.003	0	0.488	0.639	0.915	0.225		0.0402462	0.00540541	0.448572	0.297451	0.449333	0.259475
	P2ry13	ENSMUSG00000036362	0.009	0	0.359	0.299	0.817	0.43		0.0587498	0.00540541	0.372053	0.165381	0.396739	0.373569
	P2ry14	ENSMUSG00000036381	0.135	0.003	0.607	0.001	0.039	0.384		0.218233	0.0281351	0.483269	0.0273957	0.084553	0.343884
P2X (ATP)
	P2rx1	ENSMUSG00000020787
	P2rx2	ENSMUSG00000029503
	P2rx3	ENSMUSG00000027071	0.609	0.039	0.626	0	0.002	0.167		0.350024	0.0718025	0.49192	0.0191898	0.0307058	0.224468
	P2rx4	ENSMUSG00000029470	0.082	0.001	0.793	0	0.027	0.328		0.162654	0.0211913	0.643306	0.0191898	0.0817229	0.315671
	P2rx5	ENSMUSG00000005950
	P2rx6	ENSMUSG00000022758
	P2rx7	ENSMUSG00000029468	0.052	0	0.121	0.085	0.573	0.497		0.125557	0.00540541	0.195727	0.0994199	0.271662	0.439778

## Sheet: GPCR neuropeptide
	(name)	(ens id)	L2/3 (uncalib)	L4 (uncalib)	L5 (uncalib)	L6 (uncalib)	L6b (uncalib)	none (uncalib)		L2/3 (calib)	L4 (calib)	L5 (calib)	L6 (calib)	L6b (calib)	none (calib)
B/W
	Nbpwr1	ENSMUSG00000033774
	Nbpwr2	no ensembl id
FF
	Npffr1	ENSMUSG00000020090
	Npffr2	ENSMUSG00000035528
S
	Npsr1	ENSMUSG00000043659
Y
	Npy1r	ENSMUSG00000036437	0.479	0.002	0.098	0.002	0.016	0.561		0.287882	0.0321856	0.1759	0.0384267	0.0819816	0.482552
	Npy2r	ENSMUSG00000028004
	Ppyr1	ENSMUSG00000048337
	Npy5r	ENSMUSG00000044014	0.46	0.012	0.347	0.002	0.002	0.306		0.281924	0.0431552	0.361725	0.0384267	0.0307058	0.30777

## Sheet: nAChRs
	(name)	(ens id)	L2/3 (uncalib)	L4 (uncalib)	L5 (uncalib)	L6 (uncalib)	L6b (uncalib)	none (uncalib)		L2/3 (calib)	L4 (calib)	L5 (calib)	L6 (calib)	L6b (calib)	none (calib)
Alpha
	Chrna1	ENSMUSG00000027107
	Chrna2	ENSMUSG00000022041
	Chrna3	ENSMUSG00000032303
	Chrna4	ENSMUSG00000027577	0.001	0	0.105	0.99	0.987	0.176		0.0339902	0.00540541	0.182444	0.48037	0.488382	0.228939
	Chrna5	ENSMUSG00000035594
	Chrna6	ENSMUSG00000031491
	Chrna7	ENSMUSG00000030525	0.002	0	0.434	0.888	0.819	0.154		0.0371235	0.00540541	0.421841	0.426074	0.397801	0.216754
	Chrna9	ENSMUSG00000029205
	Chrna10	ENSMUSG00000066279
Beta
	Chrnb1	ENSMUSG00000041189
	Chrnb2	ENSMUSG00000027950	0.136	0.001	0.764	0	0.015	0.354		0.218497	0.0211913	0.607699	0.0191898	0.0851036	0.32245
	Chrnb3	ENSMUSG00000031492
	Chrnb4	ENSMUSG00000035200
Other
	Chrnd	ENSMUSG00000026251
	Chrne	ENSMUSG00000014609
	Chrng	ENSMUSG00000026253

## Sheet: Dopamine
	(name)	(ens id)	L2/3 (uncalib)	L4 (uncalib)	L5 (uncalib)	L6 (uncalib)	L6b (uncalib)	none (uncalib)		L2/3 (calib)	L4 (calib)	L5 (calib)	L6 (calib)	L6b (calib)	none (calib)
D1-like
	Drd1a	ENSMUSG00000021478	0	0	0.001	0.998	0.997	0.273		0.0308457	0.00540541	0.0699104	0.484738	0.493824	0.29126
	Drd5	ENSMUSG00000039358
D2-like
	Drd2	ENSMUSG00000032259
	Drd3	ENSMUSG00000022705
	Drd4	ENSMUSG00000025496

## Sheet: Serotonin
	(name)	(ens id)	L2/3 (uncalib)	L4 (uncalib)	L5 (uncalib)	L6 (uncalib)	L6b (uncalib)	none (uncalib)		L2/3 (calib)	L4 (calib)	L5 (calib)	L6 (calib)	L6b (calib)	none (calib)
5-HT1
	Htr1a	ENSMUSG00000021721	0.005	0	0.919	0.341	0.395	0.059		0.0464607	0.00540541	0.812851	0.183743	0.195873	0.148512
	Htr1b	ENSMUSG00000049511
	Htr1d	ENSMUSG00000070687
	Htr1e	No ensembl identifier
	Htr1f	ENSMUSG00000050783	0	0	0.324	0.995	0.983	0.033		0.0308457	0.00540541	0.341304	0.483098	0.486206	0.128058
5-HT2
	Htr2a	ENSMUSG00000034997	0.003	0.006	0.939	0.001	0.019	0.051		0.0402462	0.0195899	0.839757	0.0273957	0.0756743	0.142177
	Htr2b	ENSMUSG00000026228
	Htr2c	ENSMUSG00000041380
5-HT3
	Htr3a	ENSMUSG00000032269
	Htr3b	ENSMUSG00000008590
	Htr3c	no ensembl identifier
	Htr3d	no ensembl identifier
	Htr3e	no ensembl identifier
5-HT4
	Htr4	ENSMUSG00000026322
5-HT5
	Htr5a	ENSMUSG00000039106	0.289	0.018	0.713	0	0.002	0.22		0.251257	0.0346596	0.555164	0.0191898	0.0307058	0.255963
5-HT6
	Htr6	ENSMUSG00000028747
5-HT7
	Htr7	ENSMUSG00000024798	0.986	0.995	0.067	0.001	0	0.014		0.611445	0.453447	0.144861	0.0273957	0.0152346	0.113232

[truncated: 4 more sheets: Adrenoceptors, Chemokine, Oxytocin&Vasopressin, Assorted]
