# Supplementary material for: A Transcriptomic Atlas of Mouse Neocortical Layers
Source: Neuron. 2011 Aug 25;71(4-26):605–16. doi: 10.1016/j.neuron.2011.06.039 (PMC3163272; doi:10.1016/j.neuron.2011.06.039)
Supplement: Table S4. Layer Enrichment Probabilities of Known Transcripts, Highlighting Alternatively Spliced Isoforms — Related to Figure 3. Layer enrichment probabilities of transcripts, including those emanating from alternatively spliced Ensembl (release 57) genes (where at least two of the transcripts could be classified) where genes are sorted by the largest Euclidean distance in calibrated layer enrichment probability space between any of the annotated isoforms for that gene are shown. Alternatively spliced transcripts encoding receptors and ion channels (list curated from www.iuphar-db.org and the literature) are also specifically provided. Shorter lists of alternatively spliced transcripts were filtered by requiring differential expression of at least two AS transcripts in opposite directions amongst sequenced samples (see Experimental Procedures). [file mmc4.xls]

## Sheet: Ens transcripts
Transcript ID	Gene ID	L2/3 (uncalib)	L4 (uncalib)	L5 (uncalib)	L6 (uncalib)	L6b (uncalib)	none (uncalib)		L2/3 (calib)	L4 (calib)	L5 (calib)	L6 (calib)	L6b (calib)	none (calib)
ENSMUST00000151698	ENSMUSG00000028581	0.315	0.001	0.263	0.001	0.041	0.645		0.261	0.021	0.291	0.027	0.085	0.541
ENSMUST00000006838	ENSMUSG00000032604	0.021	0	0.701	0.012	0.207	0.488		0.094	0.005	0.545	0.075	0.195	0.433
ENSMUST00000067014	ENSMUSG00000033061	0.205	0.001	0.388	0.001	0.018	0.5		0.213	0.021	0.394	0.027	0.077	0.442
ENSMUST00000135884	ENSMUSG00000037601	0.237	0.003	0.737	0.001	0.005	0.208		0.22	0.028	0.578	0.027	0.059	0.248
ENSMUST00000052694	ENSMUSG00000050405	0.238	0.001	0.358	0.001	0.027	0.607		0.22	0.021	0.371	0.027	0.082	0.492
ENSMUST00000052691	ENSMUSG00000050088	0.025	0	0.412	0.015	0.215	0.628		0.104	0.005	0.408	0.079	0.2	0.515
ENSMUST00000035199	ENSMUSG00000032580	0.276	0.002	0.297	0	0.014	0.591		0.243	0.032	0.319	0.019	0.087	0.481
ENSMUST00000062530	ENSMUSG00000043372	0.517	0.02	0.309	0	0.004	0.503		0.304	0.034	0.329	0.019	0.049	0.443
ENSMUST00000018851	ENSMUSG00000018707	0.041	0	0.668	0.006	0.161	0.485		0.112	0.005	0.519	0.083	0.186	0.429
ENSMUST00000137779	ENSMUSG00000069844	0.148	0.003	0.426	0.045	0.012	0.246		0.22	0.028	0.417	0.103	0.081	0.274
ENSMUST00000077705	ENSMUSG00000063415	0.001	0	0.151	0.997	0.751	0.006		0.034	0.005	0.213	0.484	0.362	0.107
ENSMUST00000042561	ENSMUSG00000038178	0.14	0	0.571	0	0.025	0.561		0.218	0.005	0.47	0.019	0.078	0.483
ENSMUST00000137771	ENSMUSG00000025223	0.019	0.013	0.078	0.084	0.1	0.243		0.088	0.039	0.156	0.099	0.147	0.272
ENSMUST00000042564	ENSMUSG00000041028	0.014	0	0.864	0.006	0.098	0.296		0.074	0.005	0.738	0.083	0.145	0.303
ENSMUST00000042565	ENSMUSG00000033170	0.609	0.005	0.064	0.006	0.024	0.531		0.35	0.022	0.142	0.083	0.077	0.46
ENSMUST00000023444	ENSMUSG00000022761	0.036	0	0.663	0.003	0.103	0.567		0.111	0.005	0.515	0.052	0.148	0.481
ENSMUST00000090453	ENSMUSG00000022540	0	0	0.048	0.999	0.998	0.01		0.031	0.005	0.124	0.485	0.494	0.11
ENSMUST00000085537	ENSMUSG00000036333	0.072	0	0.538	0.001	0.059	0.636		0.147	0.005	0.462	0.027	0.094	0.528
ENSMUST00000025356	ENSMUSG00000024479	0.099	0.002	0.861	0.001	0.005	0.201		0.196	0.032	0.734	0.027	0.059	0.243
ENSMUST00000090986	ENSMUSG00000015852	0.087	0	0.291	0.004	0.16	0.69		0.175	0.005	0.314	0.076	0.186	0.6
ENSMUST00000090457	ENSMUSG00000022543	0.131	0	0.57	0	0.023	0.533		0.219	0.005	0.47	0.019	0.076	0.462
ENSMUST00000125917	ENSMUSG00000087366	0.038	0.006	0.861	0.002	0.032	0.015		0.111	0.02	0.734	0.038	0.084	0.114
ENSMUST00000114693	ENSMUSG00000024012	0.63	0.002	0.151	0.001	0.012	0.521		0.359	0.032	0.213	0.027	0.081	0.452
ENSMUST00000141095	ENSMUSG00000019320	0	0.175	0.004	0.494	0.961	0.011		0.031	0.112	0.074	0.226	0.474	0.111
ENSMUST00000076251	ENSMUSG00000074405	0.794	0.027	0.048	0.004	0.004	0.298		0.467	0.051	0.124	0.076	0.049	0.304
ENSMUST00000105743	ENSMUSG00000020220	0.001	0	0.443	0.722	0.946	0.182		0.034	0.005	0.427	0.34	0.466	0.232
ENSMUST00000139395	ENSMUSG00000029712	0.435	0.001	0.107	0.003	0.019	0.551		0.277	0.021	0.184	0.052	0.076	0.479
ENSMUST00000139396	ENSMUSG00000035585	0	0.879	0	0.526	0.58	0.001		0.031	0.381	0.069	0.235	0.275	0.103
ENSMUST00000094294	ENSMUSG00000044950	0.159	0	0.252	0.001	0.056	0.707		0.224	0.005	0.283	0.027	0.093	0.626
ENSMUST00000038014	ENSMUSG00000040697	0.073	0	0.471	0.002	0.088	0.665		0.148	0.005	0.441	0.038	0.137	0.566
ENSMUST00000016463	ENSMUSG00000016319	0.02	0	0.409	0.037	0.465	0.536		0.091	0.005	0.406	0.099	0.221	0.466
ENSMUST00000028928	ENSMUSG00000027439	0.051	0	0.583	0.001	0.049	0.661		0.124	0.005	0.474	0.027	0.091	0.561
ENSMUST00000028926	ENSMUSG00000027438	0.008	0	0.639	0.272	0.635	0.177		0.056	0.005	0.498	0.156	0.303	0.229
ENSMUST00000017610	ENSMUSG00000017466	0.045	0.002	0.785	0.012	0.322	0.167		0.114	0.032	0.633	0.075	0.193	0.224
ENSMUST00000028921	ENSMUSG00000027433	0.029	0	0.403	0.042	0.484	0.557		0.11	0.005	0.403	0.104	0.23	0.482
ENSMUST00000022378	ENSMUSG00000021831	0.018	0	0.54	0.025	0.391	0.542		0.086	0.005	0.462	0.068	0.195	0.472
ENSMUST00000057849	ENSMUSG00000045532	0.239	0	0.07	0.056	0.435	0.519		0.221	0.005	0.148	0.096	0.209	0.45
ENSMUST00000020794	ENSMUSG00000020492	0.131	0	0.148	0.01	0.199	0.689		0.219	0.005	0.211	0.071	0.19	0.599
ENSMUST00000148063	ENSMUSG00000087305	0	0.859	0.073	0.082	0.02	0.001		0.031	0.369	0.151	0.097	0.075	0.103
ENSMUST00000049836	ENSMUSG00000042331	0.053	0	0.312	0.012	0.23	0.624		0.128	0.005	0.331	0.075	0.206	0.509
ENSMUST00000148066	ENSMUSG00000074235	0.463	0.589	0.791	0	0	0.036		0.283	0.214	0.641	0.019	0.015	0.13
ENSMUST00000148064	ENSMUSG00000084862	0.518	0.02	0.286	0	0.002	0.515		0.305	0.034	0.31	0.019	0.031	0.448
ENSMUST00000054780	ENSMUSG00000003198	0.086	0.001	0.505	0.001	0.019	0.55		0.172	0.021	0.454	0.027	0.076	0.479
ENSMUST00000066264	ENSMUSG00000053898	0.233	0	0.141	0.01	0.218	0.572		0.218	0.005	0.208	0.071	0.201	0.48
ENSMUST00000054783	ENSMUSG00000050538	0.077	0.001	0.534	0.008	0.025	0.337		0.153	0.021	0.461	0.079	0.078	0.318
ENSMUST00000007130	ENSMUSG00000006932	0.024	0	0.231	0.07	0.585	0.567		0.102	0.005	0.267	0.092	0.278	0.481
ENSMUST00000007131	ENSMUSG00000020917	0.004	0	0.584	0.19	0.62	0.308		0.043	0.005	0.475	0.156	0.295	0.309
ENSMUST00000023448	ENSMUSG00000022763	0.671	0.243	0.437	0	0	0.178		0.381	0.131	0.424	0.019	0.015	0.23
ENSMUST00000111184	ENSMUSG00000026527	0.816	0.245	0.363	0	0.001	0.146		0.483	0.132	0.375	0.019	0.023	0.213
ENSMUST00000090671	ENSMUSG00000000563	0.038	0	0.872	0.002	0.018	0.277		0.111	0.005	0.749	0.038	0.077	0.293
ENSMUST00000007139	ENSMUSG00000006941	0.309	0.004	0.644	0	0.005	0.26		0.26	0.027	0.501	0.019	0.059	0.284
ENSMUST00000144578	ENSMUSG00000060397	0.036	0	0.343	0.035	0.298	0.625		0.111	0.005	0.358	0.095	0.198	0.51
ENSMUST00000147957	ENSMUSG00000049092	0.829	0.968	0.182	0.001	0.002	0.012		0.493	0.436	0.234	0.027	0.031	0.112
ENSMUST00000090180	ENSMUSG00000021904	0.98	0.923	0.065	0.001	0	0.085		0.607	0.408	0.143	0.027	0.015	0.169
ENSMUST00000109462	ENSMUSG00000016933	0.263	0.001	0.363	0	0.012	0.653		0.235	0.021	0.375	0.019	0.081	0.551
ENSMUST00000074501	ENSMUSG00000033419	0.002	0.001	0.504	0.763	0.27	0.048		0.037	0.021	0.454	0.362	0.205	0.14
ENSMUST00000144574	ENSMUSG00000029176	0.003	0	0.638	0.661	0.845	0.195		0.04	0.005	0.498	0.309	0.412	0.239
ENSMUST00000079561	ENSMUSG00000028700	0.161	0	0.081	0.039	0.376	0.562		0.224	0.005	0.16	0.102	0.193	0.483
ENSMUST00000079961	ENSMUSG00000032939	0.017	0	0.416	0.144	0.62	0.493		0.083	0.005	0.411	0.117	0.295	0.437
ENSMUST00000006625	ENSMUSG00000006456	0.191	0	0.23	0.006	0.123	0.642		0.218	0.005	0.266	0.083	0.164	0.537
ENSMUST00000080406	ENSMUSG00000022526	0.124	0	0.505	0	0.029	0.625		0.218	0.005	0.454	0.019	0.084	0.51
ENSMUST00000043961	ENSMUSG00000018800	0.018	0.001	0.951	0.002	0.01	0.112		0.086	0.021	0.856	0.038	0.07	0.191
ENSMUST00000006628	ENSMUSG00000056951	0.242	0	0.332	0	0.033	0.68		0.223	0.005	0.348	0.019	0.084	0.586
ENSMUST00000043962	ENSMUSG00000038416	0.04	0	0.461	0.011	0.18	0.614		0.111	0.005	0.437	0.072	0.182	0.498
ENSMUST00000094604	ENSMUSG00000027207	0.063	0	0.508	0.002	0.063	0.665		0.14	0.005	0.455	0.038	0.096	0.566
ENSMUST00000043964	ENSMUSG00000039474	0.931	0.236	0.039	0.008	0.002	0.166		0.569	0.13	0.114	0.079	0.031	0.224
ENSMUST00000043966	ENSMUSG00000037531	0.214	0.003	0.675	0	0.011	0.355		0.212	0.028	0.524	0.019	0.075	0.323
ENSMUST00000147744	ENSMUSG00000039943	0.971	0.983	0.023	0.03	0.001	0.003		0.6	0.446	0.096	0.081	0.023	0.105
ENSMUST00000123117	ENSMUSG00000030683	0	0.001	0	0.999	1	0.036		0.031	0.021	0.069	0.485	0.495	0.13
ENSMUST00000022517	ENSMUSG00000021947	0.097	0	0.439	0.001	0.071	0.694		0.193	0.005	0.425	0.027	0.105	0.606
ENSMUST00000148602	ENSMUSG00000000416	0.182	0.005	0.804	0	0.007	0.217		0.222	0.022	0.657	0.019	0.077	0.254
ENSMUST00000022512	ENSMUSG00000021943	0.025	0.001	0.011	0.502	0.818	0.507		0.104	0.021	0.082	0.228	0.397	0.445
ENSMUST00000007865	ENSMUSG00000007721	0.87	0.033	0.082	0.001	0.002	0.362		0.523	0.062	0.161	0.027	0.031	0.327
ENSMUST00000048077	ENSMUSG00000027582	0.804	0.01	0.011	0.006	0.022	0.409		0.474	0.05	0.082	0.083	0.075	0.36
ENSMUST00000003360	ENSMUSG00000003273	0.84	0.026	0.054	0.002	0.002	0.418		0.501	0.048	0.131	0.038	0.031	0.366
ENSMUST00000113357	ENSMUSG00000026825	0.839	0.177	0.144	0	0.001	0.297		0.5	0.113	0.209	0.019	0.023	0.304
ENSMUST00000003369	ENSMUSG00000003282	0.125	0	0.13	0.033	0.214	0.629		0.218	0.005	0.202	0.091	0.199	0.516
ENSMUST00000028341	ENSMUSG00000026965	0.059	0	0.49	0.006	0.235	0.487		0.136	0.005	0.449	0.083	0.207	0.431
ENSMUST00000031477	ENSMUSG00000029502	0.036	0	0.612	0.006	0.16	0.549		0.111	0.005	0.485	0.083	0.186	0.478
ENSMUST00000031474	ENSMUSG00000029501	0.053	0	0.374	0.004	0.102	0.71		0.128	0.005	0.384	0.076	0.147	0.631
ENSMUST00000063955	ENSMUSG00000052188	0.256	0.352	0.005	0.522	0.111	0.127		0.23	0.154	0.075	0.233	0.152	0.202
ENSMUST00000064272	ENSMUSG00000052423	0.094	0	0.242	0.015	0.237	0.653		0.188	0.005	0.275	0.079	0.208	0.551
ENSMUST00000031473	ENSMUSG00000029500	0.053	0	0.703	0	0.025	0.564		0.128	0.005	0.546	0.019	0.078	0.482
ENSMUST00000143180	ENSMUSG00000032507	0.015	0.002	0.87	0.008	0.066	0.128		0.077	0.032	0.747	0.079	0.098	0.203
ENSMUST00000108042	ENSMUSG00000073889	0.027	0	0.773	0.046	0.122	0.13		0.108	0.005	0.619	0.102	0.163	0.204
ENSMUST00000029459	ENSMUSG00000027865	0.04	0	0.489	0.006	0.106	0.554		0.111	0.005	0.449	0.083	0.15	0.481
ENSMUST00000093912	ENSMUSG00000020747	0.236	0.001	0.369	0	0.026	0.623		0.219	0.021	0.38	0.019	0.08	0.508
ENSMUST00000031478	ENSMUSG00000029504	0.263	0	0.215	0.001	0.047	0.675		0.235	0.005	0.256	0.027	0.089	0.579
ENSMUST00000033839	ENSMUSG00000031458	0.577	0.008	0.29	0	0.004	0.477		0.335	0.039	0.313	0.019	0.049	0.42
ENSMUST00000155462	ENSMUSG00000084841	0.87	0.492	0.128	0.006	0.001	0.09		0.523	0.162	0.201	0.083	0.023	0.173
ENSMUST00000019026	ENSMUSG00000018882	0.66	0.03	0.21	0.002	0.003	0.356		0.374	0.059	0.253	0.038	0.039	0.323
ENSMUST00000155466	ENSMUSG00000030068	0	0.053	0	0.772	0.993	0.014		0.031	0.089	0.069	0.366	0.492	0.113
ENSMUST00000156963	ENSMUSG00000059518	0.78	0.059	0.079	0.001	0.001	0.333		0.456	0.091	0.157	0.027	0.023	0.317
ENSMUST00000126334	ENSMUSG00000038623	0.035	0.34	0.583	0.037	0.001	0.004		0.111	0.153	0.474	0.099	0.023	0.105
ENSMUST00000023357	ENSMUSG00000022677	0.035	0.001	0.728	0.006	0.03	0.21		0.111	0.021	0.569	0.083	0.084	0.249
ENSMUST00000129100	ENSMUSG00000025089	0.055	0	0.093	0.105	0.505	0.613		0.131	0.005	0.172	0.114	0.24	0.497
ENSMUST00000023351	ENSMUSG00000022671	0.257	0	0.401	0	0.02	0.591		0.231	0.005	0.401	0.019	0.075	0.481
ENSMUST00000129102	ENSMUSG00000085654	0.004	0.02	0.729	0.146	0.011	0.002		0.043	0.034	0.57	0.118	0.075	0.104
ENSMUST00000023353	ENSMUSG00000022673	0.03	0	0.195	0.157	0.659	0.569		0.11	0.005	0.243	0.13	0.315	0.481
ENSMUST00000133257	ENSMUSG00000048731	0.804	0.058	0.13	0	0.001	0.386		0.474	0.09	0.202	0.019	0.023	0.346
ENSMUST00000102899	ENSMUSG00000015776	0.433	0.001	0.209	0.001	0.025	0.639		0.276	0.021	0.253	0.027	0.078	0.532
ENSMUST00000021332	ENSMUSG00000020949	0.048	0.001	0.825	0.002	0.027	0.259		0.119	0.021	0.685	0.038	0.082	0.283
ENSMUST00000021333	ENSMUSG00000020950	0.087	0	0.532	0.005	0.09	0.493		0.175	0.005	0.461	0.082	0.139	0.437
ENSMUST00000138288	ENSMUSG00000087633	0.026	0	0.273	0.265	0.595	0.43		0.107	0.005	0.299	0.155	0.283	0.374
ENSMUST00000138939	ENSMUSG00000024019	0.284	0.002	0.202	0.002	0.017	0.617		0.248	0.032	0.248	0.038	0.079	0.501
ENSMUST00000120327	ENSMUSG00000013495	0.001	0	0.196	0.2	0.745	0.243		0.034	0.005	0.244	0.158	0.359	0.272
ENSMUST00000115259	ENSMUSG00000045435	0.054	0	0.521	0.002	0.074	0.604		0.129	0.005	0.458	0.038	0.111	0.489
ENSMUST00000119727	ENSMUSG00000080775	0.418	0.001	0.151	0.009	0.016	0.441		0.274	0.021	0.213	0.074	0.082	0.383
ENSMUST00000147001	ENSMUSG00000022552	0.727	0.028	0.035	0.024	0.039	0.332		0.418	0.054	0.11	0.067	0.085	0.317
ENSMUST00000084727	ENSMUSG00000061079	0.045	0	0.459	0.005	0.096	0.578		0.114	0.005	0.436	0.082	0.144	0.48
ENSMUST00000119729	ENSMUSG00000083898	0.008	0.001	0.086	0.311	0.494	0.222		0.056	0.021	0.165	0.17	0.235	0.257
ENSMUST00000084725	ENSMUSG00000073437	0.455	0.003	0.009	0.541	0.594	0.206		0.281	0.028	0.08	0.242	0.282	0.246
ENSMUST00000147005	ENSMUSG00000066406	0.83	0.027	0.089	0.001	0.002	0.42		0.493	0.051	0.168	0.027	0.031	0.367
ENSMUST00000034382	ENSMUSG00000031907	0.108	0	0.276	0.007	0.114	0.71		0.207	0.005	0.302	0.083	0.155	0.631
ENSMUST00000052167	ENSMUSG00000024389	0.44	0.002	0.292	0	0.016	0.584		0.278	0.032	0.315	0.019	0.082	0.479
ENSMUST00000064099	ENSMUSG00000052296	0.267	0.001	0.26	0.001	0.029	0.655		0.237	0.021	0.289	0.027	0.084	0.554
ENSMUST00000093217	ENSMUSG00000069920	0.028	0	0.022	0.337	0.757	0.585		0.109	0.005	0.095	0.182	0.365	0.48
ENSMUST00000031692	ENSMUSG00000029681	0.349	0	0.288	0	0.014	0.633		0.267	0.005	0.311	0.019	0.087	0.523
ENSMUST00000143242	ENSMUSG00000087366	0	0.987	0.996	0.003	0	0		0.031	0.448	0.916	0.052	0.015	0.102
ENSMUST00000064091	ENSMUSG00000026384	0.008	0	0.826	0.011	0.123	0.211		0.056	0.005	0.687	0.072	0.164	0.25
ENSMUST00000024739	ENSMUSG00000023944	0.159	0	0.225	0.006	0.117	0.671		0.224	0.005	0.263	0.083	0.157	0.574
ENSMUST00000143245	ENSMUSG00000086259	0.005	0.187	0	0.995	0.891	0.006		0.046	0.118	0.069	0.483	0.436	0.107
ENSMUST00000031695	ENSMUSG00000029684	0.062	0	0.281	0.014	0.176	0.691		0.139	0.005	0.306	0.079	0.183	0.602
ENSMUST00000091459	ENSMUSG00000064138	0.027	0	0.444	0.009	0.152	0.615		0.108	0.005	0.428	0.074	0.186	0.499
ENSMUST00000064897	ENSMUSG00000052825	0.526	0.017	0.325	0.001	0.003	0.374		0.309	0.034	0.342	0.027	0.039	0.335
ENSMUST00000029800	ENSMUSG00000028152	0.498	0.03	0.592	0	0.001	0.22		0.296	0.059	0.477	0.019	0.023	0.256
ENSMUST00000107635	ENSMUSG00000028080	0.061	0	0.367	0.009	0.18	0.652		0.138	0.005	0.379	0.074	0.182	0.55
ENSMUST00000023132	ENSMUSG00000022489	0.389	0.001	0.092	0.004	0.115	0.578		0.272	0.021	0.171	0.076	0.155	0.48
ENSMUST00000023133	ENSMUSG00000022490	0.784	0.016	0.022	0.018	0.009	0.28		0.459	0.033	0.095	0.076	0.071	0.295
ENSMUST00000025354	ENSMUSG00000024477	0.02	0	0.709	0.004	0.19	0.45		0.091	0.005	0.552	0.076	0.185	0.392
ENSMUST00000023138	ENSMUSG00000022494	0.26	0.001	0.075	0.027	0.119	0.645		0.233	0.021	0.153	0.073	0.159	0.541
ENSMUST00000051615	ENSMUSG00000042846	0.001	0	0.136	0.951	0.973	0.151		0.034	0.005	0.205	0.459	0.481	0.215
ENSMUST00000145719	ENSMUSG00000044224	0.943	0.993	0.046	0.04	0.001	0.002		0.579	0.452	0.122	0.103	0.023	0.104
ENSMUST00000049453	ENSMUSG00000039000	0.036	0	0.773	0.001	0.033	0.478		0.111	0.005	0.619	0.027	0.084	0.422
ENSMUST00000049452	ENSMUSG00000042757	0.749	0.116	0.314	0	0.001	0.276		0.434	0.094	0.333	0.019	0.023	0.293
ENSMUST00000034311	ENSMUSG00000031848	0.748	0.005	0.099	0.001	0.007	0.455		0.433	0.022	0.177	0.027	0.077	0.396
ENSMUST00000034644	ENSMUSG00000032127	0.141	0	0.477	0.001	0.046	0.635		0.219	0.005	0.444	0.027	0.089	0.526
ENSMUST00000069445	ENSMUSG00000055720	0.326	0.001	0.255	0	0.011	0.623		0.263	0.021	0.285	0.019	0.075	0.508
ENSMUST00000075540	ENSMUSG00000058298	0.31	0.001	0.347	0	0.027	0.604		0.26	0.021	0.362	0.019	0.082	0.489
ENSMUST00000034316	ENSMUSG00000031853	0.71	0.894	0.674	0	0	0.067		0.407	0.39	0.523	0.019	0.015	0.155
ENSMUST00000106323	ENSMUSG00000030678	0.688	0.005	0.086	0.002	0.01	0.483		0.392	0.022	0.165	0.038	0.07	0.428
ENSMUST00000034648	ENSMUSG00000032131	0.345	0.008	0.703	0	0.002	0.26		0.266	0.039	0.546	0.019	0.031	0.284
ENSMUST00000095914	ENSMUSG00000069255	0.31	0	0.175	0.003	0.096	0.609		0.26	0.005	0.228	0.052	0.144	0.493
ENSMUST00000025668	ENSMUSG00000024759	0.014	0	0.321	0.046	0.532	0.571		0.074	0.005	0.339	0.102	0.253	0.48
ENSMUST00000078617	ENSMUSG00000059343	0.134	0	0.027	0.483	0.519	0.563		0.218	0.005	0.101	0.224	0.247	0.482
ENSMUST00000078616	ENSMUSG00000026930	0.353	0.003	0.258	0.001	0.026	0.551		0.267	0.028	0.287	0.027	0.08	0.479
ENSMUST00000003818	ENSMUSG00000003721	0.056	0.001	0.639	0.001	0.027	0.552		0.132	0.021	0.498	0.027	0.082	0.48
ENSMUST00000054399	ENSMUSG00000045969	0.702	0.028	0.238	0	0.002	0.452		0.401	0.054	0.272	0.019	0.031	0.393
ENSMUST00000098983	ENSMUSG00000028078	0.028	0	0.694	0.005	0.183	0.415		0.109	0.005	0.539	0.082	0.182	0.364
ENSMUST00000134705	ENSMUSG00000087143	0.935	0.192	0.059	0.001	0.002	0.154		0.572	0.12	0.136	0.027	0.031	0.217
ENSMUST00000015486	ENSMUSG00000015342	0.036	0	0.695	0.003	0.031	0.487		0.111	0.005	0.54	0.052	0.084	0.431
ENSMUST00000040689	ENSMUSG00000033124	0.307	0.002	0.24	0.001	0.014	0.623		0.259	0.032	0.273	0.027	0.087	0.508
ENSMUST00000107987	ENSMUSG00000066202	0.166	0	0.252	0.018	0.087	0.455		0.225	0.005	0.283	0.076	0.136	0.396
ENSMUST00000143654	ENSMUSG00000002031	0.021	0	0.787	0.022	0.111	0.326		0.094	0.005	0.636	0.068	0.152	0.315
ENSMUST00000036049	ENSMUSG00000034189	0.103	0	0.344	0.002	0.146	0.66		0.202	0.005	0.359	0.038	0.184	0.56
ENSMUST00000018361	ENSMUSG00000018217	0.017	0	0.053	0.385	0.819	0.584		0.083	0.005	0.13	0.201	0.398	0.479
ENSMUST00000037843	ENSMUSG00000039568	0.532	0.001	0.144	0.003	0.042	0.527		0.312	0.021	0.209	0.052	0.086	0.456
ENSMUST00000037666	ENSMUSG00000070056	0.235	0.001	0.505	0	0.007	0.549		0.219	0.021	0.454	0.019	0.077	0.478
ENSMUST00000033342	ENSMUSG00000031029	0.622	0.003	0.172	0	0.01	0.523		0.355	0.028	0.226	0.019	0.07	0.453
ENSMUST00000027290	ENSMUSG00000026116	0.155	0	0.294	0.001	0.052	0.733		0.222	0.005	0.316	0.027	0.092	0.669
ENSMUST00000033341	ENSMUSG00000031028	0.069	0	0.612	0.001	0.044	0.616		0.145	0.005	0.485	0.027	0.087	0.5
ENSMUST00000027297	ENSMUSG00000026123	0.052	0	0.713	0.001	0.044	0.544		0.126	0.005	0.555	0.027	0.087	0.474
ENSMUST00000060798	ENSMUSG00000046562	0.482	0.005	0.207	0	0.009	0.611		0.289	0.022	0.251	0.019	0.071	0.495
ENSMUST00000065329	ENSMUSG00000053094	0.085	0	0.492	0.001	0.044	0.654		0.17	0.005	0.45	0.027	0.087	0.553
ENSMUST00000065328	ENSMUSG00000058581	0.098	0	0.442	0.002	0.058	0.59		0.194	0.005	0.427	0.038	0.093	0.48
ENSMUST00000122889	ENSMUSG00000033943	0.38	0.003	0.107	0.01	0.042	0.481		0.271	0.028	0.184	0.071	0.086	0.425
ENSMUST00000041620	ENSMUSG00000033204	0.68	0.006	0.117	0.003	0.007	0.381		0.387	0.02	0.193	0.052	0.077	0.341
ENSMUST00000037977	ENSMUSG00000034563	0.171	0.006	0.308	0.001	0.012	0.586		0.225	0.02	0.328	0.027	0.081	0.479
ENSMUST00000014022	ENSMUSG00000013878	0.129	0.001	0.526	0	0.012	0.553		0.219	0.021	0.459	0.019	0.081	0.481
ENSMUST00000060792	ENSMUSG00000004044	0.947	0.367	0.027	0.007	0.001	0.168		0.582	0.154	0.101	0.083	0.023	0.225
ENSMUST00000030127	ENSMUSG00000028420	0.066	0	0.375	0.002	0.17	0.602		0.143	0.005	0.385	0.038	0.184	0.487
ENSMUST00000152143	ENSMUSG00000074466	0.371	0.02	0.318	0.002	0.021	0.316		0.27	0.034	0.336	0.038	0.075	0.312
ENSMUST00000065325	ENSMUSG00000053080	0.789	0.02	0.111	0.001	0.001	0.396		0.463	0.034	0.188	0.027	0.023	0.353
ENSMUST00000071921	ENSMUSG00000042508	0.01	0	0.575	0.028	0.306	0.497		0.062	0.005	0.472	0.075	0.196	0.44
ENSMUST00000048054	ENSMUSG00000019214	0.41	0.006	0.131	0.009	0.073	0.453		0.273	0.02	0.202	0.074	0.109	0.394
ENSMUST00000074082	ENSMUSG00000032786	0.047	0.001	0.592	0.003	0.059	0.483		0.117	0.021	0.477	0.052	0.094	0.428
ENSMUST00000122839	ENSMUSG00000087623	0.92	0.522	0.067	0.005	0	0.152		0.561	0.17	0.145	0.082	0.015	0.215
ENSMUST00000103299	ENSMUSG00000076498	0	0	0.033	1	0.996	0.022		0.031	0.005	0.108	0.486	0.493	0.119
ENSMUST00000152117	ENSMUSG00000040785	0.411	0.38	0.038	0.043	0.005	0.081		0.273	0.153	0.113	0.103	0.059	0.166
ENSMUST00000107214	ENSMUSG00000028484	0.12	0	0.242	0.019	0.109	0.456		0.217	0.005	0.275	0.074	0.151	0.397
ENSMUST00000076817	ENSMUSG00000019820	0.537	0.005	0.559	0	0.004	0.287		0.314	0.022	0.467	0.019	0.049	0.299
ENSMUST00000122831	ENSMUSG00000010492	0.401	0.001	0.13	0.007	0.072	0.535		0.272	0.021	0.202	0.083	0.107	0.465
ENSMUST00000066532	ENSMUSG00000053846	0.112	0	0.007	0.95	0.937	0.107		0.212	0.005	0.077	0.459	0.461	0.187
ENSMUST00000076813	ENSMUSG00000062054	0.067	0	0.307	0.007	0.223	0.622		0.143	0.005	0.327	0.083	0.204	0.507
ENSMUST00000141872	ENSMUSG00000027405	0	0	0.005	0.999	0.997	0.07		0.031	0.005	0.075	0.485	0.494	0.157
ENSMUST00000020440	ENSMUSG00000020219	0.705	0.016	0.094	0.007	0.003	0.364		0.403	0.033	0.172	0.083	0.039	0.328
ENSMUST00000066791	ENSMUSG00000054013	0.559	0.002	0.188	0.001	0.014	0.566		0.326	0.032	0.238	0.027	0.087	0.482
ENSMUST00000040538	ENSMUSG00000038936	0	0	0.722	0.648	0.919	0.117		0.031	0.005	0.564	0.302	0.451	0.195
ENSMUST00000020113	ENSMUSG00000019952	0.051	0	0.194	0.076	0.569	0.494		0.124	0.005	0.243	0.092	0.27	0.438
ENSMUST00000020112	ENSMUSG00000019951	0.027	0	0.685	0.003	0.097	0.581		0.108	0.005	0.532	0.052	0.145	0.48
ENSMUST00000153199	ENSMUSG00000086869	0.212	0	0.162	0.008	0.134	0.522		0.212	0.005	0.218	0.079	0.176	0.452
ENSMUST00000156965	ENSMUSG00000086149	0.971	1	0.38	0	0	0		0.6	0.457	0.389	0.019	0.015	0.102
ENSMUST00000040531	ENSMUSG00000037513	0.219	0	0.185	0.008	0.124	0.636		0.213	0.005	0.236	0.079	0.165	0.528
ENSMUST00000153442	ENSMUSG00000029328	0.12	0.001	0.471	0.001	0.016	0.575		0.217	0.021	0.441	0.027	0.082	0.48
ENSMUST00000153191	ENSMUSG00000025512	0.385	0	0.28	0.001	0.017	0.571		0.271	0.005	0.305	0.027	0.079	0.48
ENSMUST00000023851	ENSMUSG00000023089	0.028	0.001	0.457	0.064	0.319	0.277		0.109	0.021	0.435	0.094	0.193	0.293
ENSMUST00000033169	ENSMUSG00000030878	0.011	0	0.417	0.036	0.47	0.44		0.065	0.005	0.411	0.097	0.223	0.382
ENSMUST00000061446	ENSMUSG00000043388	0.095	0	0.252	0.007	0.185	0.705		0.19	0.005	0.283	0.083	0.183	0.623
ENSMUST00000033695	ENSMUSG00000031333	0.007	0	0.576	0.155	0.413	0.398		0.053	0.005	0.472	0.128	0.201	0.354
ENSMUST00000061444	ENSMUSG00000049960	0.585	0.009	0.186	0.007	0.005	0.341		0.339	0.049	0.237	0.083	0.059	0.319
ENSMUST00000033163	ENSMUSG00000030876	0.26	0.001	0.329	0.001	0.027	0.591		0.233	0.021	0.346	0.027	0.082	0.481
ENSMUST00000102919	ENSMUSG00000026944	0.044	0	0.075	0.195	0.677	0.558		0.113	0.005	0.153	0.158	0.324	0.482
ENSMUST00000146061	ENSMUSG00000026925	0	0.116	0.002	0.841	0.356	0.006		0.031	0.094	0.071	0.402	0.191	0.107
ENSMUST00000082373	ENSMUSG00000063297	0.44	0.15	0.891	0.001	0.001	0.056		0.278	0.106	0.775	0.027	0.023	0.146
ENSMUST00000146066	ENSMUSG00000020778	0.732	0.039	0.011	0.188	0.037	0.171		0.422	0.072	0.082	0.156	0.084	0.227
ENSMUST00000051477	ENSMUSG00000006699	0.118	0	0.18	0.008	0.245	0.629		0.216	0.005	0.232	0.079	0.208	0.516
ENSMUST00000041956	ENSMUSG00000020859	0.159	0	0.424	0	0.016	0.669		0.224	0.005	0.416	0.019	0.082	0.571
ENSMUST00000041954	ENSMUSG00000036513	0.08	0	0.347	0.003	0.107	0.701		0.158	0.005	0.362	0.052	0.15	0.617
ENSMUST00000147954	ENSMUSG00000057666	0.582	0.006	0.147	0.001	0.007	0.457		0.337	0.02	0.211	0.027	0.077	0.398
ENSMUST00000021864	ENSMUSG00000021427	0.025	0	0.407	0.019	0.316	0.613		0.104	0.005	0.405	0.074	0.194	0.497
ENSMUST00000097183	ENSMUSG00000072431	0.878	0.184	0.034	0.006	0.002	0.127		0.529	0.116	0.109	0.083	0.031	0.202
ENSMUST00000021866	ENSMUSG00000021428	0.475	0.002	0.146	0.005	0.04	0.496		0.286	0.032	0.21	0.082	0.085	0.439
ENSMUST00000125365	ENSMUSG00000087306	0.521	0.879	0.593	0.001	0.001	0.006		0.306	0.381	0.478	0.027	0.023	0.107
ENSMUST00000058125	ENSMUSG00000050071	0.066	0	0.348	0.003	0.141	0.698		0.143	0.005	0.363	0.052	0.182	0.612
ENSMUST00000004569	ENSMUSG00000044341	0.184	0.001	0.245	0.021	0.047	0.364		0.221	0.021	0.277	0.07	0.089	0.328
ENSMUST00000122886	ENSMUSG00000034201	0.01	0	0.01	0.995	0.967	0.026		0.062	0.005	0.081	0.483	0.478	0.123
ENSMUST00000057611	ENSMUSG00000047370	0.585	0.001	0.115	0.002	0.035	0.6		0.339	0.021	0.191	0.038	0.084	0.486
ENSMUST00000004560	ENSMUSG00000004446	0.243	0.004	0.792	0	0.004	0.249		0.223	0.027	0.642	0.019	0.049	0.276
ENSMUST00000073364	ENSMUSG00000025262	0.017	0	0.338	0.223	0.676	0.451		0.083	0.005	0.354	0.157	0.324	0.392
ENSMUST00000018087	ENSMUSG00000017943	0.551	0.001	0.301	0	0.005	0.497		0.321	0.021	0.322	0.019	0.059	0.44
ENSMUST00000034703	ENSMUSG00000032185	0.115	0	0.522	0.001	0.029	0.541		0.214	0.005	0.458	0.027	0.084	0.471
ENSMUST00000013683	ENSMUSG00000013539	0.068	0	0.765	0	0.02	0.437		0.144	0.005	0.609	0.019	0.075	0.38
ENSMUST00000100986	ENSMUSG00000021171	0.016	0	0.608	0.024	0.337	0.466		0.08	0.005	0.484	0.067	0.191	0.408
ENSMUST00000102911	ENSMUSG00000028412	0.001	0	0.004	0.977	0.98	0.517		0.034	0.005	0.074	0.473	0.485	0.449
ENSMUST00000109490	ENSMUSG00000007617	0.931	0.437	0.095	0.001	0	0.227		0.569	0.154	0.173	0.027	0.015	0.261
ENSMUST00000153997	ENSMUSG00000078747	0.244	0.609	0.002	0.465	0.086	0.058		0.223	0.227	0.071	0.222	0.134	0.148
ENSMUST00000142157	ENSMUSG00000006575	0	0.007	0.712	0.186	0.117	0.014		0.031	0.024	0.554	0.155	0.157	0.113
ENSMUST00000109494	ENSMUSG00000007617	0.248	0.017	0.062	0.011	0.044	0.253		0.226	0.034	0.14	0.072	0.087	0.279
ENSMUST00000153991	ENSMUSG00000031794	0	0.859	0.073	0.082	0.02	0.001		0.031	0.369	0.151	0.097	0.075	0.103
ENSMUST00000119244	ENSMUSG00000083930	0.703	0.009	0.037	0.013	0.027	0.383		0.402	0.049	0.112	0.077	0.082	0.343
ENSMUST00000059619	ENSMUSG00000049521	0.033	0	0.032	0.224	0.719	0.558		0.111	0.005	0.107	0.157	0.346	0.482
ENSMUST00000099129	ENSMUSG00000050174	0.004	0.001	0.657	0.248	0.174	0.035		0.043	0.021	0.51	0.155	0.183	0.13
ENSMUST00000077282	ENSMUSG00000054843	0.072	0	0.669	0.007	0.021	0.364		0.147	0.005	0.519	0.083	0.075	0.328
ENSMUST00000101581	ENSMUSG00000073202	0.894	0.271	0.123	0.001	0.001	0.06		0.541	0.135	0.197	0.027	0.023	0.149
ENSMUST00000097450	ENSMUSG00000026490	0.016	0.014	0.203	0.219	0.177	0.019		0.08	0.036	0.249	0.157	0.182	0.117
ENSMUST00000140009	ENSMUSG00000087465	0.031	0.001	0.009	0.586	0.72	0.362		0.11	0.021	0.08	0.268	0.346	0.327
ENSMUST00000045473	ENSMUSG00000042066	0.923	0.647	0.062	0	0	0.053		0.563	0.249	0.14	0.019	0.015	0.144
ENSMUST00000097454	ENSMUSG00000073486	0.001	0.991	0.671	0.002	0.001	0		0.034	0.451	0.521	0.038	0.023	0.102
ENSMUST00000124087	ENSMUSG00000020864	0.016	0.001	0.155	0.044	0.391	0.471		0.08	0.021	0.215	0.103	0.195	0.414
ENSMUST00000097456	ENSMUSG00000073487	0.724	0.999	0.002	0.061	0.002	0.001		0.416	0.456	0.071	0.095	0.031	0.103
ENSMUST00000142520	ENSMUSG00000086929	0.303	0.015	0.024	0.348	0.072	0.264		0.258	0.034	0.097	0.187	0.107	0.286
ENSMUST00000121568	ENSMUSG00000084289	0.203	0.001	0.018	0.532	0.562	0.345		0.213	0.021	0.09	0.237	0.266	0.32
ENSMUST00000142832	ENSMUSG00000086281	0.881	0.073	0.075	0.001	0.001	0.293		0.532	0.087	0.153	0.027	0.023	0.302
ENSMUST00000029738	ENSMUSG00000028096	0.187	0.001	0.32	0.001	0.034	0.679		0.22	0.021	0.338	0.027	0.084	0.585
ENSMUST00000127218	ENSMUSG00000073652	0.008	0.001	0	0.963	0.987	0.063		0.056	0.021	0.069	0.466	0.488	0.152
ENSMUST00000073942	ENSMUSG00000038085	0.484	0.001	0.135	0.002	0.032	0.545		0.29	0.021	0.205	0.038	0.084	0.475
ENSMUST00000029730	ENSMUSG00000028089	0.068	0	0.177	0.131	0.58	0.554		0.144	0.005	0.23	0.115	0.275	0.481
ENSMUST00000106911	ENSMUSG00000028525	0.017	0.001	0.521	0.005	0.067	0.384		0.083	0.021	0.458	0.082	0.099	0.344
ENSMUST00000127210	ENSMUSG00000054808	0.025	0	0.103	0.712	0.907	0.296		0.104	0.005	0.18	0.335	0.445	0.303
ENSMUST00000032566	ENSMUSG00000030407	0.19	0	0.191	0.008	0.181	0.613		0.218	0.005	0.241	0.079	0.182	0.497
ENSMUST00000032561	ENSMUSG00000030403	0.31	0	0.161	0.003	0.078	0.665		0.26	0.005	0.218	0.052	0.119	0.566
ENSMUST00000115043	ENSMUSG00000028959	0.301	0.001	0.204	0.002	0.031	0.62		0.257	0.021	0.249	0.038	0.084	0.504
ENSMUST00000100180	ENSMUSG00000053746	0.731	0.022	0.08	0.015	0.005	0.215		0.421	0.038	0.159	0.079	0.059	0.252
ENSMUST00000131087	ENSMUSG00000048481	0.746	0.024	0.149	0.002	0.002	0.284		0.432	0.043	0.212	0.038	0.031	0.297
ENSMUST00000025178	ENSMUSG00000024319	0.207	0	0.325	0.001	0.05	0.68		0.212	0.005	0.342	0.027	0.091	0.586
ENSMUST00000002198	ENSMUSG00000002129	0.127	0	0.433	0.001	0.062	0.669		0.219	0.005	0.421	0.027	0.095	0.571
ENSMUST00000072018	ENSMUSG00000063810	0.137	0.002	0.748	0	0.014	0.313		0.219	0.032	0.589	0.019	0.087	0.311
ENSMUST00000005749	ENSMUSG00000005609	0.083	0	0.291	0.002	0.1	0.733		0.165	0.005	0.314	0.038	0.147	0.669
ENSMUST00000130131	ENSMUSG00000056342	0.001	0	0.581	0.178	0.549	0.223		0.034	0.005	0.474	0.151	0.261	0.258
ENSMUST00000072540	ENSMUSG00000028399	0.012	0	0.54	0.016	0.42	0.387		0.068	0.005	0.462	0.077	0.203	0.346
ENSMUST00000077066	ENSMUSG00000061451	0.46	0.002	0.113	0.003	0.038	0.601		0.282	0.032	0.189	0.052	0.084	0.486
ENSMUST00000035694	ENSMUSG00000020564	0.151	0.002	0.799	0	0.011	0.279		0.221	0.032	0.651	0.019	0.075	0.294
ENSMUST00000138703	ENSMUSG00000021196	0.005	0	0.442	0.571	0.726	0.317		0.046	0.005	0.427	0.26	0.349	0.312
ENSMUST00000021240	ENSMUSG00000020870	0.683	0.008	0.218	0	0.002	0.492		0.389	0.039	0.258	0.019	0.031	0.436
ENSMUST00000009411	ENSMUSG00000052763	0.143	0	0.21	0.029	0.286	0.606		0.219	0.005	0.253	0.078	0.201	0.491
ENSMUST00000098294	ENSMUSG00000028245	0.153	0.001	0.834	0.003	0.002	0.092		0.221	0.021	0.698	0.052	0.031	0.175
ENSMUST00000071935	ENSMUSG00000004677	0.762	0.005	0.05	0.001	0.015	0.519		0.443	0.022	0.127	0.027	0.085	0.45
ENSMUST00000053754	ENSMUSG00000042878	0.812	0.036	0.055	0.017	0.005	0.303		0.48	0.065	0.132	0.077	0.059	0.306
ENSMUST00000155126	ENSMUSG00000005677	0.895	0.66	0.213	0	0	0.098		0.542	0.256	0.255	0.019	0.015	0.18
ENSMUST00000131661	ENSMUSG00000033526	0.992	1	0.003	0.001	0	0		0.616	0.457	0.072	0.027	0.015	0.102
ENSMUST00000131881	ENSMUSG00000038932	0.049	0.063	0.042	0.069	0.104	0.063		0.12	0.092	0.118	0.092	0.149	0.152
ENSMUST00000055613	ENSMUSG00000050900	0.023	0	0.731	0.003	0.085	0.411		0.099	0.005	0.572	0.052	0.133	0.361
ENSMUST00000055966	ENSMUSG00000031343	0.054	0	0.823	0.014	0.017	0.222		0.129	0.005	0.683	0.079	0.079	0.257
ENSMUST00000076623	ENSMUSG00000037999	0.003	0	0.684	0.416	0.882	0.164		0.04	0.005	0.531	0.211	0.432	0.223
ENSMUST00000096321	ENSMUSG00000072969	0.037	0.002	0.29	0.007	0.093	0.38		0.112	0.032	0.313	0.083	0.142	0.341
ENSMUST00000096320	ENSMUSG00000072966	0.017	0	0.786	0.004	0.112	0.483		0.083	0.005	0.635	0.076	0.153	0.428
ENSMUST00000110111	ENSMUSG00000038068	0.204	0.94	0.689	0.002	0	0.012		0.213	0.418	0.535	0.038	0.015	0.112
ENSMUST00000110117	ENSMUSG00000047414	0.003	0.001	0.021	0.503	0.608	0.363		0.04	0.021	0.094	0.228	0.289	0.327
ENSMUST00000110116	ENSMUSG00000051177	0.1	0.001	0.7	0.001	0.011	0.343		0.197	0.021	0.544	0.027	0.075	0.319
ENSMUST00000110115	ENSMUSG00000022377	0.099	0	0.519	0.002	0.067	0.595		0.196	0.005	0.458	0.038	0.099	0.482
ENSMUST00000100995	ENSMUSG00000072800	0.149	0	0.036	0.556	0.806	0.442		0.22	0.005	0.111	0.251	0.391	0.384
ENSMUST00000024748	ENSMUSG00000023952	0.191	0.001	0.537	0	0.018	0.541		0.218	0.021	0.462	0.019	0.077	0.471
ENSMUST00000024749	ENSMUSG00000023953	0.026	0	0.532	0.006	0.27	0.488		0.107	0.005	0.461	0.083	0.205	0.433
ENSMUST00000087871	ENSMUSG00000027523	0.637	1	0	0.027	0.002	0		0.362	0.457	0.069	0.073	0.031	0.102
ENSMUST00000097886	ENSMUSG00000073755	0.599	0.004	0.299	0	0.003	0.476		0.346	0.027	0.32	0.019	0.039	0.419
ENSMUST00000094312	ENSMUSG00000070509	0.019	0	0.101	0.052	0.438	0.58		0.088	0.005	0.179	0.097	0.21	0.48
ENSMUST00000143451	ENSMUSG00000052192	0.659	0.128	0.02	0.327	0.032	0.109		0.373	0.099	0.093	0.177	0.084	0.189
ENSMUST00000038446	ENSMUSG00000034868	0.212	0	0.201	0.008	0.111	0.601		0.212	0.005	0.248	0.079	0.152	0.486
ENSMUST00000107456	ENSMUSG00000078670	0.796	0.174	0.254	0	0.001	0.334		0.468	0.111	0.284	0.019	0.023	0.317
ENSMUST00000035033	ENSMUSG00000032458	0.024	0	0.625	0.007	0.16	0.568		0.102	0.005	0.491	0.083	0.186	0.481
ENSMUST00000140605	ENSMUSG00000043872	0	0.001	0.017	0.998	0.953	0.007		0.031	0.021	0.089	0.485	0.47	0.108
ENSMUST00000035037	ENSMUSG00000032462	0.025	0	0.795	0.001	0.043	0.449		0.104	0.005	0.646	0.027	0.086	0.391
ENSMUST00000035034	ENSMUSG00000032459	0.026	0	0.913	0.002	0.024	0.21		0.107	0.005	0.805	0.038	0.077	0.249
ENSMUST00000098472	ENSMUSG00000074136	0.18	0.002	0.534	0.109	0.014	0.026		0.222	0.032	0.461	0.115	0.087	0.123
ENSMUST00000035038	ENSMUSG00000032463	0.094	0	0.392	0.002	0.132	0.597		0.188	0.005	0.396	0.038	0.174	0.484
ENSMUST00000132288	ENSMUSG00000038828	0.95	0.795	0.051	0.01	0	0.097		0.584	0.332	0.128	0.071	0.015	0.179
ENSMUST00000029194	ENSMUSG00000027660	0.017	0	0.268	0.242	0.545	0.455		0.083	0.005	0.295	0.156	0.259	0.396
ENSMUST00000090246	ENSMUSG00000050931	0.493	0.003	0.113	0.001	0.024	0.605		0.294	0.028	0.189	0.027	0.077	0.49
ENSMUST00000090247	ENSMUSG00000022263	0.097	0.001	0.457	0.001	0.03	0.599		0.193	0.021	0.435	0.027	0.084	0.485
ENSMUST00000149076	ENSMUSG00000032615	0.673	0.007	0.195	0	0.003	0.496		0.382	0.024	0.243	0.019	0.039	0.439
ENSMUST00000144297	ENSMUSG00000026141	0.959	0.63	0.027	0.005	0.001	0.109		0.591	0.239	0.101	0.082	0.023	0.189
ENSMUST00000155870	ENSMUSG00000024829	0	0.003	0.134	0.73	0.862	0.126		0.031	0.028	0.204	0.345	0.421	0.202
ENSMUST00000144291	ENSMUSG00000085612	0.014	0.95	0	0.317	0.072	0.029		0.074	0.425	0.069	0.173	0.107	0.125
ENSMUST00000029199	ENSMUSG00000027663	0.108	0.001	0.689	0	0.026	0.458		0.207	0.021	0.535	0.019	0.08	0.399
ENSMUST00000155691	ENSMUSG00000085037	0.191	0.001	0.497	0	0.018	0.584		0.218	0.021	0.452	0.019	0.077	0.479
ENSMUST00000067468	ENSMUSG00000054412	0.916	0.186	0.006	0.015	0.015	0.187		0.558	0.117	0.076	0.079	0.085	0.235
ENSMUST00000038973	ENSMUSG00000035521	0.181	0	0.276	0.001	0.047	0.73		0.222	0.005	0.302	0.027	0.089	0.664
ENSMUST00000139075	ENSMUSG00000021870	0.202	0.004	0.063	0.042	0.12	0.446		0.214	0.027	0.141	0.104	0.16	0.388
ENSMUST00000062492	ENSMUSG00000051428	0.609	0.03	0.099	0.01	0.009	0.333		0.35	0.059	0.177	0.071	0.071	0.317
ENSMUST00000064454	ENSMUSG00000041638	0.01	0	0.354	0.127	0.667	0.354		0.062	0.005	0.368	0.116	0.319	0.322
ENSMUST00000028025	ENSMUSG00000026701	0.731	0.026	0.079	0.006	0.012	0.359		0.421	0.048	0.157	0.083	0.081	0.325
ENSMUST00000057503	ENSMUSG00000027270	0.985	0.995	0.1	0	0	0.029		0.611	0.453	0.178	0.019	0.015	0.125
ENSMUST00000135941	ENSMUSG00000006412	0.624	0.011	0.332	0	0.002	0.414		0.356	0.047	0.348	0.019	0.031	0.363
ENSMUST00000117661	ENSMUSG00000039156	0.213	0.001	0.203	0.027	0.042	0.376		0.212	0.021	0.249	0.073	0.086	0.337
ENSMUST00000047131	ENSMUSG00000002319	0.02	0	0.377	0.115	0.601	0.495		0.091	0.005	0.386	0.116	0.286	0.438
ENSMUST00000039558	ENSMUSG00000017631	0.839	0.371	0.216	0	0	0.288		0.5	0.153	0.257	0.019	0.015	0.299
ENSMUST00000135949	ENSMUSG00000062070	0.044	0	0.655	0.003	0.069	0.472		0.113	0.005	0.508	0.052	0.102	0.415
ENSMUST00000039554	ENSMUSG00000037376	0.16	0.001	0.278	0.002	0.058	0.64		0.224	0.021	0.303	0.038	0.093	0.534
ENSMUST00000022742	ENSMUSG00000022142	0.015	0	0.38	0.148	0.649	0.474		0.077	0.005	0.389	0.12	0.31	0.417
ENSMUST00000039551	ENSMUSG00000038628	0.021	0	0.775	0.002	0.09	0.438		0.094	0.005	0.621	0.038	0.139	0.38
ENSMUST00000022746	ENSMUSG00000022146	0.17	0	0.301	0.004	0.091	0.546		0.225	0.005	0.322	0.076	0.14	0.476
ENSMUST00000042662	ENSMUSG00000033186	0.035	0	0.462	0.014	0.189	0.598		0.111	0.005	0.437	0.079	0.184	0.484
ENSMUST00000018644	ENSMUSG00000018500	0.077	0	0.418	0.007	0.241	0.471		0.153	0.005	0.412	0.083	0.208	0.414
ENSMUST00000018645	ENSMUSG00000018501	0.22	0.006	0.377	0.001	0.008	0.442		0.213	0.02	0.386	0.027	0.075	0.384
ENSMUST00000032326	ENSMUSG00000030204	0.077	0	0.496	0.001	0.063	0.636		0.153	0.005	0.451	0.027	0.096	0.528
ENSMUST00000137543	ENSMUSG00000021838	0.245	0.001	0.207	0.002	0.086	0.626		0.224	0.021	0.251	0.038	0.134	0.512
ENSMUST00000152470	ENSMUSG00000084763	0.01	0	0.012	0.994	0.964	0.135		0.062	0.005	0.083	0.483	0.476	0.208
ENSMUST00000145884	ENSMUSG00000026930	0.248	0.003	0.177	0.008	0.048	0.461		0.226	0.028	0.23	0.079	0.09	0.402
ENSMUST00000061789	ENSMUSG00000045348	0.178	0.003	0.38	0.002	0.013	0.436		0.223	0.028	0.389	0.038	0.086	0.379
ENSMUST00000045374	ENSMUSG00000041046	0.359	0.001	0.008	0.407	0.425	0.444		0.268	0.021	0.078	0.209	0.205	0.386
ENSMUST00000144571	ENSMUSG00000047721	0.074	0.85	0.078	0.01	0.001	0.006		0.149	0.364	0.156	0.071	0.023	0.107
ENSMUST00000115269	ENSMUSG00000045994	0.187	0	0.044	0.083	0.373	0.559		0.22	0.005	0.12	0.098	0.192	0.482
ENSMUST00000108180	ENSMUSG00000040270	0.112	0	0.578	0	0.044	0.535		0.212	0.005	0.473	0.019	0.087	0.465
ENSMUST00000031866	ENSMUSG00000029840	0.179	0.004	0.495	0.001	0.006	0.463		0.223	0.027	0.451	0.027	0.07	0.404
ENSMUST00000012028	ENSMUSG00000011884	0.004	0	0.005	0.867	0.936	0.614		0.043	0.005	0.075	0.415	0.461	0.498
ENSMUST00000137371	ENSMUSG00000087511	0.986	0.981	0.054	0.002	0	0.038		0.611	0.444	0.131	0.038	0.015	0.132
ENSMUST00000123462	ENSMUSG00000086877	0.011	0.001	0.67	0.042	0.374	0.218		0.065	0.021	0.52	0.104	0.192	0.255
ENSMUST00000043550	ENSMUSG00000037318	0.27	0.01	0.694	0.007	0.001	0.066		0.239	0.05	0.539	0.083	0.023	0.154
ENSMUST00000043551	ENSMUSG00000040351	0.014	0	0.339	0.112	0.671	0.509		0.074	0.005	0.355	0.116	0.321	0.446
ENSMUST00000043552	ENSMUSG00000060147	0.245	0	0.074	0.028	0.246	0.563		0.224	0.005	0.152	0.075	0.208	0.482
ENSMUST00000016072	ENSMUSG00000027422	0.259	0	0.139	0.007	0.179	0.56		0.232	0.005	0.207	0.083	0.182	0.482
ENSMUST00000043554	ENSMUSG00000034532	0.886	0.029	0.07	0.002	0.002	0.36		0.535	0.057	0.148	0.038	0.031	0.325
ENSMUST00000043227	ENSMUSG00000035469	0.012	0	0.05	0.714	0.904	0.521		0.068	0.005	0.127	0.336	0.443	0.452
ENSMUST00000154616	ENSMUSG00000087293	0.275	0.866	0.054	0.126	0	0.001		0.243	0.374	0.131	0.116	0.015	0.103
ENSMUST00000154617	ENSMUSG00000020516	0.141	0.002	0.492	0.001	0.014	0.496		0.219	0.032	0.45	0.027	0.087	0.439
ENSMUST00000154610	ENSMUSG00000084874	0.101	0	0.192	0.014	0.265	0.652		0.199	0.005	0.241	0.079	0.206	0.55
ENSMUST00000111232	ENSMUSG00000026547	0.709	0.009	0.05	0.003	0.008	0.457		0.406	0.049	0.127	0.052	0.075	0.398
ENSMUST00000069324	ENSMUSG00000055633	0.649	0.001	0.057	0.003	0.021	0.532		0.368	0.021	0.134	0.052	0.075	0.461
ENSMUST00000034121	ENSMUSG00000005142	0.068	0	0.418	0.003	0.173	0.625		0.144	0.005	0.412	0.052	0.183	0.51
ENSMUST00000033282	ENSMUSG00000030983	0.146	0.002	0.633	0.001	0.006	0.414		0.219	0.032	0.496	0.027	0.07	0.363
ENSMUST00000058906	ENSMUSG00000049422	0.493	0.009	0.472	0	0.002	0.361		0.294	0.049	0.442	0.019	0.031	0.326
ENSMUST00000086058	ENSMUSG00000071657	0.557	0.005	0.278	0	0.003	0.476		0.324	0.022	0.303	0.019	0.039	0.419
ENSMUST00000060095	ENSMUSG00000030306	0.442	0.471	0.843	0.001	0	0.058		0.278	0.159	0.71	0.027	0.015	0.148
ENSMUST00000060092	ENSMUSG00000043241	0.591	0.017	0.284	0.001	0.002	0.362		0.342	0.034	0.308	0.027	0.031	0.327
ENSMUST00000058902	ENSMUSG00000044072	0.08	0	0.149	0.054	0.416	0.642		0.158	0.005	0.212	0.096	0.202	0.537
ENSMUST00000089083	ENSMUSG00000068062	0.008	0.685	0.985	0.013	0	0.001		0.056	0.27	0.902	0.077	0.015	0.103
ENSMUST00000058438	ENSMUSG00000049354	0.121	0	0.378	0.001	0.048	0.71		0.218	0.005	0.387	0.027	0.09	0.631
ENSMUST00000021802	ENSMUSG00000021373	0.018	0	0.814	0.007	0.113	0.368		0.086	0.005	0.671	0.083	0.154	0.331
ENSMUST00000152613	ENSMUSG00000041740	0.379	0.014	0.1	0.011	0.042	0.406		0.271	0.036	0.178	0.072	0.086	0.358
ENSMUST00000048263	ENSMUSG00000041408	0.12	0	0.383	0.001	0.026	0.64		0.217	0.005	0.391	0.027	0.08	0.534
ENSMUST00000048260	ENSMUSG00000041891	0.098	0	0.433	0.001	0.048	0.698		0.194	0.005	0.421	0.027	0.09	0.612
ENSMUST00000040059	ENSMUSG00000036091	0	0.064	0	1	0.991	0		0.031	0.092	0.069	0.486	0.491	0.102
ENSMUST00000068456	ENSMUSG00000055078	0.004	0	0.675	0.116	0.733	0.31		0.043	0.005	0.524	0.116	0.353	0.309
ENSMUST00000044792	ENSMUSG00000039601	0	0	0.593	0.931	0.933	0.094		0.031	0.005	0.478	0.449	0.459	0.177
ENSMUST00000122331	ENSMUSG00000083678	0.084	0	0.414	0.005	0.092	0.46		0.167	0.005	0.409	0.082	0.141	0.401
ENSMUST00000068452	ENSMUSG00000036550	0.007	0	0.568	0.245	0.757	0.321		0.053	0.005	0.47	0.155	0.365	0.313
ENSMUST00000044795	ENSMUSG00000039509	0.03	0	0.455	0.028	0.339	0.554		0.11	0.005	0.434	0.075	0.191	0.481
ENSMUST00000125107	ENSMUSG00000028608	0.391	0.001	0.309	0	0.006	0.593		0.272	0.021	0.329	0.019	0.07	0.482
ENSMUST00000141511	ENSMUSG00000087458	0	0.053	0	1	0.901	0		0.031	0.089	0.069	0.486	0.442	0.102
ENSMUST00000114313	ENSMUSG00000026031	0.313	0	0.143	0.002	0.108	0.621		0.261	0.005	0.209	0.038	0.15	0.506
ENSMUST00000108450	ENSMUSG00000062300	0.893	0.113	0.138	0.001	0	0.251		0.541	0.094	0.206	0.027	0.015	0.278
ENSMUST00000108457	ENSMUSG00000040714	0	0.767	0.936	0.091	0.001	0		0.031	0.316	0.836	0.106	0.023	0.102
ENSMUST00000021197	ENSMUSG00000020840	0.073	0	0.44	0.001	0.077	0.687		0.148	0.005	0.426	0.027	0.117	0.596
ENSMUST00000135338	ENSMUSG00000086596	0.086	0.97	0.941	0.001	0	0.001		0.172	0.437	0.842	0.027	0.015	0.103
ENSMUST00000141516	ENSMUSG00000059995	0.726	0.024	0.201	0	0.002	0.459		0.418	0.043	0.248	0.019	0.031	0.4
ENSMUST00000023830	ENSMUSG00000023068	0.093	0.001	0.338	0.005	0.073	0.618		0.187	0.021	0.354	0.082	0.109	0.502
ENSMUST00000108459	ENSMUSG00000040714	0.001	0.669	0	1	0.749	0		0.034	0.261	0.069	0.486	0.361	0.102
ENSMUST00000117937	ENSMUSG00000084020	0.597	0.002	0.142	0.001	0.011	0.569		0.345	0.032	0.208	0.027	0.075	0.481
ENSMUST00000006629	ENSMUSG00000020315	0.138	0.013	0.185	0.005	0.032	0.411		0.219	0.039	0.236	0.082	0.084	0.361
ENSMUST00000102769	ENSMUSG00000026766	0.063	0	0.646	0.001	0.029	0.55		0.14	0.005	0.502	0.027	0.084	0.479
ENSMUST00000146526	ENSMUSG00000031821	0.842	0.796	0.008	0.114	0.007	0.006		0.502	0.333	0.078	0.116	0.077	0.107
ENSMUST00000146521	ENSMUSG00000033486	0	0.892	0.984	0.583	0	0		0.031	0.389	0.9	0.267	0.015	0.102
ENSMUST00000038207	ENSMUSG00000028528	0.02	0.001	0.928	0.008	0.092	0.116		0.091	0.021	0.825	0.079	0.141	0.194
ENSMUST00000146523	ENSMUSG00000020652	0.031	0.996	0.371	0.008	0.005	0		0.11	0.454	0.382	0.079	0.059	0.102
ENSMUST00000102763	ENSMUSG00000020392	0.39	0.001	0.334	0	0.006	0.553		0.272	0.021	0.35	0.019	0.07	0.481
ENSMUST00000102762	ENSMUSG00000034853	0.323	0.018	0.621	0	0.003	0.328		0.263	0.035	0.489	0.019	0.039	0.316
ENSMUST00000102760	ENSMUSG00000017412	0.05	0.11	0.622	0.084	0.016	0.013		0.123	0.094	0.49	0.099	0.082	0.112
ENSMUST00000121822	ENSMUSG00000083669	0.224	0.006	0.105	0.143	0.126	0.297		0.214	0.02	0.182	0.116	0.167	0.304
ENSMUST00000102765	ENSMUSG00000063564	0.305	0.007	0.005	0.766	0.763	0.152		0.258	0.024	0.075	0.363	0.368	0.215
ENSMUST00000121820	ENSMUSG00000058297	0.054	0	0.575	0.004	0.127	0.576		0.129	0.005	0.472	0.076	0.169	0.48
ENSMUST00000124763	ENSMUSG00000032589	0.232	0.002	0.453	0	0.009	0.532		0.218	0.032	0.433	0.019	0.071	0.461
ENSMUST00000116229	ENSMUSG00000040415	0.855	0.029	0.026	0.005	0.003	0.392		0.512	0.057	0.1	0.082	0.039	0.35
ENSMUST00000116228	ENSMUSG00000025353	0	0.001	0	1	1	0		0.031	0.021	0.069	0.486	0.495	0.102
ENSMUST00000026469	ENSMUSG00000025402	0.125	0	0.147	0.039	0.258	0.525		0.218	0.005	0.211	0.102	0.207	0.455
ENSMUST00000089559	ENSMUSG00000068290	0.494	0.001	0.145	0.001	0.022	0.633		0.294	0.021	0.21	0.027	0.075	0.523
ENSMUST00000034783	ENSMUSG00000032251	0.573	0.021	0.232	0.001	0.002	0.351		0.333	0.036	0.268	0.027	0.031	0.321
ENSMUST00000100219	ENSMUSG00000075419	0.145	0	0.525	0.001	0.042	0.568		0.219	0.005	0.459	0.027	0.086	0.481
ENSMUST00000119574	ENSMUSG00000082051	0.575	0.015	0.332	0.001	0.004	0.342		0.333	0.034	0.348	0.027	0.049	0.319
ENSMUST00000069580	ENSMUSG00000055850	0.021	0	0.728	0.011	0.21	0.415		0.094	0.005	0.569	0.072	0.197	0.364
ENSMUST00000026461	ENSMUSG00000025395	0.082	0	0.296	0.002	0.091	0.745		0.163	0.005	0.318	0.038	0.14	0.688
ENSMUST00000034785	ENSMUSG00000032252	0.018	0	0.36	0.12	0.451	0.491		0.086	0.005	0.373	0.116	0.215	0.435
ENSMUST00000119571	ENSMUSG00000083621	0.262	0.008	0.04	0.11	0.102	0.372		0.234	0.039	0.116	0.116	0.147	0.334
ENSMUST00000028117	ENSMUSG00000026775	0.015	0	0.706	0.019	0.23	0.412		0.077	0.005	0.549	0.074	0.206	0.362
ENSMUST00000111237	ENSMUSG00000027194	0.031	0.002	0.888	0.001	0.023	0.148		0.11	0.032	0.771	0.027	0.076	0.214
ENSMUST00000048192	ENSMUSG00000041840	0.115	0.001	0.48	0.002	0.047	0.488		0.214	0.021	0.445	0.038	0.089	0.433
ENSMUST00000081702	ENSMUSG00000015363	0.405	0.001	0.21	0.001	0.022	0.636		0.273	0.021	0.253	0.027	0.075	0.528
ENSMUST00000114913	ENSMUSG00000022840	0.157	0	0.32	0.003	0.084	0.626		0.223	0.005	0.338	0.052	0.131	0.512
ENSMUST00000074758	ENSMUSG00000061099	0.946	0.985	0.118	0	0	0.02		0.581	0.447	0.193	0.019	0.015	0.118
ENSMUST00000041892	ENSMUSG00000037890	0	0	0.654	0.418	0.85	0.145		0.031	0.005	0.507	0.212	0.414	0.213
ENSMUST00000108985	ENSMUSG00000078879	0.137	0.012	0.34	0.02	0.083	0.186		0.219	0.043	0.355	0.072	0.129	0.234
ENSMUST00000108236	ENSMUSG00000074227	0.924	0.392	0.124	0.001	0.001	0.239		0.564	0.153	0.198	0.027	0.023	0.269
ENSMUST00000108981	ENSMUSG00000078878	0.006	0.008	0.951	0.023	0.029	0.037		0.05	0.039	0.856	0.067	0.084	0.131
ENSMUST00000030662	ENSMUSG00000028850	0.749	0.013	0.101	0.001	0.005	0.466		0.434	0.039	0.179	0.027	0.059	0.408
ENSMUST00000134934	ENSMUSG00000042788	0.001	0.621	0.712	0.091	0.006	0.001		0.034	0.234	0.554	0.106	0.07	0.103
ENSMUST00000019143	ENSMUSG00000018999	0.056	0	0.593	0.001	0.026	0.598		0.132	0.005	0.478	0.027	0.08	0.484
ENSMUST00000145693	ENSMUSG00000022124	0.026	0.001	0.625	0.009	0.185	0.4		0.107	0.021	0.491	0.074	0.183	0.355
ENSMUST00000037472	ENSMUSG00000035545	0.726	0.004	0.034	0.007	0.068	0.475		0.418	0.027	0.109	0.083	0.1	0.418
ENSMUST00000037473	ENSMUSG00000036291	0.01	0	0.766	0.048	0.22	0.335		0.062	0.005	0.61	0.1	0.202	0.317
ENSMUST00000027592	ENSMUSG00000026353	0.339	0.001	0.251	0.001	0.043	0.549		0.265	0.021	0.282	0.027	0.086	0.478
ENSMUST00000085399	ENSMUSG00000060279	0.074	0	0.613	0.003	0.09	0.483		0.149	0.005	0.486	0.052	0.139	0.428
ENSMUST00000027590	ENSMUSG00000032503	0.758	0.003	0.076	0.002	0.006	0.483		0.44	0.028	0.154	0.038	0.07	0.428
ENSMUST00000124967	ENSMUSG00000055553	0	0.002	0.211	0.986	0.656	0.015		0.031	0.032	0.254	0.478	0.314	0.114
ENSMUST00000133625	ENSMUSG00000025138	0.995	1	0.002	0.004	0	0		0.618	0.457	0.071	0.076	0.015	0.102
ENSMUST00000146292	ENSMUSG00000034145	0.15	0.001	0.169	0.016	0.091	0.663		0.22	0.021	0.223	0.077	0.14	0.564
ENSMUST00000022518	ENSMUSG00000021951	0.323	0.001	0.409	0.001	0.009	0.423		0.263	0.021	0.406	0.027	0.071	0.369
ENSMUST00000034879	ENSMUSG00000032329	0.054	0	0.516	0.001	0.053	0.697		0.129	0.005	0.457	0.027	0.092	0.611
ENSMUST00000034878	ENSMUSG00000032328	0.01	0	0.534	0.032	0.333	0.476		0.062	0.005	0.461	0.088	0.191	0.419
ENSMUST00000034874	ENSMUSG00000032323	0.137	0	0.25	0.002	0.07	0.695		0.219	0.005	0.281	0.038	0.103	0.608
ENSMUST00000034876	ENSMUSG00000032324	0.017	0	0.815	0.028	0.301	0.293		0.083	0.005	0.672	0.075	0.197	0.302
ENSMUST00000000129	ENSMUSG00000000127	0.113	0	0.285	0.005	0.089	0.66		0.213	0.005	0.309	0.082	0.138	0.56
ENSMUST00000121357	ENSMUSG00000040111	0.061	0.001	0.87	0	0.009	0.27		0.138	0.021	0.747	0.019	0.071	0.29
ENSMUST00000030800	ENSMUSG00000028959	0.232	0.003	0.658	0	0.006	0.336		0.218	0.028	0.511	0.019	0.07	0.317
ENSMUST00000030805	ENSMUSG00000028964	0.161	0	0.407	0.001	0.021	0.567		0.224	0.005	0.405	0.027	0.075	0.481
ENSMUST00000085108	ENSMUSG00000033713	0.001	0	0.152	0.462	0.917	0.487		0.034	0.005	0.213	0.221	0.45	0.431
ENSMUST00000150962	ENSMUSG00000029363	0.493	0.002	0.258	0.001	0.008	0.447		0.294	0.032	0.287	0.027	0.075	0.389
ENSMUST00000040234	ENSMUSG00000042389	0.059	0	0.539	0.001	0.066	0.659		0.136	0.005	0.462	0.027	0.098	0.559
ENSMUST00000019276	ENSMUSG00000019132	0.084	0	0.426	0.001	0.058	0.678		0.167	0.005	0.417	0.027	0.093	0.583
ENSMUST00000025786	ENSMUSG00000024855	0.237	0	0.167	0.004	0.093	0.707		0.22	0.005	0.222	0.076	0.142	0.626
ENSMUST00000150968	ENSMUSG00000055681	0.171	0	0.216	0.002	0.076	0.731		0.225	0.005	0.257	0.038	0.115	0.665
ENSMUST00000070717	ENSMUSG00000064125	0.369	0.001	0.122	0.003	0.042	0.668		0.269	0.021	0.196	0.052	0.086	0.57
ENSMUST00000021684	ENSMUSG00000021259	0.906	0.138	0.064	0.002	0.002	0.277		0.551	0.103	0.142	0.038	0.031	0.293
ENSMUST00000061326	ENSMUSG00000044894	0.212	0	0.335	0.001	0.032	0.66		0.212	0.005	0.351	0.027	0.084	0.56
ENSMUST00000126811	ENSMUSG00000079428	0.837	0.172	0.082	0.005	0.003	0.199		0.499	0.111	0.161	0.082	0.039	0.242
ENSMUST00000148601	ENSMUSG00000020777	0.054	0.001	0.557	0.008	0.096	0.485		0.129	0.021	0.467	0.079	0.144	0.429
ENSMUST00000032457	ENSMUSG00000030314	0.72	0.013	0.175	0	0.003	0.476		0.414	0.039	0.228	0.019	0.039	0.419
ENSMUST00000037788	ENSMUSG00000034126	0.159	0	0.231	0.003	0.111	0.717		0.224	0.005	0.267	0.052	0.152	0.642
ENSMUST00000061328	ENSMUSG00000045314	0.18	0.008	0.281	0.003	0.014	0.331		0.222	0.039	0.306	0.052	0.087	0.316
ENSMUST00000110051	ENSMUSG00000002396	0.067	0.001	0.916	0.003	0.012	0.139		0.143	0.021	0.809	0.052	0.081	0.21
ENSMUST00000109308	ENSMUSG00000031902	0.12	0	0.192	0.006	0.169	0.614		0.217	0.005	0.241	0.083	0.184	0.498
ENSMUST00000075242	ENSMUSG00000073676	0.059	0	0.16	0.126	0.32	0.478		0.136	0.005	0.217	0.116	0.193	0.422
ENSMUST00000027337	ENSMUSG00000026153	0.038	0.001	0.606	0.003	0.052	0.451		0.111	0.021	0.483	0.052	0.092	0.392
ENSMUST00000137487	ENSMUSG00000029066	0.008	0	0.541	0.059	0.352	0.239		0.056	0.005	0.463	0.096	0.191	0.269
ENSMUST00000124415	ENSMUSG00000074652	0	0.053	0	0.772	0.993	0.014		0.031	0.089	0.069	0.366	0.492	0.113
ENSMUST00000051862	ENSMUSG00000042943	0.068	0	0.429	0.002	0.07	0.678		0.144	0.005	0.419	0.038	0.103	0.583
ENSMUST00000027338	ENSMUSG00000026154	0.069	0.001	0.71	0.003	0.019	0.345		0.145	0.021	0.553	0.052	0.076	0.32
ENSMUST00000124416	ENSMUSG00000085557	0.426	0.001	0.118	0.005	0.037	0.522		0.275	0.021	0.193	0.082	0.084	0.452
ENSMUST00000051867	ENSMUSG00000031683	0.072	0	0.568	0.001	0.052	0.593		0.147	0.005	0.47	0.027	0.092	0.482
ENSMUST00000121170	ENSMUSG00000029552	0.724	0.999	0.002	0.061	0.002	0.001		0.416	0.456	0.071	0.095	0.031	0.103
ENSMUST00000140843	ENSMUSG00000033705	0.341	0.002	0.114	0.002	0.024	0.66		0.266	0.032	0.19	0.038	0.077	0.56
ENSMUST00000045042	ENSMUSG00000039699	0.853	0.506	0.054	0.005	0.008	0.085		0.511	0.164	0.131	0.082	0.075	0.169
ENSMUST00000014614	ENSMUSG00000014470	0.923	0.18	0.051	0.002	0.001	0.305		0.563	0.114	0.128	0.038	0.023	0.307
ENSMUST00000041011	ENSMUSG00000039098	0.894	0.997	0.311	0	0	0.005		0.541	0.455	0.33	0.019	0.015	0.106
ENSMUST00000041010	ENSMUSG00000041375	0.973	0.758	0.052	0.002	0	0.137		0.601	0.311	0.129	0.038	0.015	0.209
ENSMUST00000021479	ENSMUSG00000021076	0.058	0	0.438	0.008	0.164	0.586		0.135	0.005	0.424	0.079	0.186	0.479
ENSMUST00000010319	ENSMUSG00000010175	0.014	0	0.004	0.741	0.894	0.555		0.074	0.005	0.074	0.35	0.438	0.481
ENSMUST00000123473	ENSMUSG00000086128	0	0.082	0.923	0.963	0.034	0		0.031	0.087	0.818	0.466	0.084	0.102
ENSMUST00000103172	ENSMUSG00000015932	0.02	0	0.425	0.039	0.483	0.564		0.091	0.005	0.416	0.102	0.229	0.482
ENSMUST00000111899	ENSMUSG00000055491	0.08	0.001	0.675	0.001	0.006	0.452		0.158	0.021	0.524	0.027	0.07	0.393
ENSMUST00000113496	ENSMUSG00000079467	0	0.002	0.029	0.986	0.772	0.003		0.031	0.032	0.103	0.478	0.373	0.105
ENSMUST00000066496	ENSMUSG00000053838	0.352	0.004	0.283	0	0.011	0.599		0.267	0.027	0.307	0.019	0.075	0.485
ENSMUST00000066497	ENSMUSG00000051469	0.054	0	0.366	0.004	0.133	0.636		0.129	0.005	0.378	0.076	0.175	0.528
ENSMUST00000103178	ENSMUSG00000029053	0.322	0	0.262	0	0.017	0.671		0.263	0.005	0.29	0.019	0.079	0.574
ENSMUST00000113796	ENSMUSG00000006301	0.983	0.991	0.064	0.004	0	0.012		0.609	0.451	0.142	0.076	0.015	0.112
ENSMUST00000153051	ENSMUSG00000084837	0.98	0.997	0.023	0.003	0	0.002		0.607	0.455	0.096	0.052	0.015	0.104
ENSMUST00000070570	ENSMUSG00000056459	0.114	0	0.346	0.002	0.064	0.693		0.213	0.005	0.361	0.038	0.097	0.605
ENSMUST00000107847	ENSMUSG00000028478	0.104	0.008	0.901	0.003	0.005	0.115		0.203	0.039	0.789	0.052	0.059	0.193
ENSMUST00000117069	ENSMUSG00000026035	0.041	0.025	0.664	0.004	0.008	0.067		0.112	0.046	0.516	0.076	0.075	0.155
ENSMUST00000100706	ENSMUSG00000029386	0.615	0.001	0.138	0.001	0.016	0.568		0.352	0.021	0.206	0.027	0.082	0.481
ENSMUST00000112544	ENSMUSG00000066613	0.192	0	0.2	0.008	0.099	0.532		0.217	0.005	0.247	0.079	0.146	0.461
ENSMUST00000059428	ENSMUSG00000045790	0.11	0	0.671	0	0.035	0.375		0.21	0.005	0.521	0.019	0.084	0.336
ENSMUST00000013966	ENSMUSG00000013822	0.708	0.004	0.165	0.001	0.006	0.457		0.405	0.027	0.22	0.027	0.07	0.398
ENSMUST00000101118	ENSMUSG00000072872	0.107	0	0.062	0.43	0.581	0.539		0.206	0.005	0.14	0.215	0.276	0.469
ENSMUST00000101448	ENSMUSG00000073102	0.886	0.119	0.03	0.006	0.003	0.278		0.535	0.095	0.104	0.083	0.039	0.294
ENSMUST00000033575	ENSMUSG00000031224	0.011	0	0.962	0.032	0.061	0.035		0.065	0.005	0.871	0.088	0.095	0.13
ENSMUST00000033577	ENSMUSG00000031226	0.325	0.002	0.123	0.006	0.047	0.591		0.263	0.032	0.197	0.083	0.089	0.481
ENSMUST00000033578	ENSMUSG00000031227	0.027	0	0.813	0.009	0.124	0.294		0.108	0.005	0.669	0.074	0.165	0.302
ENSMUST00000115796	ENSMUSG00000024381	0.005	0.002	0.001	0.643	0.948	0.323		0.046	0.032	0.07	0.3	0.467	0.314
ENSMUST00000115797	ENSMUSG00000069729	0.002	0.001	0.533	0.089	0.292	0.143		0.037	0.021	0.461	0.104	0.199	0.212
ENSMUST00000084935	ENSMUSG00000030729	0.016	0	0.795	0.014	0.202	0.274		0.08	0.005	0.646	0.079	0.192	0.292
ENSMUST00000057429	ENSMUSG00000045009	0.123	0	0.066	0.229	0.676	0.573		0.218	0.005	0.144	0.157	0.324	0.48
ENSMUST00000021652	ENSMUSG00000052392	0.468	0.003	0.191	0.009	0.01	0.353		0.284	0.028	0.241	0.074	0.07	0.322
ENSMUST00000115790	ENSMUSG00000023805	0.059	0	0.172	0.046	0.421	0.521		0.136	0.005	0.226	0.102	0.203	0.452
ENSMUST00000084289	ENSMUSG00000042500	0.533	0.005	0.231	0	0.009	0.557		0.312	0.022	0.267	0.019	0.071	0.482
ENSMUST00000021659	ENSMUSG00000021234	0.7	0.014	0.101	0.002	0.011	0.45		0.4	0.036	0.179	0.038	0.075	0.392
ENSMUST00000115799	ENSMUSG00000069729	0.695	0.086	0.46	0	0.001	0.206		0.396	0.09	0.436	0.019	0.023	0.246
ENSMUST00000066674	ENSMUSG00000041261	0.768	0.797	0.795	0	0	0.017		0.448	0.333	0.646	0.019	0.015	0.116
ENSMUST00000066675	ENSMUSG00000016510	0.523	0.015	0.422	0	0.003	0.392		0.307	0.034	0.414	0.019	0.039	0.35
ENSMUST00000004971	ENSMUSG00000004849	0.784	0.012	0.143	0.001	0.003	0.423		0.459	0.043	0.209	0.027	0.039	0.369
ENSMUST00000066677	ENSMUSG00000053929	0.3	0	0.337	0	0.025	0.641		0.257	0.005	0.353	0.019	0.078	0.535
ENSMUST00000000642	ENSMUSG00000000628	0.284	0.001	0.19	0.008	0.092	0.529		0.248	0.021	0.24	0.079	0.141	0.458
ENSMUST00000032958	ENSMUSG00000032942	0.611	0.87	0.828	0	0	0.033		0.351	0.376	0.689	0.019	0.015	0.128
ENSMUST00000036439	ENSMUSG00000039385	0.699	0.437	0.533	0	0	0.136		0.399	0.154	0.461	0.019	0.015	0.208
ENSMUST00000075637	ENSMUSG00000038764	0.142	0.002	0.793	0	0.006	0.272		0.219	0.032	0.643	0.019	0.07	0.291
ENSMUST00000109806	ENSMUSG00000053838	0.883	0.048	0.097	0.001	0.003	0.328		0.533	0.085	0.175	0.027	0.039	0.316
ENSMUST00000120088	ENSMUSG00000083443	0.065	0	0.49	0.003	0.107	0.631		0.142	0.005	0.449	0.052	0.15	0.52
ENSMUST00000120084	ENSMUSG00000074997	0.79	0.022	0.085	0.003	0.002	0.366		0.464	0.038	0.164	0.052	0.031	0.329
ENSMUST00000045114	ENSMUSG00000038510	0.153	0	0.522	0.001	0.021	0.461		0.221	0.005	0.458	0.027	0.075	0.402
ENSMUST00000120080	ENSMUSG00000005580	0.213	0.002	0.043	0.196	0.151	0.373		0.212	0.032	0.119	0.158	0.186	0.335
ENSMUST00000143828	ENSMUSG00000085492	0.703	0.115	0.343	0	0.001	0.194		0.402	0.094	0.358	0.019	0.023	0.239
ENSMUST00000120550	ENSMUSG00000036323	0.117	0.001	0.435	0.001	0.056	0.526		0.215	0.021	0.422	0.027	0.093	0.456
ENSMUST00000120551	ENSMUSG00000081059	0.429	0.001	0.044	0.057	0.03	0.459		0.276	0.021	0.12	0.096	0.084	0.4
ENSMUST00000046245	ENSMUSG00000070822	0.081	0	0.305	0.003	0.105	0.725		0.161	0.005	0.325	0.052	0.149	0.655
ENSMUST00000046244	ENSMUSG00000040482	0.854	0.016	0.051	0.002	0.002	0.427		0.511	0.033	0.128	0.038	0.031	0.371
ENSMUST00000046534	ENSMUSG00000040688	0.221	0	0.329	0.001	0.078	0.634		0.213	0.005	0.346	0.027	0.119	0.525
ENSMUST00000120557	ENSMUSG00000084349	0.254	0.013	0.02	0.349	0.295	0.237		0.229	0.039	0.093	0.187	0.199	0.268
ENSMUST00000145174	ENSMUSG00000029603	0.473	0.544	0.047	0.055	0.006	0.103		0.286	0.184	0.123	0.096	0.07	0.184
ENSMUST00000117492	ENSMUSG00000025437	0.007	0	0.874	0.044	0.188	0.177		0.053	0.005	0.752	0.103	0.184	0.229
ENSMUST00000039788	ENSMUSG00000035914	0.263	0	0.115	0.007	0.097	0.725		0.235	0.005	0.191	0.083	0.145	0.655
ENSMUST00000035208	ENSMUSG00000032589	0.187	0.004	0.218	0.014	0.019	0.354		0.22	0.027	0.258	0.079	0.076	0.322
ENSMUST00000001599	ENSMUSG00000001558	0.051	0.003	0.848	0.001	0.014	0.246		0.124	0.028	0.717	0.027	0.087	0.274
ENSMUST00000021567	ENSMUSG00000021140	0.022	0	0.409	0.073	0.476	0.42		0.097	0.005	0.406	0.092	0.226	0.367
ENSMUST00000039782	ENSMUSG00000057133	0.032	0	0.64	0.002	0.084	0.583		0.111	0.005	0.499	0.038	0.131	0.479
ENSMUST00000035202	ENSMUSG00000032583	0.431	0.002	0.31	0	0.007	0.524		0.276	0.032	0.329	0.019	0.077	0.454
ENSMUST00000039784	ENSMUSG00000036138	0.493	0.001	0.106	0.005	0.105	0.574		0.294	0.021	0.183	0.082	0.149	0.48
ENSMUST00000034132	ENSMUSG00000031697	0.11	0.001	0.315	0.009	0.111	0.561		0.21	0.021	0.334	0.074	0.152	0.483
ENSMUST00000053106	ENSMUSG00000048218	0.004	0	0.364	0.654	0.924	0.31		0.043	0.005	0.376	0.305	0.454	0.309
ENSMUST00000127687	ENSMUSG00000078882	0.017	0	0.516	0.471	0.386	0.159		0.083	0.005	0.457	0.223	0.194	0.22
ENSMUST00000156016	ENSMUSG00000019842	0.107	0	0.024	0.531	0.39	0.164		0.206	0.005	0.097	0.237	0.195	0.223
ENSMUST00000142996	ENSMUSG00000085726	0.734	0.008	0.011	0.031	0.036	0.249		0.423	0.039	0.082	0.085	0.084	0.276
ENSMUST00000004868	ENSMUSG00000004748	0.526	0.003	0.408	0	0.002	0.437		0.309	0.028	0.406	0.019	0.031	0.38
ENSMUST00000048854	ENSMUSG00000054967	0.076	0	0.711	0.007	0.082	0.378		0.151	0.005	0.553	0.083	0.128	0.339
ENSMUST00000053109	ENSMUSG00000050428	0.473	0.002	0.133	0.001	0.013	0.6		0.286	0.032	0.204	0.027	0.086	0.486
ENSMUST00000020301	ENSMUSG00000020101	0.167	0.001	0.548	0.001	0.032	0.538		0.225	0.021	0.464	0.027	0.084	0.468
ENSMUST00000020307	ENSMUSG00000020107	0.425	0	0.11	0.003	0.049	0.629		0.275	0.005	0.187	0.052	0.091	0.516
ENSMUST00000020308	ENSMUSG00000020108	0.089	0	0.11	0.066	0.493	0.599		0.179	0.005	0.187	0.093	0.234	0.485
ENSMUST00000052712	ENSMUSG00000028233	0.219	0	0.191	0.005	0.071	0.625		0.213	0.005	0.241	0.082	0.105	0.51
ENSMUST00000065865	ENSMUSG00000053453	0.191	0.002	0.454	0.001	0.015	0.427		0.218	0.032	0.434	0.027	0.085	0.371
ENSMUST00000067077	ENSMUSG00000054178	0.295	0.008	0.325	0.001	0.009	0.557		0.254	0.039	0.342	0.027	0.071	0.482
ENSMUST00000067072	ENSMUSG00000054196	0.013	0.01	0.996	0.002	0.001	0.003		0.071	0.05	0.916	0.038	0.023	0.105
ENSMUST00000056915	ENSMUSG00000047307	0.054	0	0.221	0.104	0.508	0.522		0.129	0.005	0.26	0.114	0.242	0.452
ENSMUST00000110566	ENSMUSG00000016510	0.044	0.004	0.71	0.001	0.036	0.213		0.113	0.027	0.553	0.027	0.084	0.251
ENSMUST00000151101	ENSMUSG00000085695	0.001	0.163	0.009	0.976	0.114	0		0.034	0.108	0.08	0.473	0.155	0.102
ENSMUST00000135573	ENSMUSG00000028691	0.067	0	0.284	0.005	0.247	0.638		0.143	0.005	0.308	0.082	0.208	0.531
ENSMUST00000135574	ENSMUSG00000052551	0.626	0.001	0.028	0.013	0.097	0.549		0.357	0.021	0.102	0.077	0.145	0.478
ENSMUST00000052716	ENSMUSG00000057396	0.034	0.001	0.674	0.004	0.035	0.38		0.111	0.021	0.523	0.076	0.084	0.341
ENSMUST00000042096	ENSMUSG00000078517	0.495	0.002	0.14	0.004	0.038	0.531		0.294	0.032	0.207	0.076	0.084	0.46
ENSMUST00000154429	ENSMUSG00000084786	0.614	0.018	0.141	0.007	0.005	0.267		0.352	0.035	0.208	0.083	0.059	0.288
ENSMUST00000151719	ENSMUSG00000086600	0.004	0.049	0.946	0.075	0.022	0.009		0.043	0.086	0.849	0.092	0.075	0.109
ENSMUST00000074523	ENSMUSG00000022044	0.95	0.397	0.07	0.001	0	0.19		0.584	0.153	0.148	0.027	0.015	0.236
ENSMUST00000056559	ENSMUSG00000049612	0.014	0	0.639	0.011	0.153	0.547		0.074	0.005	0.498	0.072	0.186	0.476
ENSMUST00000086869	ENSMUSG00000003208	0.353	0	0.074	0.026	0.191	0.582		0.267	0.005	0.152	0.07	0.185	0.479
ENSMUST00000086868	ENSMUSG00000024978	0.066	0	0.441	0.002	0.119	0.597		0.143	0.005	0.426	0.038	0.159	0.484
ENSMUST00000025379	ENSMUSG00000024501	0.302	0	0.127	0.013	0.147	0.579		0.257	0.005	0.2	0.077	0.185	0.48
ENSMUST00000149243	ENSMUSG00000032563	0.185	0.013	0.897	0.001	0.004	0.122		0.22	0.039	0.783	0.027	0.049	0.199
ENSMUST00000025377	ENSMUSG00000024500	0.268	0.17	0.88	0.004	0.002	0.021		0.238	0.11	0.76	0.076	0.031	0.119
ENSMUST00000028209	ENSMUSG00000026856	0.007	0	0.436	0.14	0.749	0.41		0.053	0.005	0.423	0.115	0.361	0.361
ENSMUST00000090473	ENSMUSG00000068696	0.945	0.999	0.222	0	0	0.002		0.58	0.456	0.261	0.019	0.015	0.104
ENSMUST00000114679	ENSMUSG00000046699	0.004	0	0.818	0.025	0.206	0.222		0.043	0.005	0.676	0.068	0.194	0.257
ENSMUST00000060240	ENSMUSG00000041126	0.19	0	0.184	0.015	0.28	0.513		0.218	0.005	0.235	0.079	0.202	0.447
ENSMUST00000036928	ENSMUSG00000038776	0.834	0.021	0.061	0.001	0.003	0.361		0.496	0.036	0.138	0.027	0.039	0.326
ENSMUST00000126626	ENSMUSG00000033569	0.14	0.002	0.046	0.1	0.359	0.518		0.218	0.032	0.122	0.112	0.191	0.449
ENSMUST00000107245	ENSMUSG00000008575	0.04	0	0.075	0.743	0.892	0.392		0.111	0.005	0.153	0.351	0.437	0.35
ENSMUST00000033833	ENSMUSG00000031453	0.023	0	0.577	0.052	0.532	0.359		0.099	0.005	0.472	0.097	0.253	0.325
ENSMUST00000024978	ENSMUSG00000073435	0.753	0.004	0.139	0.001	0.005	0.461		0.437	0.027	0.207	0.027	0.059	0.402
ENSMUST00000077991	ENSMUSG00000056904	0.059	0	0.479	0.01	0.163	0.461		0.136	0.005	0.445	0.071	0.185	0.402
ENSMUST00000038563	ENSMUSG00000034109	0.155	0	0.157	0.006	0.179	0.618		0.222	0.005	0.216	0.083	0.182	0.502
ENSMUST00000038562	ENSMUSG00000039911	0	0	0.002	1	0.999	0.047		0.031	0.005	0.071	0.486	0.495	0.139
ENSMUST00000024976	ENSMUSG00000024160	0.314	1	0.079	0.005	0.001	0		0.261	0.457	0.157	0.082	0.023	0.102
ENSMUST00000094769	ENSMUSG00000044730	0.127	0	0.301	0.002	0.093	0.73		0.219	0.005	0.322	0.038	0.142	0.664
ENSMUST00000110301	ENSMUSG00000004319	0.01	0.001	0.497	0.034	0.181	0.293		0.062	0.021	0.452	0.093	0.182	0.302
ENSMUST00000028900	ENSMUSG00000027411	0.12	0	0.317	0.002	0.158	0.626		0.217	0.005	0.335	0.038	0.186	0.512
ENSMUST00000102975	ENSMUSG00000073910	0.001	0.001	0.002	0.934	0.973	0.431		0.034	0.021	0.071	0.45	0.481	0.374
ENSMUST00000126622	ENSMUSG00000048603	0.095	0	0.22	0.005	0.131	0.708		0.19	0.005	0.26	0.082	0.173	0.628
ENSMUST00000063138	ENSMUSG00000047669	0.218	0.002	0.384	0	0.01	0.577		0.213	0.032	0.391	0.019	0.07	0.48
ENSMUST00000028909	ENSMUSG00000027423	0.144	0.001	0.279	0.005	0.058	0.638		0.219	0.021	0.304	0.082	0.093	0.531
ENSMUST00000148592	ENSMUSG00000059355	0.52	0.002	0.202	0.002	0.008	0.392		0.306	0.032	0.248	0.038	0.075	0.35
ENSMUST00000022680	ENSMUSG00000022089	0.368	0.219	0.854	0.012	0	0.004		0.269	0.127	0.725	0.075	0.015	0.105
ENSMUST00000022682	ENSMUSG00000022091	0.246	0.001	0.036	0.116	0.47	0.446		0.224	0.021	0.111	0.116	0.223	0.388
ENSMUST00000124493	ENSMUSG00000022208	0.001	0.056	0.001	0.757	0.657	0.022		0.034	0.09	0.07	0.358	0.314	0.119
ENSMUST00000071543	ENSMUSG00000026839	0.59	0.126	0.578	0	0.001	0.222		0.341	0.099	0.473	0.019	0.023	0.257
ENSMUST00000071898	ENSMUSG00000034022	0.197	0.001	0.375	0.001	0.046	0.643		0.215	0.021	0.385	0.027	0.089	0.538
ENSMUST00000071544	ENSMUSG00000028483	0.031	0	0.475	0.421	0.373	0.287		0.11	0.005	0.443	0.213	0.192	0.299
ENSMUST00000021119	ENSMUSG00000020774	0	0	0.001	0.997	0.995	0.37		0.031	0.005	0.07	0.484	0.493	0.332
ENSMUST00000047115	ENSMUSG00000040877	0.291	0	0.381	0.001	0.034	0.588		0.252	0.005	0.389	0.027	0.084	0.48
ENSMUST00000075387	ENSMUSG00000058153	0.006	0	0.311	0.262	0.512	0.348		0.05	0.005	0.33	0.155	0.244	0.32
ENSMUST00000019470	ENSMUSG00000078652	0.125	0	0.66	0	0.023	0.528		0.218	0.005	0.512	0.019	0.076	0.457
ENSMUST00000025083	ENSMUSG00000006740	0.225	0.001	0.145	0.007	0.182	0.543		0.215	0.021	0.21	0.083	0.182	0.473
ENSMUST00000029053	ENSMUSG00000027540	0.769	0.005	0.081	0.001	0.005	0.49		0.448	0.022	0.16	0.027	0.059	0.434
ENSMUST00000025081	ENSMUSG00000024238	0.11	0	0.379	0.001	0.074	0.656		0.21	0.005	0.388	0.027	0.111	0.555
ENSMUST00000061925	ENSMUSG00000049148	0.001	0	0.832	0.833	0.861	0.056		0.034	0.005	0.695	0.398	0.42	0.146
ENSMUST00000075389	ENSMUSG00000056413	0.663	0.015	0.19	0.001	0.004	0.406		0.376	0.034	0.24	0.027	0.049	0.358
ENSMUST00000025089	ENSMUSG00000024242	0.069	0.001	0.3	0.015	0.142	0.608		0.145	0.021	0.321	0.079	0.182	0.492
ENSMUST00000034801	ENSMUSG00000032263	0.042	0	0.856	0.005	0.096	0.26		0.112	0.005	0.728	0.082	0.144	0.284
ENSMUST00000085393	ENSMUSG00000011958	0.774	0.027	0.179	0.002	0.002	0.34		0.452	0.051	0.231	0.038	0.031	0.318
ENSMUST00000136007	ENSMUSG00000020524	0.019	0	0.101	0.881	0.938	0.317		0.088	0.005	0.179	0.422	0.462	0.312
ENSMUST00000077874	ENSMUSG00000063235	0.409	0	0.206	0.002	0.038	0.583		0.273	0.005	0.251	0.038	0.084	0.479
ENSMUST00000136008	ENSMUSG00000030304	0.074	0.002	0.762	0.001	0.009	0.321		0.149	0.032	0.605	0.027	0.071	0.313
ENSMUST00000079987	ENSMUSG00000057421	0.435	0.001	0.199	0.001	0.024	0.587		0.277	0.021	0.246	0.027	0.077	0.48
ENSMUST00000123852	ENSMUSG00000043183	0.718	0.999	0.002	0.062	0.002	0.001		0.412	0.456	0.071	0.095	0.031	0.103
ENSMUST00000059354	ENSMUSG00000036078	0.088	0	0.618	0	0.029	0.582		0.177	0.005	0.488	0.019	0.084	0.479
ENSMUST00000097808	ENSMUSG00000041670	0.116	0.004	0.29	0.013	0.087	0.387		0.215	0.027	0.313	0.077	0.136	0.346
ENSMUST00000000466	ENSMUSG00000028494	0.198	0.001	0.172	0.002	0.11	0.591		0.215	0.021	0.226	0.038	0.152	0.481
ENSMUST00000152865	ENSMUSG00000005677	0.077	0.062	0.924	0	0.004	0.046		0.153	0.092	0.82	0.019	0.049	0.138
ENSMUST00000152867	ENSMUSG00000085754	0.003	0.64	0.008	0.922	0.494	0.001		0.04	0.245	0.078	0.444	0.235	0.103
ENSMUST00000049813	ENSMUSG00000046404	0.035	0	0.317	0.037	0.354	0.48		0.111	0.005	0.335	0.099	0.191	0.424
ENSMUST00000152863	ENSMUSG00000085857	0.114	0.996	0.04	0.009	0.001	0.001		0.213	0.454	0.116	0.074	0.023	0.103
ENSMUST00000134920	ENSMUSG00000087435	0.497	0.001	0.034	0.027	0.069	0.59		0.295	0.021	0.109	0.073	0.102	0.48
ENSMUST00000054952	ENSMUSG00000047260	0.149	0.002	0.648	0	0.011	0.46		0.22	0.032	0.503	0.019	0.075	0.401
ENSMUST00000022358	ENSMUSG00000021819	0.36	0.003	0.214	0.001	0.014	0.592		0.268	0.028	0.256	0.027	0.087	0.481
ENSMUST00000007803	ENSMUSG00000007659	0.331	0	0.15	0.003	0.061	0.664		0.264	0.005	0.212	0.052	0.095	0.565
ENSMUST00000042898	ENSMUSG00000060803	0.252	0.002	0.038	0.28	0.32	0.34		0.228	0.032	0.113	0.158	0.193	0.318
ENSMUST00000071093	ENSMUSG00000032890	0.982	0.999	0.052	0.001	0	0.007		0.608	0.456	0.129	0.027	0.015	0.108
ENSMUST00000064054	ENSMUSG00000035864	0.022	0	0.757	0.003	0.098	0.486		0.097	0.005	0.6	0.052	0.145	0.43
ENSMUST00000124536	ENSMUSG00000013858	0.108	0.002	0.299	0.002	0.075	0.624		0.207	0.032	0.32	0.038	0.113	0.509
ENSMUST00000075657	ENSMUSG00000063801	0.242	0.001	0.451	0	0.016	0.6		0.223	0.021	0.432	0.019	0.082	0.486
ENSMUST00000105892	ENSMUSG00000078530	0.184	0	0.273	0.003	0.061	0.663		0.221	0.005	0.299	0.052	0.095	0.564
ENSMUST00000064254	ENSMUSG00000052414	0.061	0	0.321	0.014	0.179	0.58		0.138	0.005	0.339	0.079	0.182	0.48
ENSMUST00000063976	ENSMUSG00000052214	0.734	0.037	0.261	0	0.002	0.403		0.423	0.067	0.29	0.019	0.031	0.357
ENSMUST00000064257	ENSMUSG00000052415	0.064	0	0.302	0.043	0.225	0.545		0.141	0.005	0.323	0.103	0.204	0.475
ENSMUST00000019044	ENSMUSG00000018900	0.168	0	0.129	0.018	0.255	0.568		0.225	0.005	0.201	0.076	0.208	0.481
ENSMUST00000031224	ENSMUSG00000029287	0.426	0.003	0.615	0	0.005	0.3		0.275	0.028	0.486	0.019	0.059	0.305
ENSMUST00000118566	ENSMUSG00000027940	0.225	0	0.072	0.039	0.302	0.565		0.215	0.005	0.15	0.102	0.197	0.482
ENSMUST00000144751	ENSMUSG00000019734	0.014	0.95	0	0.317	0.072	0.029		0.074	0.425	0.069	0.173	0.107	0.125
ENSMUST00000055390	ENSMUSG00000046768	0.303	0.001	0.224	0.001	0.033	0.602		0.258	0.021	0.262	0.027	0.084	0.487
ENSMUST00000075738	ENSMUSG00000036751	0.479	0.007	0.281	0.001	0.006	0.411		0.288	0.024	0.306	0.027	0.07	0.361
ENSMUST00000043050	ENSMUSG00000036599	0.491	0.005	0.26	0	0.005	0.577		0.293	0.022	0.289	0.019	0.059	0.48
ENSMUST00000023334	ENSMUSG00000022656	0.996	1	0.007	0.004	0	0.001		0.619	0.457	0.077	0.076	0.015	0.103
ENSMUST00000023335	ENSMUSG00000022656	0.778	0.021	0.045	0.004	0.014	0.47		0.455	0.036	0.121	0.076	0.087	0.413
ENSMUST00000126642	ENSMUSG00000084822	0	0.985	1	0.003	0	0		0.031	0.447	0.922	0.052	0.015	0.102
ENSMUST00000000608	ENSMUSG00000000594	0.362	0.001	0.256	0	0.026	0.659		0.269	0.021	0.286	0.019	0.08	0.559
ENSMUST00000012921	ENSMUSG00000012777	0.724	0.999	0.002	0.061	0.002	0.001		0.416	0.456	0.071	0.095	0.031	0.103
ENSMUST00000126641	ENSMUSG00000028676	0.063	0	0.529	0.004	0.049	0.499		0.14	0.005	0.46	0.076	0.091	0.441
ENSMUST00000089520	ENSMUSG00000068270	0.62	0.011	0.157	0.004	0.005	0.429		0.355	0.047	0.216	0.076	0.059	0.373
ENSMUST00000111315	ENSMUSG00000006403	0	0.01	0.22	1	0.384	0		0.031	0.05	0.26	0.486	0.194	0.102
ENSMUST00000022535	ENSMUSG00000021962	0.135	0	0.218	0.007	0.128	0.731		0.218	0.005	0.258	0.083	0.17	0.665
ENSMUST00000119746	ENSMUSG00000068284	0.123	0.001	0.491	0	0.024	0.594		0.218	0.021	0.45	0.019	0.077	0.482
ENSMUST00000148625	ENSMUSG00000000766	0.001	0.063	0	1	0.934	0		0.034	0.092	0.069	0.486	0.46	0.102
ENSMUST00000022531	ENSMUSG00000021959	0.024	0	0.536	0.016	0.375	0.474		0.102	0.005	0.462	0.077	0.193	0.417
ENSMUST00000026670	ENSMUSG00000025582	0.012	0	0.005	0.995	0.99	0.108		0.068	0.005	0.075	0.483	0.49	0.188
ENSMUST00000119968	ENSMUSG00000019710	0.136	0	0.635	0	0.024	0.472		0.218	0.005	0.496	0.019	0.077	0.415
ENSMUST00000115237	ENSMUSG00000059974	0	0.004	0.24	0.228	0.551	0.047		0.031	0.027	0.273	0.157	0.262	0.139
ENSMUST00000026858	ENSMUSG00000025758	0.048	0	0.531	0.002	0.053	0.62		0.119	0.005	0.46	0.038	0.092	0.504
ENSMUST00000026859	ENSMUSG00000025759	0.029	0	0.159	0.507	0.811	0.406		0.11	0.005	0.217	0.228	0.394	0.358
ENSMUST00000022538	ENSMUSG00000021967	0.162	0	0.359	0.003	0.121	0.585		0.224	0.005	0.372	0.052	0.162	0.48
ENSMUST00000093234	ENSMUSG00000031879	0.319	0	0.209	0.002	0.049	0.581		0.262	0.005	0.253	0.038	0.091	0.48
ENSMUST00000081554	ENSMUSG00000029470	0.252	0.003	0.67	0	0.01	0.352		0.228	0.028	0.52	0.019	0.07	0.322
ENSMUST00000081551	ENSMUSG00000033813	0.225	0	0.137	0.011	0.057	0.607		0.215	0.005	0.206	0.072	0.093	0.492
ENSMUST00000044492	ENSMUSG00000040407	0.068	0	0.38	0.002	0.083	0.712		0.144	0.005	0.389	0.038	0.129	0.634
ENSMUST00000015934	ENSMUSG00000015790	0	0.049	0.714	0.359	0.174	0.001		0.031	0.086	0.556	0.191	0.183	0.103
ENSMUST00000134894	ENSMUSG00000017686	0.224	0.009	0.569	0.001	0.003	0.267		0.214	0.049	0.47	0.027	0.039	0.288
ENSMUST00000113277	ENSMUSG00000026817	0.058	0	0.754	0.001	0.076	0.389		0.135	0.005	0.596	0.027	0.115	0.348
ENSMUST00000093350	ENSMUSG00000020456	0.026	0	0.82	0.005	0.09	0.275		0.107	0.005	0.679	0.082	0.139	0.292
ENSMUST00000093357	ENSMUSG00000005150	0.11	0	0.145	0.147	0.619	0.433		0.21	0.005	0.21	0.119	0.295	0.376
ENSMUST00000134892	ENSMUSG00000027752	0.118	0	0.495	0.001	0.034	0.532		0.216	0.005	0.451	0.027	0.084	0.461
ENSMUST00000119347	ENSMUSG00000083557	0.03	0	0.617	0.006	0.136	0.493		0.11	0.005	0.487	0.083	0.178	0.437
ENSMUST00000107610	ENSMUSG00000078697	0.16	0	0.143	0.037	0.406	0.58		0.224	0.005	0.209	0.099	0.199	0.48
ENSMUST00000023489	ENSMUSG00000022800	0.025	0	0.575	0.005	0.122	0.575		0.104	0.005	0.472	0.082	0.163	0.48
ENSMUST00000112959	ENSMUSG00000035456	0.949	0.995	0.21	0	0	0.016		0.583	0.453	0.253	0.019	0.015	0.115
ENSMUST00000112958	ENSMUSG00000014602	0.042	0	0.532	0.003	0.178	0.535		0.112	0.005	0.461	0.052	0.182	0.465
ENSMUST00000027876	ENSMUSG00000026584	0.104	0	0.455	0.001	0.033	0.646		0.203	0.005	0.434	0.027	0.084	0.542
ENSMUST00000145778	ENSMUSG00000025825	0.032	0	0.832	0.002	0.084	0.319		0.111	0.005	0.695	0.038	0.131	0.313
ENSMUST00000023486	ENSMUSG00000022797	0.005	0	0.872	0.02	0.077	0.154		0.046	0.005	0.749	0.072	0.117	0.217
ENSMUST00000023487	ENSMUSG00000022799	0.024	0	0.437	0.039	0.41	0.551		0.102	0.005	0.424	0.102	0.2	0.479
ENSMUST00000065698	ENSMUSG00000053334	0.147	0.001	0.361	0.001	0.024	0.696		0.22	0.021	0.374	0.027	0.077	0.609
ENSMUST00000125244	ENSMUSG00000087026	0.421	0.003	0.02	0.17	0.261	0.482		0.275	0.028	0.093	0.145	0.207	0.427
ENSMUST00000095978	ENSMUSG00000071497	0.019	0	0.467	0.011	0.324	0.499		0.088	0.005	0.439	0.072	0.192	0.441
ENSMUST00000065692	ENSMUSG00000035152	0.151	0	0.449	0	0.011	0.574		0.221	0.005	0.431	0.019	0.075	0.48
ENSMUST00000030491	ENSMUSG00000028719	0.012	0	0.65	0.079	0.43	0.437		0.068	0.005	0.504	0.094	0.207	0.38
ENSMUST00000006828	ENSMUSG00000006651	0.55	0.027	0.115	0.002	0.009	0.224		0.321	0.051	0.191	0.038	0.071	0.259
ENSMUST00000060404	ENSMUSG00000050565	0	0	0.06	0.999	0.989	0.017		0.031	0.005	0.137	0.485	0.489	0.116
ENSMUST00000065694	ENSMUSG00000053333	0.298	0	0.223	0.001	0.054	0.665		0.256	0.005	0.262	0.027	0.092	0.566
ENSMUST00000153325	ENSMUSG00000015659	0.026	0	0.127	0.047	0.399	0.416		0.107	0.005	0.2	0.101	0.197	0.364
ENSMUST00000132727	ENSMUSG00000027330	0.014	0.95	0	0.317	0.072	0.029		0.074	0.425	0.069	0.173	0.107	0.125
ENSMUST00000078633	ENSMUSG00000037432	0.009	0	0.059	0.959	0.82	0.041		0.059	0.005	0.136	0.464	0.398	0.134
ENSMUST00000042194	ENSMUSG00000038260	0.955	0.879	0.089	0.001	0	0.132		0.588	0.381	0.168	0.027	0.015	0.206
ENSMUST00000138795	ENSMUSG00000087437	0.777	0.123	0.069	0.043	0.005	0.124		0.454	0.097	0.147	0.103	0.059	0.2
ENSMUST00000078635	ENSMUSG00000058655	0.063	0	0.299	0.043	0.401	0.602		0.14	0.005	0.32	0.103	0.197	0.487
ENSMUST00000078634	ENSMUSG00000000766	0	0.001	0	1	1	0		0.031	0.021	0.069	0.486	0.495	0.102
ENSMUST00000076837	ENSMUSG00000026150	0.137	0.002	0.748	0	0.013	0.34		0.219	0.032	0.589	0.019	0.086	0.318
ENSMUST00000076836	ENSMUSG00000026872	0.421	0.001	0.032	0.009	0.047	0.565		0.275	0.021	0.107	0.074	0.089	0.482
ENSMUST00000153326	ENSMUSG00000040701	0.894	0.372	0.024	0.016	0.009	0.09		0.541	0.153	0.097	0.077	0.071	0.173
ENSMUST00000066807	ENSMUSG00000054051	0.044	0	0.549	0.003	0.085	0.618		0.113	0.005	0.465	0.052	0.133	0.502
ENSMUST00000020681	ENSMUSG00000020409	0.423	0.002	0.211	0.002	0.024	0.53		0.275	0.032	0.254	0.038	0.077	0.459
ENSMUST00000113797	ENSMUSG00000034403	0.079	0	0.395	0.007	0.289	0.55		0.156	0.005	0.398	0.083	0.2	0.479
ENSMUST00000134090	ENSMUSG00000015880	0.934	0.999	0.573	0	0	0		0.572	0.456	0.471	0.019	0.015	0.102
ENSMUST00000037649	ENSMUSG00000036104	0.019	0	0.745	0.006	0.156	0.482		0.088	0.005	0.586	0.083	0.187	0.427
ENSMUST00000129678	ENSMUSG00000035125	0.868	0.616	0.068	0.025	0	0.002		0.522	0.231	0.146	0.068	0.015	0.104
ENSMUST00000037865	ENSMUSG00000038023	0.037	0	0.621	0.004	0.165	0.526		0.112	0.005	0.489	0.076	0.185	0.456
ENSMUST00000037315	ENSMUSG00000039202	0.158	0	0.359	0.001	0.038	0.687		0.223	0.005	0.372	0.027	0.084	0.596
ENSMUST00000037646	ENSMUSG00000035529	0.158	0.001	0.446	0	0.034	0.631		0.223	0.021	0.429	0.019	0.084	0.52
ENSMUST00000037644	ENSMUSG00000034342	0.047	0	0.309	0.047	0.392	0.617		0.117	0.005	0.329	0.101	0.195	0.501
ENSMUST00000146883	ENSMUSG00000085362	0.943	0.704	0.006	0.002	0.001	0.036		0.579	0.281	0.076	0.038	0.023	0.13
ENSMUST00000126011	ENSMUSG00000087160	0.001	0.983	0.032	0.318	0.114	0		0.034	0.446	0.107	0.173	0.155	0.102
ENSMUST00000085077	ENSMUSG00000015709	0.082	0	0.572	0.001	0.047	0.608		0.163	0.005	0.471	0.027	0.089	0.492
ENSMUST00000085076	ENSMUSG00000066371	0.924	0.334	0.019	0.037	0.003	0.104		0.564	0.152	0.092	0.099	0.039	0.185
ENSMUST00000030145	ENSMUSG00000028436	0.085	0	0.359	0.002	0.071	0.738		0.17	0.005	0.372	0.038	0.105	0.677
ENSMUST00000124641	ENSMUSG00000072692	0.3	0.073	0.012	0.22	0.197	0.109		0.257	0.087	0.083	0.157	0.189	0.189
ENSMUST00000124643	ENSMUSG00000055061	0	0.382	0.971	0.569	0.013	0		0.031	0.153	0.883	0.259	0.086	0.102
ENSMUST00000030140	ENSMUSG00000028431	0.011	0	0.573	0.267	0.767	0.286		0.065	0.005	0.471	0.155	0.37	0.298
ENSMUST00000030143	ENSMUSG00000028433	0.042	0	0.691	0.018	0.268	0.357		0.112	0.005	0.536	0.076	0.205	0.324
ENSMUST00000031697	ENSMUSG00000029686	0.053	0.001	0.721	0.001	0.045	0.431		0.128	0.021	0.563	0.027	0.088	0.374
ENSMUST00000022821	ENSMUSG00000022210	0.259	0	0.216	0.001	0.046	0.66		0.232	0.005	0.257	0.027	0.089	0.56
ENSMUST00000029796	ENSMUSG00000028149	0.004	0	0.838	0.176	0.515	0.202		0.043	0.005	0.703	0.15	0.246	0.244
ENSMUST00000041274	ENSMUSG00000037563	0.321	0.022	0.03	0.332	0.106	0.231		0.262	0.038	0.104	0.18	0.15	0.264
ENSMUST00000089945	ENSMUSG00000033526	0.014	0.95	0	0.317	0.072	0.029		0.074	0.425	0.069	0.173	0.107	0.125
ENSMUST00000054048	ENSMUSG00000048965	0.266	0	0.106	0.009	0.207	0.61		0.236	0.005	0.183	0.074	0.195	0.494
ENSMUST00000018313	ENSMUSG00000018169	0.578	0.001	0.08	0.004	0.051	0.601		0.335	0.021	0.159	0.076	0.091	0.486
ENSMUST00000018311	ENSMUSG00000018167	0.264	0	0.09	0.012	0.197	0.603		0.235	0.005	0.169	0.075	0.189	0.488
ENSMUST00000018315	ENSMUSG00000018171	0.028	0	0.46	0.013	0.33	0.6		0.109	0.005	0.436	0.077	0.192	0.486
ENSMUST00000032895	ENSMUSG00000030659	0.125	0	0.076	0.144	0.389	0.63		0.218	0.005	0.154	0.117	0.195	0.518
ENSMUST00000113575	ENSMUSG00000051703	0.952	0.499	0.04	0.002	0	0.135		0.585	0.163	0.116	0.038	0.015	0.208
ENSMUST00000113576	ENSMUSG00000039153	0.296	0.002	0.183	0.002	0.013	0.546		0.255	0.032	0.234	0.038	0.086	0.476
ENSMUST00000032891	ENSMUSG00000030655	0.055	0	0.501	0.002	0.062	0.571		0.131	0.005	0.453	0.038	0.095	0.48
ENSMUST00000113573	ENSMUSG00000031229	0.099	0	0.311	0.009	0.097	0.559		0.196	0.005	0.33	0.074	0.145	0.482
ENSMUST00000141859	ENSMUSG00000020289	0.924	0.625	0.065	0.005	0.001	0.147		0.564	0.236	0.143	0.082	0.023	0.214
ENSMUST00000128787	ENSMUSG00000037916	0.16	0	0.485	0	0.024	0.543		0.224	0.005	0.447	0.019	0.077	0.473
ENSMUST00000153424	ENSMUSG00000000223	0.657	0.094	0.389	0	0.001	0.285		0.372	0.095	0.395	0.019	0.023	0.298
ENSMUST00000156905	ENSMUSG00000068601	0.584	0.843	0.002	0.208	0.056	0.002		0.338	0.36	0.071	0.158	0.093	0.104
ENSMUST00000090332	ENSMUSG00000050808	0.116	0.43	0.191	0.023	0.059	0.008		0.215	0.153	0.241	0.067	0.094	0.109
ENSMUST00000050813	ENSMUSG00000049038	0.036	0	0.658	0.003	0.058	0.5		0.111	0.005	0.511	0.052	0.093	0.442
ENSMUST00000120768	ENSMUSG00000083640	0.381	0.001	0.424	0.001	0.008	0.422		0.271	0.021	0.416	0.027	0.075	0.368
ENSMUST00000120943	ENSMUSG00000024160	0.624	0.039	0.328	0	0.001	0.319		0.356	0.072	0.345	0.019	0.023	0.313
ENSMUST00000149325	ENSMUSG00000078700	0.504	0.002	0.011	0.111	0.219	0.312		0.298	0.032	0.082	0.116	0.202	0.31
ENSMUST00000120762	ENSMUSG00000082926	0.068	0.001	0.012	0.293	0.534	0.454		0.144	0.021	0.083	0.163	0.255	0.395
ENSMUST00000120944	ENSMUSG00000080902	0.016	0	0.175	0.406	0.826	0.502		0.08	0.005	0.228	0.208	0.402	0.443
ENSMUST00000146088	ENSMUSG00000035944	0.505	0.001	0.144	0.001	0.024	0.606		0.299	0.021	0.209	0.027	0.077	0.491
ENSMUST00000101610	ENSMUSG00000034175	0.488	0.01	0.11	0.004	0.022	0.388		0.291	0.05	0.187	0.076	0.075	0.347
ENSMUST00000082391	ENSMUSG00000064340	0.903	0.985	0.011	0.112	0.002	0.013		0.548	0.447	0.082	0.116	0.031	0.112
ENSMUST00000082390	ENSMUSG00000064339	0.928	0.785	0.131	0.004	0	0.04		0.567	0.327	0.202	0.076	0.015	0.134
ENSMUST00000082392	ENSMUSG00000064341	0.931	0.732	0.139	0.003	0	0.05		0.569	0.297	0.207	0.052	0.015	0.141
ENSMUST00000082394	ENSMUSG00000064343	0.676	0.17	0.032	0.056	0.008	0.115		0.384	0.11	0.107	0.096	0.075	0.193
ENSMUST00000082396	ENSMUSG00000064345	0.941	0.82	0.123	0.003	0	0.011		0.577	0.347	0.197	0.052	0.015	0.111
ENSMUST00000151952	ENSMUSG00000026110	0.267	0.005	0.28	0.001	0.023	0.644		0.237	0.022	0.305	0.027	0.076	0.539
ENSMUST00000151955	ENSMUSG00000085446	0.104	0	0.574	0	0.025	0.622		0.203	0.005	0.471	0.019	0.078	0.507
ENSMUST00000058109	ENSMUSG00000046756	0.575	0.01	0.388	0	0.003	0.412		0.333	0.05	0.394	0.019	0.039	0.362
ENSMUST00000041978	ENSMUSG00000038305	0.991	0.994	0.046	0.002	0	0.019		0.615	0.453	0.122	0.038	0.015	0.117
ENSMUST00000057631	ENSMUSG00000038351	0.811	0.01	0.067	0.001	0.003	0.455		0.479	0.05	0.145	0.027	0.039	0.396
ENSMUST00000058104	ENSMUSG00000030469	0.023	0	0.62	0.004	0.088	0.566		0.099	0.005	0.489	0.076	0.137	0.482
ENSMUST00000058103	ENSMUSG00000042962	0.265	0.001	0.311	0.004	0.021	0.464		0.236	0.021	0.33	0.076	0.075	0.406
ENSMUST00000145557	ENSMUSG00000084877	0.196	0.001	0.327	0.001	0.016	0.607		0.216	0.021	0.344	0.027	0.082	0.492
ENSMUST00000142506	ENSMUSG00000033728	0.885	0.025	0.046	0.003	0.002	0.352		0.535	0.046	0.122	0.052	0.031	0.322
ENSMUST00000098825	ENSMUSG00000074384	0.127	0.001	0.537	0.001	0.019	0.482		0.219	0.021	0.462	0.027	0.076	0.427
ENSMUST00000032094	ENSMUSG00000030019	0.164	0.001	0.231	0.005	0.091	0.692		0.225	0.021	0.267	0.082	0.14	0.603
ENSMUST00000136521	ENSMUSG00000053963	0.72	0.008	0.243	0	0.002	0.401		0.414	0.039	0.276	0.019	0.031	0.355
ENSMUST00000093820	ENSMUSG00000037674	0.044	0	0.572	0.004	0.095	0.522		0.113	0.005	0.471	0.076	0.144	0.452
ENSMUST00000105111	ENSMUSG00000078317	0.162	0.001	0.543	0.009	0.012	0.326		0.224	0.021	0.463	0.074	0.081	0.315
ENSMUST00000156632	ENSMUSG00000086983	0.038	0.528	0.047	0.4	0.017	0.001		0.111	0.173	0.123	0.206	0.079	0.103
ENSMUST00000119379	ENSMUSG00000002416	0.417	0.001	0.331	0.001	0.006	0.452		0.274	0.021	0.347	0.027	0.07	0.393
ENSMUST00000099452	ENSMUSG00000074872	0.05	0	0.165	0.231	0.575	0.545		0.123	0.005	0.22	0.157	0.273	0.475
ENSMUST00000059673	ENSMUSG00000060214	0.049	0	0.403	0.016	0.258	0.608		0.12	0.005	0.403	0.077	0.207	0.492
ENSMUST00000099107	ENSMUSG00000017707	0.005	0	0.43	0.307	0.835	0.311		0.046	0.005	0.419	0.168	0.406	0.31
ENSMUST00000061460	ENSMUSG00000047733	0.05	0.995	0.356	0.051	0.004	0		0.123	0.453	0.37	0.098	0.049	0.102
ENSMUST00000130734	ENSMUSG00000086739	0.003	0.002	0.003	0.834	0.95	0.368		0.04	0.032	0.072	0.398	0.468	0.331
ENSMUST00000033142	ENSMUSG00000030854	0.814	0.028	0.073	0.001	0.002	0.27		0.481	0.054	0.151	0.027	0.031	0.29
ENSMUST00000061464	ENSMUSG00000049300	0.21	0.001	0.288	0.002	0.027	0.519		0.212	0.021	0.311	0.038	0.082	0.45
ENSMUST00000048187	ENSMUSG00000037166	0.002	0	0.003	0.849	0.943	0.55		0.037	0.005	0.072	0.406	0.464	0.479
ENSMUST00000061468	ENSMUSG00000030814	0.887	0.351	0.032	0.023	0.007	0.115		0.536	0.154	0.107	0.067	0.077	0.193
ENSMUST00000122129	ENSMUSG00000028849	0.266	0.002	0.2	0.004	0.096	0.57		0.236	0.032	0.247	0.076	0.144	0.481
ENSMUST00000138091	ENSMUSG00000027893	0.252	0.053	0.457	0.003	0.003	0.059		0.228	0.089	0.435	0.052	0.039	0.149
ENSMUST00000147222	ENSMUSG00000085814	0.053	0.006	0.825	0.003	0.027	0.189		0.128	0.02	0.685	0.052	0.082	0.236
ENSMUST00000138094	ENSMUSG00000040699	0.91	0.045	0.037	0.003	0.004	0.334		0.554	0.082	0.112	0.052	0.049	0.317
ENSMUST00000045450	ENSMUSG00000037461	0.069	0	0.258	0.03	0.271	0.637		0.145	0.005	0.287	0.081	0.205	0.529
ENSMUST00000052932	ENSMUSG00000043702	0.079	0	0.304	0.022	0.162	0.594		0.156	0.005	0.324	0.068	0.186	0.482
ENSMUST00000045454	ENSMUSG00000032977	0.264	0.001	0.392	0	0.014	0.538		0.235	0.021	0.396	0.019	0.087	0.468
ENSMUST00000000646	ENSMUSG00000000632	0.001	0	0.02	0.994	0.992	0.251		0.034	0.005	0.093	0.483	0.491	0.278
ENSMUST00000057091	ENSMUSG00000024008	0.299	0.201	0.037	0.122	0.016	0.211		0.256	0.123	0.112	0.116	0.082	0.25
ENSMUST00000057093	ENSMUSG00000044149	0.01	0	0.915	0.011	0.1	0.198		0.062	0.005	0.807	0.072	0.147	0.241
ENSMUST00000063192	ENSMUSG00000050640	0.006	0.002	0.972	0.017	0.132	0.015		0.05	0.032	0.884	0.077	0.174	0.114
ENSMUST00000041208	ENSMUSG00000036678	0.121	0	0.36	0.001	0.046	0.705		0.218	0.005	0.373	0.027	0.089	0.623
ENSMUST00000147226	ENSMUSG00000037605	0.936	0.768	0.011	0.009	0.003	0.051		0.573	0.317	0.082	0.074	0.039	0.142
ENSMUST00000063197	ENSMUSG00000043484	0.02	0	0.482	0.363	0.465	0.333		0.091	0.005	0.446	0.193	0.221	0.317
ENSMUST00000113620	ENSMUSG00000026860	0.85	0.084	0.099	0.001	0.001	0.362		0.508	0.088	0.177	0.027	0.023	0.327
ENSMUST00000047321	ENSMUSG00000055116	0.137	0	0.371	0.001	0.047	0.675		0.219	0.005	0.382	0.027	0.089	0.579
ENSMUST00000035101	ENSMUSG00000032515	0.073	0	0.564	0.004	0.123	0.494		0.148	0.005	0.469	0.076	0.164	0.438
ENSMUST00000032237	ENSMUSG00000030138	0.18	0	0.358	0	0.031	0.667		0.222	0.005	0.371	0.019	0.084	0.569
ENSMUST00000109616	ENSMUSG00000053411	0.358	0	0.208	0	0.031	0.661		0.268	0.005	0.252	0.019	0.084	0.561
ENSMUST00000035106	ENSMUSG00000032519	0.192	0	0.312	0.001	0.065	0.69		0.217	0.005	0.331	0.027	0.097	0.6
ENSMUST00000002172	ENSMUSG00000002103	0.11	0	0.424	0.001	0.045	0.653		0.21	0.005	0.416	0.027	0.088	0.551
ENSMUST00000048409	ENSMUSG00000041986	0.043	0	0.606	0.004	0.077	0.42		0.112	0.005	0.483	0.076	0.117	0.367
ENSMUST00000002176	ENSMUSG00000002107	0.604	0.012	0.163	0.002	0.005	0.331		0.348	0.043	0.219	0.038	0.059	0.316
ENSMUST00000056948	ENSMUSG00000044211	0.028	0	0.615	0.002	0.103	0.624		0.109	0.005	0.486	0.038	0.148	0.509
ENSMUST00000135388	ENSMUSG00000033819	0.569	0.017	0.113	0.003	0.012	0.456		0.33	0.034	0.189	0.052	0.081	0.397
ENSMUST00000044252	ENSMUSG00000039183	0.285	0	0.185	0.002	0.075	0.675		0.249	0.005	0.236	0.038	0.113	0.579
ENSMUST00000077007	ENSMUSG00000025871	0.163	0.001	0.254	0.002	0.077	0.64		0.225	0.021	0.284	0.038	0.117	0.534
ENSMUST00000035105	ENSMUSG00000032518	0.481	0.053	0.009	0.265	0.252	0.102		0.289	0.089	0.08	0.155	0.208	0.183
ENSMUST00000154854	ENSMUSG00000087354	0	0.617	0	1	0.729	0		0.031	0.232	0.069	0.486	0.351	0.102
ENSMUST00000005722	ENSMUSG00000005583	0.766	0.236	0.532	0	0	0.128		0.446	0.13	0.461	0.019	0.015	0.203
ENSMUST00000072032	ENSMUSG00000058045	0.857	0.282	0.215	0	0	0.264		0.514	0.137	0.256	0.019	0.015	0.286
ENSMUST00000044250	ENSMUSG00000042650	0.259	0.001	0.205	0.002	0.039	0.68		0.232	0.021	0.25	0.038	0.085	0.586
ENSMUST00000089677	ENSMUSG00000022811	0.42	0.005	0.246	0	0.008	0.587		0.275	0.022	0.278	0.019	0.075	0.48
ENSMUST00000005234	ENSMUSG00000005103	0.019	0	0.307	0.383	0.786	0.41		0.088	0.005	0.327	0.2	0.38	0.361
ENSMUST00000101642	ENSMUSG00000020451	0.067	0.001	0.641	0.002	0.058	0.436		0.143	0.021	0.499	0.038	0.093	0.379
ENSMUST00000021220	ENSMUSG00000037601	0.025	0	0.41	0.099	0.655	0.459		0.104	0.005	0.407	0.112	0.313	0.4
ENSMUST00000150779	ENSMUSG00000054256	0.443	0.007	0.452	0	0.004	0.439		0.278	0.024	0.433	0.019	0.049	0.381
ENSMUST00000055655	ENSMUSG00000025153	0.086	0	0.181	0.025	0.366	0.621		0.172	0.005	0.233	0.068	0.192	0.506
ENSMUST00000042603	ENSMUSG00000041324	0.956	0.652	0.01	0.011	0.003	0.076		0.588	0.252	0.081	0.072	0.039	0.162
ENSMUST00000053737	ENSMUSG00000029439	0.204	0	0.253	0.001	0.047	0.698		0.213	0.005	0.283	0.027	0.089	0.612
ENSMUST00000098272	ENSMUSG00000074001	0.743	0.013	0.121	0.002	0.004	0.439		0.43	0.039	0.196	0.038	0.049	0.381
ENSMUST00000098275	ENSMUSG00000028207	0.001	0.849	0.261	0.077	0.002	0		0.034	0.364	0.29	0.093	0.031	0.102
ENSMUST00000150776	ENSMUSG00000015790	0.417	0	0.382	0.001	0.005	0.431		0.274	0.005	0.39	0.027	0.059	0.374
ENSMUST00000098277	ENSMUSG00000074005	0.606	0.035	0.415	0.001	0.001	0.236		0.349	0.063	0.41	0.027	0.023	0.267
ENSMUST00000057893	ENSMUSG00000050288	0.626	0.006	0.065	0.011	0.036	0.437		0.357	0.02	0.143	0.072	0.084	0.38
ENSMUST00000142910	ENSMUSG00000003762	0.712	0.999	0.001	0.051	0.002	0.002		0.408	0.456	0.07	0.098	0.031	0.104
ENSMUST00000034313	ENSMUSG00000031851	0.43	0.005	0.576	0	0.004	0.271		0.276	0.022	0.472	0.019	0.049	0.29
ENSMUST00000118605	ENSMUSG00000042105	0.165	0.137	0.939	0.008	0.002	0.013		0.225	0.102	0.84	0.079	0.031	0.112
ENSMUST00000055949	ENSMUSG00000048347	0.214	0	0.186	0.003	0.069	0.726		0.212	0.005	0.237	0.052	0.102	0.657
ENSMUST00000131608	ENSMUSG00000044117	0.002	0	0.36	0.323	0.816	0.274		0.037	0.005	0.373	0.175	0.396	0.292
ENSMUST00000073080	ENSMUSG00000058927	0.113	0.001	0.221	0.016	0.038	0.457		0.213	0.021	0.26	0.077	0.084	0.398
ENSMUST00000055946	ENSMUSG00000045967	0.494	0.678	0.491	0.001	0.001	0.059		0.294	0.266	0.45	0.027	0.023	0.149
ENSMUST00000055947	ENSMUSG00000047181	0.619	0.002	0.036	0.054	0.22	0.4		0.354	0.032	0.111	0.096	0.202	0.355
ENSMUST00000002710	ENSMUSG00000002635	0.149	0	0.281	0.001	0.046	0.722		0.22	0.005	0.306	0.027	0.089	0.651
ENSMUST00000069443	ENSMUSG00000055717	0.003	0	0.006	0.958	0.968	0.537		0.04	0.005	0.076	0.463	0.478	0.467
ENSMUST00000028229	ENSMUSG00000026872	0.023	0	0.179	0.214	0.747	0.571		0.099	0.005	0.231	0.157	0.36	0.48
ENSMUST00000028599	ENSMUSG00000027176	0.014	0	0.516	0.071	0.456	0.496		0.074	0.005	0.457	0.092	0.217	0.439
ENSMUST00000108226	ENSMUSG00000027674	0.019	0.004	0.912	0.004	0.026	0.105		0.088	0.027	0.803	0.076	0.08	0.185
ENSMUST00000111111	ENSMUSG00000029705	0.992	1	0.011	0.001	0	0.002		0.616	0.457	0.082	0.027	0.015	0.104
ENSMUST00000024761	ENSMUSG00000023965	0.086	0	0.666	0	0.017	0.52		0.172	0.005	0.517	0.019	0.079	0.451
ENSMUST00000024762	ENSMUSG00000023966	0.359	0	0.012	0.285	0.526	0.439		0.268	0.005	0.083	0.16	0.251	0.381
ENSMUST00000028222	ENSMUSG00000026864	0.134	0	0.462	0.002	0.038	0.528		0.218	0.005	0.437	0.038	0.084	0.457
ENSMUST00000028225	ENSMUSG00000026869	0.01	0	0.611	0.05	0.402	0.447		0.062	0.005	0.485	0.098	0.197	0.389
ENSMUST00000091466	ENSMUSG00000033991	0.008	0	0.822	0.063	0.447	0.271		0.056	0.005	0.681	0.094	0.213	0.29
ENSMUST00000024766	ENSMUSG00000023971	0.632	0.001	0.099	0.001	0.022	0.592		0.36	0.021	0.177	0.027	0.075	0.481
ENSMUST00000129954	ENSMUSG00000000766	0.014	0.95	0	0.317	0.072	0.029		0.074	0.425	0.069	0.173	0.107	0.125
ENSMUST00000129950	ENSMUSG00000085779	0	0.158	0.012	0.892	0.128	0		0.031	0.107	0.083	0.428	0.17	0.102
ENSMUST00000147845	ENSMUSG00000033379	0.915	0.316	0.071	0.001	0.001	0.178		0.557	0.147	0.149	0.027	0.023	0.23
ENSMUST00000017276	ENSMUSG00000017132	0.319	0.002	0.186	0.003	0.095	0.544		0.262	0.032	0.237	0.052	0.144	0.474
ENSMUST00000147846	ENSMUSG00000015837	0.004	0.001	0.178	0.066	0.377	0.332		0.043	0.021	0.23	0.093	0.193	0.317
ENSMUST00000061156	ENSMUSG00000035376	0.53	0.003	0.21	0.002	0.024	0.5		0.311	0.028	0.253	0.038	0.077	0.442
ENSMUST00000049312	ENSMUSG00000035953	0.132	0	0.31	0.003	0.051	0.657		0.219	0.005	0.329	0.052	0.091	0.556
ENSMUST00000039577	ENSMUSG00000023892	0.016	0	0.61	0.038	0.219	0.476		0.08	0.005	0.485	0.101	0.202	0.419
ENSMUST00000035010	ENSMUSG00000032437	0.006	0	0.65	0.034	0.554	0.367		0.05	0.005	0.504	0.093	0.263	0.33
ENSMUST00000025057	ENSMUSG00000024218	0.108	0	0.464	0	0.031	0.639		0.207	0.005	0.438	0.019	0.084	0.532
ENSMUST00000035012	ENSMUSG00000032438	0.051	0	0.093	0.138	0.127	0.386		0.124	0.005	0.172	0.115	0.169	0.346
ENSMUST00000098414	ENSMUSG00000074093	0.232	0	0.141	0.005	0.094	0.674		0.218	0.005	0.208	0.082	0.143	0.578
ENSMUST00000078357	ENSMUSG00000022505	0.603	0.005	0.017	0.028	0.107	0.332		0.347	0.022	0.089	0.075	0.15	0.317
ENSMUST00000078350	ENSMUSG00000036356	0.044	0	0.111	0.551	0.775	0.366		0.113	0.005	0.188	0.248	0.375	0.329
ENSMUST00000078352	ENSMUSG00000026825	0.037	0.002	0.9	0.021	0.024	0.114		0.112	0.032	0.787	0.07	0.077	0.193
ENSMUST00000025418	ENSMUSG00000024537	0.063	0	0.547	0.001	0.057	0.635		0.14	0.005	0.464	0.027	0.093	0.526
ENSMUST00000116316	ENSMUSG00000035126	0.764	0.068	0.305	0.014	0.002	0.055		0.445	0.09	0.325	0.079	0.031	0.145
ENSMUST00000025411	ENSMUSG00000024530	0.339	0.001	0.24	0	0.015	0.669		0.265	0.021	0.273	0.019	0.085	0.571
ENSMUST00000090227	ENSMUSG00000039100	0.019	0	0.655	0.016	0.242	0.459		0.088	0.005	0.508	0.077	0.208	0.4
ENSMUST00000111220	ENSMUSG00000005338	0.722	0.111	0.291	0	0.001	0.358		0.415	0.094	0.314	0.019	0.023	0.324
ENSMUST00000069449	ENSMUSG00000055723	0.523	0.005	0.139	0.001	0.019	0.573		0.307	0.022	0.207	0.027	0.076	0.48
ENSMUST00000149506	ENSMUSG00000087178	0.821	0.449	0.109	0.005	0.001	0.012		0.487	0.155	0.186	0.082	0.023	0.112
ENSMUST00000143035	ENSMUSG00000038178	0.356	0.004	0.204	0.006	0.009	0.376		0.268	0.027	0.249	0.083	0.071	0.337
ENSMUST00000025417	ENSMUSG00000024535	0.043	0	0.63	0.002	0.067	0.545		0.112	0.005	0.494	0.038	0.099	0.475
ENSMUST00000155812	ENSMUSG00000084880	0.782	0.006	0.073	0.001	0.003	0.457		0.458	0.02	0.151	0.027	0.039	0.398
ENSMUST00000125891	ENSMUSG00000039021	0.275	0.019	0.018	0.21	0.04	0.062		0.243	0.034	0.09	0.157	0.085	0.151
ENSMUST00000135740	ENSMUSG00000027900	0	0	0.066	0.953	0.984	0.279		0.031	0.005	0.144	0.46	0.487	0.294
ENSMUST00000076605	ENSMUSG00000024524	0.017	0	0.021	0.954	0.953	0.131		0.083	0.005	0.094	0.461	0.47	0.205
ENSMUST00000076354	ENSMUSG00000058254	0.103	0	0.36	0.001	0.054	0.714		0.202	0.005	0.373	0.027	0.092	0.637
ENSMUST00000006451	ENSMUSG00000006288	0.316	0	0.113	0.013	0.143	0.559		0.261	0.005	0.189	0.077	0.183	0.482
ENSMUST00000067444	ENSMUSG00000020932	0.002	0.007	0	0.718	0.938	0.16		0.037	0.024	0.069	0.338	0.462	0.221
ENSMUST00000067190	ENSMUSG00000054263	0.13	0.005	0.833	0	0.01	0.177		0.219	0.022	0.696	0.019	0.07	0.229
ENSMUST00000067443	ENSMUSG00000054404	0.365	0.003	0.318	0	0.008	0.594		0.269	0.028	0.336	0.019	0.075	0.482
ENSMUST00000125366	ENSMUSG00000019188	0.393	0	0.19	0.001	0.038	0.666		0.272	0.005	0.24	0.027	0.084	0.568
ENSMUST00000047443	ENSMUSG00000032718	0.07	0.001	0.856	0.001	0.009	0.257		0.145	0.021	0.728	0.027	0.071	0.282
ENSMUST00000022013	ENSMUSG00000021536	0.117	0	0.502	0.001	0.044	0.612		0.215	0.005	0.453	0.027	0.087	0.496
ENSMUST00000117686	ENSMUSG00000082301	0.656	0.011	0.112	0.026	0.004	0.115		0.372	0.047	0.189	0.07	0.049	0.193
ENSMUST00000117687	ENSMUSG00000024500	0.083	0	0.678	0.001	0.038	0.517		0.165	0.005	0.526	0.027	0.084	0.449
ENSMUST00000095768	ENSMUSG00000071345	0.174	0	0.072	0.284	0.551	0.505		0.224	0.005	0.15	0.16	0.262	0.444
ENSMUST00000052060	ENSMUSG00000028979	0	0.859	0.073	0.082	0.02	0.001		0.031	0.369	0.151	0.097	0.075	0.103
ENSMUST00000013299	ENSMUSG00000013155	0.737	0.004	0.119	0.001	0.003	0.502		0.425	0.027	0.194	0.027	0.039	0.443
ENSMUST00000026990	ENSMUSG00000025872	0.32	0	0.199	0.001	0.039	0.64		0.262	0.005	0.246	0.027	0.085	0.534
ENSMUST00000026993	ENSMUSG00000025875	0.978	0.991	0.103	0	0	0.033		0.605	0.451	0.18	0.019	0.015	0.128
ENSMUST00000101227	ENSMUSG00000031428	0.032	0	0.453	0.015	0.4	0.555		0.111	0.005	0.433	0.079	0.197	0.481
ENSMUST00000052068	ENSMUSG00000046402	0.838	0.215	0.021	0.035	0.009	0.095		0.499	0.126	0.094	0.095	0.071	0.177
ENSMUST00000137526	ENSMUSG00000038533	0.717	0.183	0.365	0	0.001	0.268		0.411	0.116	0.377	0.019	0.023	0.288
ENSMUST00000026999	ENSMUSG00000025880	0.08	0	0.095	0.094	0.534	0.562		0.158	0.005	0.173	0.109	0.255	0.483
ENSMUST00000095767	ENSMUSG00000004151	0.005	0.004	0.998	0.008	0.002	0.001		0.046	0.027	0.919	0.079	0.031	0.103
ENSMUST00000115481	ENSMUSG00000064127	0.136	0.002	0.465	0.006	0.027	0.295		0.218	0.032	0.438	0.083	0.082	0.303
ENSMUST00000071370	ENSMUSG00000035566	0.017	0	0.33	0.41	0.731	0.428		0.083	0.005	0.347	0.21	0.352	0.372
ENSMUST00000137035	ENSMUSG00000022747	0.573	0.422	0.822	0	0	0.066		0.333	0.153	0.681	0.019	0.015	0.154
ENSMUST00000054544	ENSMUSG00000049751	0.339	0.02	0.052	0.087	0.026	0.303		0.265	0.034	0.129	0.102	0.08	0.306
ENSMUST00000087557	ENSMUSG00000067377	0.006	0	0.89	0.125	0.548	0.136		0.05	0.005	0.774	0.116	0.261	0.208
ENSMUST00000139324	ENSMUSG00000022960	0	0.178	0.89	0.833	0.003	0		0.031	0.113	0.774	0.398	0.039	0.102
ENSMUST00000141681	ENSMUSG00000086266	0.392	0.099	0.004	0.28	0.357	0.063		0.272	0.096	0.074	0.158	0.191	0.152
ENSMUST00000055495	ENSMUSG00000043458	0.034	0	0.602	0.007	0.145	0.493		0.111	0.005	0.481	0.083	0.184	0.437
ENSMUST00000114086	ENSMUSG00000025959	0.189	0.001	0.12	0.011	0.2	0.602		0.218	0.021	0.195	0.072	0.191	0.487
ENSMUST00000043204	ENSMUSG00000035329	0.107	0.002	0.822	0	0.009	0.247		0.206	0.032	0.681	0.019	0.071	0.275
ENSMUST00000043200	ENSMUSG00000032870	0.148	0	0.35	0.001	0.045	0.702		0.22	0.005	0.364	0.027	0.088	0.618
ENSMUST00000126122	ENSMUSG00000086134	0.014	0.95	0	0.317	0.072	0.029		0.074	0.425	0.069	0.173	0.107	0.125
ENSMUST00000123440	ENSMUSG00000038807	0.198	0.001	0.331	0.001	0.021	0.58		0.215	0.021	0.347	0.027	0.075	0.48
ENSMUST00000067996	ENSMUSG00000054766	0.496	0.001	0.093	0.008	0.081	0.581		0.295	0.021	0.172	0.079	0.126	0.48
ENSMUST00000038193	ENSMUSG00000031959	0.041	0	0.335	0.061	0.55	0.54		0.112	0.005	0.351	0.095	0.262	0.47
ENSMUST00000038191	ENSMUSG00000042429	0.251	0.006	0.142	0.013	0.044	0.443		0.227	0.02	0.208	0.077	0.087	0.385
ENSMUST00000067224	ENSMUSG00000054280	0.446	0.002	0.101	0.004	0.089	0.532		0.279	0.032	0.179	0.076	0.138	0.461
ENSMUST00000030201	ENSMUSG00000028479	0.442	0.001	0.284	0	0.009	0.59		0.278	0.021	0.308	0.019	0.071	0.48
ENSMUST00000038194	ENSMUSG00000022360	0.773	0.246	0.306	0	0.001	0.168		0.451	0.132	0.326	0.019	0.023	0.225
ENSMUST00000110798	ENSMUSG00000079139	0.472	0.005	0.122	0.007	0.014	0.43		0.285	0.022	0.196	0.083	0.087	0.374
ENSMUST00000042942	ENSMUSG00000055319	0.019	0	0.533	0.016	0.27	0.605		0.088	0.005	0.461	0.077	0.205	0.49
ENSMUST00000154670	ENSMUSG00000050705	0.834	0.101	0.174	0.003	0.001	0.142		0.496	0.096	0.227	0.052	0.023	0.212
ENSMUST00000105235	ENSMUSG00000025369	0.669	0.069	0.234	0	0.001	0.341		0.38	0.09	0.269	0.019	0.023	0.319
ENSMUST00000030799	ENSMUSG00000028958	0.867	0.04	0.098	0.001	0.001	0.33		0.521	0.074	0.176	0.027	0.023	0.316
ENSMUST00000097947	ENSMUSG00000073787	0.2	0.895	0.121	0.008	0.004	0.016		0.214	0.391	0.196	0.079	0.049	0.115
ENSMUST00000119086	ENSMUSG00000081611	0.091	0	0.167	0.023	0.336	0.569		0.183	0.005	0.222	0.067	0.191	0.481
ENSMUST00000026194	ENSMUSG00000025188	0.705	0.013	0.064	0.003	0.02	0.403		0.403	0.039	0.142	0.052	0.075	0.357
ENSMUST00000097949	ENSMUSG00000028525	0.812	0.899	0.401	0	0	0.01		0.48	0.393	0.401	0.019	0.015	0.11
ENSMUST00000030795	ENSMUSG00000028953	0.034	0	0.786	0.001	0.055	0.486		0.111	0.005	0.635	0.027	0.092	0.43
ENSMUST00000030797	ENSMUSG00000028955	0.075	0	0.038	0.11	0.541	0.562		0.15	0.005	0.113	0.116	0.258	0.483
ENSMUST00000125478	ENSMUSG00000086082	0.872	0.183	0.017	0.039	0.009	0.103		0.525	0.116	0.089	0.102	0.071	0.184
ENSMUST00000065358	ENSMUSG00000032299	0.512	0.001	0.16	0.001	0.011	0.534		0.302	0.021	0.217	0.027	0.075	0.464
ENSMUST00000125476	ENSMUSG00000038861	0.158	0.009	0.508	0.003	0.01	0.227		0.223	0.049	0.455	0.052	0.07	0.261
ENSMUST00000048209	ENSMUSG00000063229	0.034	0	0.291	0.072	0.597	0.545		0.111	0.005	0.314	0.092	0.284	0.475
ENSMUST00000038705	ENSMUSG00000040359	0.019	0	0.485	0.068	0.508	0.519		0.088	0.005	0.447	0.092	0.242	0.45
ENSMUST00000031843	ENSMUSG00000029819	0.405	0	0.126	0.003	0.043	0.579		0.273	0.005	0.199	0.052	0.086	0.48
ENSMUST00000031841	ENSMUSG00000029817	0.036	0	0.489	0.005	0.135	0.644		0.111	0.005	0.449	0.082	0.177	0.539
ENSMUST00000057324	ENSMUSG00000047414	0.374	0.003	0.239	0.005	0.01	0.452		0.27	0.028	0.273	0.082	0.07	0.393
ENSMUST00000029316	ENSMUSG00000027752	0.15	0	0.174	0.012	0.13	0.673		0.22	0.005	0.227	0.075	0.172	0.577
ENSMUST00000031845	ENSMUSG00000029821	0.028	0	0.693	0.003	0.105	0.486		0.109	0.005	0.538	0.052	0.149	0.43
ENSMUST00000029315	ENSMUSG00000027751	0.035	0	0.531	0.004	0.11	0.646		0.111	0.005	0.46	0.076	0.152	0.542
ENSMUST00000144013	ENSMUSG00000027624	0.277	0.001	0.177	0.002	0.042	0.693		0.244	0.021	0.23	0.038	0.086	0.605
ENSMUST00000141536	ENSMUSG00000026827	0.056	0	0.016	0.921	0.936	0.292		0.132	0.005	0.088	0.443	0.461	0.301
ENSMUST00000114335	ENSMUSG00000029106	0.17	0.014	0.865	0.021	0.009	0.019		0.225	0.036	0.74	0.07	0.071	0.117
ENSMUST00000110071	ENSMUSG00000035439	0.248	0.001	0.504	0.001	0.026	0.426		0.226	0.021	0.454	0.027	0.08	0.371
ENSMUST00000027826	ENSMUSG00000026544	0.753	0.125	0.506	0	0.001	0.153		0.437	0.098	0.454	0.019	0.023	0.216
ENSMUST00000023812	ENSMUSG00000023050	0.425	0.005	0.359	0	0.004	0.53		0.275	0.022	0.372	0.019	0.049	0.459
ENSMUST00000023810	ENSMUSG00000023048	0.597	0.001	0.137	0.001	0.023	0.605		0.345	0.021	0.206	0.027	0.076	0.49
ENSMUST00000085668	ENSMUSG00000066647	0.033	0	0.673	0.002	0.06	0.578		0.111	0.005	0.522	0.038	0.094	0.48
ENSMUST00000102708	ENSMUSG00000079426	0.881	0.055	0.085	0.001	0.002	0.345		0.532	0.09	0.164	0.027	0.031	0.32
ENSMUST00000100397	ENSMUSG00000075525	0.934	0.96	0.086	0.04	0	0.001		0.572	0.431	0.165	0.103	0.015	0.103
ENSMUST00000102705	ENSMUSG00000028702	0	0.001	0.001	0.998	0.999	0.04		0.031	0.021	0.07	0.485	0.495	0.134
ENSMUST00000102704	ENSMUSG00000028702	0	0.984	0.999	0.002	0	0		0.031	0.446	0.921	0.038	0.015	0.102
ENSMUST00000023818	ENSMUSG00000023055	0.088	0	0.525	0.001	0.074	0.632		0.177	0.005	0.459	0.027	0.111	0.521
ENSMUST00000038228	ENSMUSG00000034723	0.031	0	0.666	0.002	0.059	0.591		0.11	0.005	0.517	0.038	0.094	0.481
ENSMUST00000102703	ENSMUSG00000037001	0.03	0	0.435	0.016	0.22	0.541		0.11	0.005	0.422	0.077	0.202	0.471
ENSMUST00000016638	ENSMUSG00000016494	0.743	0.038	0.217	0	0.001	0.39		0.43	0.069	0.258	0.019	0.023	0.348
ENSMUST00000116245	ENSMUSG00000080125	0.528	0.001	0.117	0.006	0.033	0.49		0.31	0.021	0.193	0.083	0.084	0.434
ENSMUST00000116244	ENSMUSG00000080124	0.078	0.498	0.004	0.123	0.129	0.041		0.154	0.162	0.074	0.116	0.171	0.134
ENSMUST00000014981	ENSMUSG00000014837	0.12	0	0.695	0	0.026	0.474		0.217	0.005	0.54	0.019	0.08	0.417
ENSMUST00000119222	ENSMUSG00000064068	0.303	0.001	0.377	0.001	0.025	0.518		0.258	0.021	0.386	0.027	0.078	0.449
ENSMUST00000026446	ENSMUSG00000025381	0.19	0	0.224	0.003	0.092	0.645		0.218	0.005	0.262	0.052	0.141	0.541
ENSMUST00000120705	ENSMUSG00000042492	0.061	0.056	0	0.947	0.906	0.015		0.138	0.09	0.069	0.457	0.444	0.114
ENSMUST00000069870	ENSMUSG00000017418	0.078	0.001	0.524	0.001	0.026	0.527		0.154	0.021	0.459	0.027	0.08	0.456
ENSMUST00000081769	ENSMUSG00000034488	0.006	0	0.889	0.094	0.269	0.134		0.05	0.005	0.772	0.109	0.205	0.207
ENSMUST00000029429	ENSMUSG00000027840	0.131	0.013	0.353	0.003	0.004	0.31		0.219	0.039	0.367	0.052	0.049	0.309
ENSMUST00000119558	ENSMUSG00000070814	0.837	0.015	0.085	0.001	0.002	0.42		0.499	0.034	0.164	0.027	0.031	0.367
ENSMUST00000089579	ENSMUSG00000051343	0.195	0.004	0.579	0.001	0.007	0.287		0.216	0.027	0.473	0.027	0.077	0.299
ENSMUST00000147272	ENSMUSG00000035649	0.003	0.001	0.31	0.072	0.227	0.282		0.04	0.021	0.329	0.092	0.205	0.296
ENSMUST00000147273	ENSMUSG00000022721	0.786	0.009	0.102	0.001	0.005	0.446		0.461	0.049	0.18	0.027	0.059	0.388
ENSMUST00000026448	ENSMUSG00000025384	0.634	0.002	0.047	0.02	0.098	0.466		0.36	0.032	0.123	0.072	0.145	0.408
ENSMUST00000015236	ENSMUSG00000015092	0.511	0.015	0.076	0.042	0.016	0.275		0.301	0.034	0.154	0.104	0.082	0.292
ENSMUST00000044002	ENSMUSG00000036687	0.024	0.081	0	1	0.629	0		0.102	0.087	0.069	0.486	0.3	0.102
ENSMUST00000044007	ENSMUSG00000039670	0.889	0.085	0.116	0.001	0.001	0.286		0.538	0.089	0.192	0.027	0.023	0.298
ENSMUST00000134952	ENSMUSG00000022763	0.978	0.99	0.118	0	0	0.024		0.605	0.45	0.193	0.019	0.015	0.121
ENSMUST00000064759	ENSMUSG00000014601	0.087	0	0.473	0.001	0.061	0.698		0.175	0.005	0.443	0.027	0.095	0.612
ENSMUST00000031158	ENSMUSG00000029246	0.044	0.001	0.203	0.539	0.869	0.192		0.113	0.021	0.249	0.241	0.425	0.237
ENSMUST00000044009	ENSMUSG00000039145	0.263	0.002	0.386	0.001	0.01	0.528		0.235	0.032	0.393	0.027	0.07	0.457
ENSMUST00000107283	ENSMUSG00000028136	0.049	0	0.685	0.014	0.07	0.223		0.12	0.005	0.532	0.079	0.103	0.258
ENSMUST00000082158	ENSMUSG00000026203	0.374	0.001	0.073	0.023	0.251	0.395		0.27	0.021	0.151	0.067	0.208	0.352
ENSMUST00000015239	ENSMUSG00000015095	0.767	0.063	0.264	0	0.001	0.34		0.447	0.092	0.292	0.019	0.023	0.318
ENSMUST00000126789	ENSMUSG00000086759	0	0.878	0.388	0.919	0.062	0		0.031	0.381	0.394	0.442	0.095	0.102
ENSMUST00000022496	ENSMUSG00000021929	0.027	0	0.748	0.003	0.061	0.369		0.108	0.005	0.589	0.052	0.095	0.331
ENSMUST00000140104	ENSMUSG00000086356	0	0.916	0.162	0.589	0.1	0		0.031	0.404	0.218	0.27	0.147	0.102
ENSMUST00000020849	ENSMUSG00000020541	0.042	0	0.746	0.008	0.028	0.296		0.112	0.005	0.587	0.079	0.083	0.303
ENSMUST00000094412	ENSMUSG00000070561	0.65	0.01	0.199	0.001	0.002	0.395		0.368	0.05	0.246	0.027	0.031	0.352
ENSMUST00000126787	ENSMUSG00000027111	0.1	0.001	0.46	0.001	0.032	0.585		0.197	0.021	0.436	0.027	0.084	0.48
ENSMUST00000127939	ENSMUSG00000006418	0.245	0	0.253	0	0.041	0.708		0.224	0.005	0.283	0.019	0.085	0.628
ENSMUST00000037418	ENSMUSG00000034111	0.039	0	0.41	0.009	0.165	0.668		0.111	0.005	0.407	0.074	0.185	0.57
ENSMUST00000055100	ENSMUSG00000043004	0.123	0	0.072	0.281	0.649	0.55		0.218	0.005	0.15	0.159	0.31	0.479
ENSMUST00000006105	ENSMUSG00000005951	0.396	0.001	0.383	0	0.007	0.468		0.272	0.021	0.391	0.019	0.077	0.41
ENSMUST00000076957	ENSMUSG00000060166	0.926	0.188	0.046	0.001	0.001	0.261		0.566	0.118	0.122	0.027	0.023	0.284
ENSMUST00000132119	ENSMUSG00000087444	0.504	0.036	0.003	0.168	0.298	0.115		0.298	0.065	0.072	0.143	0.198	0.193
ENSMUST00000034856	ENSMUSG00000032306	0.122	0	0.365	0.002	0.141	0.623		0.218	0.005	0.377	0.038	0.182	0.508
ENSMUST00000135825	ENSMUSG00000078700	0.001	0.008	0.958	0.005	0.025	0.022		0.034	0.039	0.865	0.082	0.078	0.119
ENSMUST00000149040	ENSMUSG00000023939	0	0.001	0	1	1	0		0.031	0.021	0.069	0.486	0.495	0.102
ENSMUST00000034507	ENSMUSG00000032009	0.076	0	0.281	0.013	0.17	0.714		0.151	0.005	0.306	0.077	0.184	0.637
ENSMUST00000041780	ENSMUSG00000037419	0.018	0	0.402	0.056	0.521	0.535		0.086	0.005	0.402	0.096	0.248	0.465
ENSMUST00000034509	ENSMUSG00000032011	0.423	0.001	0.493	0	0.003	0.433		0.275	0.021	0.45	0.019	0.039	0.376
ENSMUST00000034508	ENSMUSG00000032010	0.415	0.001	0.144	0.001	0.034	0.696		0.274	0.021	0.209	0.027	0.084	0.609
ENSMUST00000034859	ENSMUSG00000032309	0.017	0.001	0.766	0.002	0.059	0.266		0.083	0.021	0.61	0.038	0.094	0.287
ENSMUST00000095893	ENSMUSG00000061759	0.3	0.001	0.279	0.001	0.011	0.555		0.257	0.021	0.304	0.027	0.075	0.481
ENSMUST00000040789	ENSMUSG00000024084	0	0	0.006	0.999	0.997	0.047		0.031	0.005	0.076	0.485	0.494	0.139
ENSMUST00000113487	ENSMUSG00000024949	0.04	0	0.709	0.001	0.077	0.516		0.111	0.005	0.552	0.027	0.117	0.448
ENSMUST00000040960	ENSMUSG00000036814	0.26	0	0.093	0.006	0.08	0.716		0.233	0.005	0.172	0.083	0.123	0.641
ENSMUST00000150942	ENSMUSG00000042606	0.532	0.005	0.305	0	0.002	0.511		0.312	0.022	0.325	0.019	0.031	0.447
ENSMUST00000040783	ENSMUSG00000005501	0.362	0.001	0.105	0.006	0.065	0.61		0.269	0.021	0.182	0.083	0.097	0.494
ENSMUST00000044268	ENSMUSG00000039660	0.689	0.009	0.187	0	0.001	0.505		0.392	0.049	0.238	0.019	0.023	0.444
ENSMUST00000070777	ENSMUSG00000052752	0.829	0.033	0.099	0.001	0.002	0.335		0.493	0.062	0.177	0.027	0.031	0.317
ENSMUST00000101672	ENSMUSG00000073272	0.009	0.001	0.843	0.097	0.216	0.106		0.059	0.021	0.71	0.111	0.2	0.186
ENSMUST00000077930	ENSMUSG00000071454	0.07	0	0.184	0.058	0.432	0.565		0.145	0.005	0.235	0.096	0.207	0.482
ENSMUST00000129314	ENSMUSG00000029050	0.224	0.003	0.161	0.01	0.034	0.36		0.214	0.028	0.218	0.071	0.084	0.325
ENSMUST00000106108	ENSMUSG00000042446	0.026	0	0.425	0.337	0.452	0.38		0.107	0.005	0.416	0.182	0.215	0.341
ENSMUST00000123481	ENSMUSG00000028246	0.026	0	0.76	0.012	0.095	0.271		0.107	0.005	0.603	0.075	0.144	0.29
ENSMUST00000129312	ENSMUSG00000080741	0.122	0.002	0.622	0.001	0.037	0.399		0.218	0.032	0.49	0.027	0.084	0.354
ENSMUST00000023677	ENSMUSG00000022956	0.161	0.004	0.273	0.011	0.022	0.265		0.224	0.027	0.299	0.072	0.075	0.287
ENSMUST00000027315	ENSMUSG00000026135	0.011	0.003	0.171	0.057	0.033	0.143		0.065	0.028	0.225	0.096	0.084	0.212
ENSMUST00000112563	ENSMUSG00000033540	0	0	0.873	0.181	0.69	0.092		0.031	0.005	0.751	0.153	0.331	0.175
ENSMUST00000112564	ENSMUSG00000079351	0.759	0.061	0.192	0.001	0.001	0.235		0.441	0.091	0.241	0.027	0.023	0.267
ENSMUST00000145525	ENSMUSG00000087406	0.377	0.028	0.261	0.002	0.004	0.338		0.27	0.054	0.29	0.038	0.049	0.318
ENSMUST00000027312	ENSMUSG00000026134	0.041	0	0.608	0.002	0.042	0.556		0.112	0.005	0.484	0.038	0.086	0.482
ENSMUST00000145527	ENSMUSG00000078350	0	0.368	0.01	0.231	0.549	0.025		0.031	0.154	0.081	0.157	0.261	0.122
ENSMUST00000112568	ENSMUSG00000035168	0.004	0.002	0.778	0.024	0.156	0.101		0.043	0.032	0.625	0.067	0.187	0.182
ENSMUST00000100574	ENSMUSG00000072501	0.083	0.001	0.494	0.004	0.048	0.458		0.165	0.021	0.451	0.076	0.09	0.399
ENSMUST00000005532	ENSMUSG00000005397	0.191	0.001	0.063	0.018	0.221	0.548		0.218	0.021	0.141	0.076	0.203	0.477
ENSMUST00000072735	ENSMUSG00000057411	0.71	0.009	0.184	0.001	0.003	0.414		0.407	0.049	0.235	0.027	0.039	0.363
ENSMUST00000113553	ENSMUSG00000026213	0.036	0	0.413	0.043	0.337	0.391		0.111	0.005	0.409	0.103	0.191	0.349
ENSMUST00000041569	ENSMUSG00000036598	0.879	0.255	0.202	0	0.001	0.234		0.53	0.133	0.248	0.019	0.023	0.266
ENSMUST00000021416	ENSMUSG00000021028	0.062	0	0.278	0.017	0.209	0.66		0.139	0.005	0.303	0.077	0.196	0.56
ENSMUST00000021411	ENSMUSG00000021023	0.116	0.001	0.585	0	0.009	0.517		0.215	0.021	0.475	0.019	0.071	0.449
ENSMUST00000021410	ENSMUSG00000021022	0.095	0.002	0.773	0	0.015	0.322		0.19	0.032	0.619	0.019	0.085	0.314
ENSMUST00000021413	ENSMUSG00000021025	0.622	0.003	0.09	0.002	0.02	0.518		0.355	0.028	0.169	0.038	0.075	0.449
ENSMUST00000021412	ENSMUSG00000021024	0.068	0	0.55	0.001	0.062	0.55		0.144	0.005	0.465	0.027	0.095	0.479
ENSMUST00000075724	ENSMUSG00000036120	0.373	0	0.152	0.003	0.071	0.651		0.27	0.005	0.213	0.052	0.105	0.549
ENSMUST00000041565	ENSMUSG00000038564	0.11	0	0.499	0.001	0.051	0.651		0.21	0.005	0.452	0.027	0.091	0.549
ENSMUST00000113966	ENSMUSG00000052372	0.727	0.089	0.23	0	0.001	0.335		0.418	0.092	0.266	0.019	0.023	0.317
ENSMUST00000066478	ENSMUSG00000039021	0.087	0.002	0.352	0.043	0.297	0.278		0.175	0.032	0.366	0.103	0.198	0.294
ENSMUST00000036236	ENSMUSG00000038388	0.205	0.05	0.914	0.001	0.002	0.07		0.213	0.087	0.806	0.027	0.031	0.157
ENSMUST00000103153	ENSMUSG00000074671	0.065	0	0.33	0.006	0.154	0.722		0.142	0.005	0.347	0.083	0.186	0.651
ENSMUST00000103152	ENSMUSG00000018669	0.435	0	0.121	0.002	0.047	0.652		0.277	0.005	0.196	0.038	0.089	0.55
ENSMUST00000020896	ENSMUSG00000020577	0.113	0.001	0.793	0	0.008	0.344		0.213	0.021	0.643	0.019	0.075	0.319
ENSMUST00000143595	ENSMUSG00000087002	0.617	0.997	0.003	0.04	0.003	0.015		0.353	0.455	0.072	0.103	0.039	0.114
ENSMUST00000107868	ENSMUSG00000020541	0.008	0	0.811	0.015	0.234	0.311		0.056	0.005	0.667	0.079	0.207	0.31
ENSMUST00000100951	ENSMUSG00000044060	0.081	0	0.556	0.001	0.027	0.576		0.161	0.005	0.466	0.027	0.082	0.48
ENSMUST00000041621	ENSMUSG00000037216	0.697	0.028	0.127	0.004	0.003	0.342		0.398	0.054	0.2	0.076	0.039	0.319
ENSMUST00000107863	ENSMUSG00000056158	0.696	0.147	0.274	0	0.001	0.315		0.397	0.105	0.3	0.019	0.023	0.311
ENSMUST00000134378	ENSMUSG00000026199	0.009	0.008	0.592	0.032	0.005	0.077		0.059	0.039	0.477	0.088	0.059	0.163
ENSMUST00000107861	ENSMUSG00000056158	0.943	0.793	0.055	0.001	0	0.14		0.579	0.331	0.132	0.027	0.015	0.211
ENSMUST00000018625	ENSMUSG00000018481	0.008	0	0.803	0.021	0.223	0.37		0.056	0.005	0.656	0.07	0.204	0.332
ENSMUST00000107866	ENSMUSG00000078716	0.352	0.004	0.408	0	0.005	0.542		0.267	0.027	0.406	0.019	0.059	0.472
ENSMUST00000041623	ENSMUSG00000041773	0.099	0	0.403	0.002	0.028	0.596		0.196	0.005	0.403	0.038	0.083	0.483
ENSMUST00000101429	ENSMUSG00000029810	0.461	0.001	0.147	0.003	0.034	0.588		0.282	0.021	0.211	0.052	0.084	0.48
ENSMUST00000135983	ENSMUSG00000025877	0	0.859	0.073	0.082	0.02	0.001		0.031	0.369	0.151	0.097	0.075	0.103
ENSMUST00000101427	ENSMUSG00000032740	0.931	0.777	0.045	0.012	0.001	0.051		0.569	0.322	0.121	0.075	0.023	0.142
ENSMUST00000101426	ENSMUSG00000023367	0.652	0.015	0.309	0	0.001	0.384		0.369	0.034	0.329	0.019	0.023	0.344
ENSMUST00000155638	ENSMUSG00000014313	0.003	0.266	0.979	0.018	0.002	0.001		0.04	0.135	0.894	0.076	0.031	0.103
ENSMUST00000033554	ENSMUSG00000031210	0.016	0	0.862	0.005	0.089	0.22		0.08	0.005	0.736	0.082	0.138	0.256
ENSMUST00000031483	ENSMUSG00000029507	0.121	0.002	0.44	0.001	0.022	0.509		0.218	0.032	0.426	0.027	0.075	0.446
ENSMUST00000095165	ENSMUSG00000050751	0.323	0.483	0.329	0.007	0.003	0.032		0.263	0.16	0.346	0.083	0.039	0.127
ENSMUST00000030125	ENSMUSG00000028416	0.315	0.002	0.291	0.001	0.032	0.554		0.261	0.032	0.314	0.027	0.084	0.481
ENSMUST00000148144	ENSMUSG00000034593	0.017	0.001	0.434	0.259	0.719	0.138		0.083	0.021	0.422	0.155	0.346	0.21
ENSMUST00000067167	ENSMUSG00000054237	0.056	0	0.391	0.005	0.148	0.667		0.132	0.005	0.396	0.082	0.186	0.569
ENSMUST00000041627	ENSMUSG00000041592	0	0	0.001	0.999	0.997	0.176		0.031	0.005	0.07	0.485	0.494	0.229
ENSMUST00000039016	ENSMUSG00000035342	0.438	0.005	0.063	0.023	0.126	0.44		0.277	0.022	0.141	0.067	0.167	0.382
ENSMUST00000100816	ENSMUSG00000018076	0.385	0.008	0.284	0	0.003	0.558		0.271	0.039	0.308	0.019	0.039	0.482
ENSMUST00000004910	ENSMUSG00000004788	0.659	0.006	0.166	0.001	0.01	0.502		0.373	0.02	0.221	0.027	0.07	0.443
ENSMUST00000032936	ENSMUSG00000030697	0.468	0.001	0.155	0.002	0.032	0.617		0.284	0.021	0.215	0.038	0.084	0.501
ENSMUST00000032934	ENSMUSG00000030695	0.094	0	0.372	0.01	0.187	0.554		0.188	0.005	0.383	0.071	0.184	0.481
ENSMUST00000066610	ENSMUSG00000048458	0.787	0.298	0.4	0	0	0.193		0.462	0.141	0.401	0.019	0.015	0.238
ENSMUST00000031486	ENSMUSG00000029513	0.612	0.047	0.446	0	0.001	0.322		0.351	0.084	0.429	0.019	0.023	0.314
ENSMUST00000044911	ENSMUSG00000039615	0.716	0.005	0.153	0.001	0.003	0.497		0.411	0.022	0.214	0.027	0.039	0.44
ENSMUST00000109867	ENSMUSG00000041961	0.352	0.001	0.147	0.002	0.051	0.671		0.267	0.021	0.211	0.038	0.091	0.574
ENSMUST00000109866	ENSMUSG00000020484	0.084	0.005	0.379	0.012	0.061	0.27		0.167	0.022	0.388	0.075	0.095	0.29
ENSMUST00000112685	ENSMUSG00000025265	0.313	0.255	0.112	0.006	0.009	0.023		0.261	0.133	0.189	0.083	0.071	0.12
ENSMUST00000109869	ENSMUSG00000032869	0.137	0	0.493	0.002	0.099	0.542		0.219	0.005	0.45	0.038	0.146	0.472
ENSMUST00000109868	ENSMUSG00000050002	0.372	0.004	0.571	0	0.003	0.346		0.27	0.027	0.47	0.019	0.039	0.32
ENSMUST00000120204	ENSMUSG00000028782	0.819	0.011	0.036	0.003	0.002	0.455		0.485	0.047	0.111	0.052	0.031	0.396
ENSMUST00000088896	ENSMUSG00000030126	0.454	0.002	0.148	0.002	0.025	0.603		0.28	0.032	0.211	0.038	0.078	0.488
ENSMUST00000046518	ENSMUSG00000057963	0.302	0.001	0.133	0.011	0.231	0.526		0.257	0.021	0.204	0.072	0.206	0.456
ENSMUST00000046513	ENSMUSG00000037747	0.015	0	0.343	0.316	0.779	0.425		0.077	0.005	0.358	0.172	0.377	0.37
ENSMUST00000028691	ENSMUSG00000027255	0.347	0.001	0.072	0.014	0.078	0.579		0.267	0.021	0.15	0.079	0.119	0.48
ENSMUST00000046516	ENSMUSG00000055694	0.709	0.013	0.108	0.002	0.004	0.438		0.406	0.039	0.185	0.038	0.049	0.38
ENSMUST00000046515	ENSMUSG00000027698	0.053	0	0.856	0	0.015	0.315		0.128	0.005	0.728	0.019	0.085	0.311
ENSMUST00000046514	ENSMUSG00000026615	0.117	0	0.337	0.002	0.076	0.668		0.215	0.005	0.353	0.038	0.115	0.57
ENSMUST00000005394	ENSMUSG00000005262	0.059	0	0.368	0.004	0.105	0.72		0.136	0.005	0.379	0.076	0.149	0.647
ENSMUST00000001365	ENSMUSG00000028811	0.339	0.002	0.482	0	0.006	0.474		0.265	0.032	0.446	0.019	0.07	0.417
ENSMUST00000073029	ENSMUSG00000021461	0.029	0	0.359	0.022	0.371	0.617		0.11	0.005	0.372	0.068	0.192	0.501
ENSMUST00000058719	ENSMUSG00000028649	0.086	0.001	0.506	0.008	0.065	0.387		0.172	0.021	0.454	0.079	0.097	0.346
ENSMUST00000057151	ENSMUSG00000043061	0.228	0.004	0.605	0	0.012	0.415		0.216	0.027	0.482	0.019	0.081	0.364
ENSMUST00000150563	ENSMUSG00000019590	0	0.001	0.463	0.806	0.797	0.042		0.031	0.021	0.437	0.384	0.386	0.135
ENSMUST00000004622	ENSMUSG00000004508	0.003	0	0.375	0.203	0.836	0.379		0.04	0.005	0.385	0.158	0.407	0.34
ENSMUST00000089501	ENSMUSG00000068262	0.274	0.004	0.051	0.261	0.295	0.312		0.242	0.027	0.128	0.155	0.199	0.31
ENSMUST00000142977	ENSMUSG00000024483	0.004	0.002	0.5	0.018	0.125	0.217		0.043	0.032	0.453	0.076	0.166	0.254
ENSMUST00000073025	ENSMUSG00000026150	0.033	0	0.757	0.001	0.066	0.46		0.111	0.005	0.6	0.027	0.098	0.401
ENSMUST00000131475	ENSMUSG00000002797	0.059	0	0.594	0.001	0.053	0.645		0.136	0.005	0.478	0.027	0.092	0.541
ENSMUST00000002549	ENSMUSG00000002475	0.034	0	0.881	0.002	0.051	0.23		0.111	0.005	0.762	0.038	0.091	0.263
ENSMUST00000114533	ENSMUSG00000029141	0.001	0	0.824	0.022	0.303	0.143		0.034	0.005	0.684	0.068	0.197	0.212
ENSMUST00000088345	ENSMUSG00000024163	0.009	0.002	0.778	0.008	0.072	0.16		0.059	0.032	0.625	0.079	0.107	0.221
ENSMUST00000113215	ENSMUSG00000032261	0.033	0.089	0.979	0.001	0.001	0.01		0.111	0.092	0.894	0.027	0.023	0.11
ENSMUST00000020321	ENSMUSG00000020120	0.001	0	0.88	0.113	0.288	0.086		0.034	0.005	0.76	0.116	0.2	0.17
ENSMUST00000114536	ENSMUSG00000024036	0.01	0	0.496	0.635	0.75	0.276		0.062	0.005	0.451	0.295	0.362	0.293
ENSMUST00000137868	ENSMUSG00000026207	0.794	0.008	0.097	0.001	0.002	0.426		0.467	0.039	0.175	0.027	0.031	0.371
ENSMUST00000141338	ENSMUSG00000086895	0.478	0.008	0.458	0.001	0.003	0.281		0.287	0.039	0.435	0.027	0.039	0.296
ENSMUST00000076034	ENSMUSG00000059479	0.099	0.04	0.983	0	0	0.004		0.196	0.074	0.899	0.019	0.015	0.105
ENSMUST00000020329	ENSMUSG00000020122	0.192	0.001	0.497	0	0.034	0.548		0.217	0.021	0.452	0.019	0.084	0.477
ENSMUST00000079746	ENSMUSG00000037373	0.197	0	0.362	0.001	0.05	0.671		0.215	0.005	0.375	0.027	0.091	0.574
ENSMUST00000131940	ENSMUSG00000026922	0.226	0.34	0.002	0.361	0.203	0.057		0.215	0.153	0.071	0.192	0.193	0.147
ENSMUST00000109280	ENSMUSG00000044950	0.009	0.001	0.531	0.07	0.221	0.252		0.059	0.021	0.46	0.092	0.203	0.278
ENSMUST00000105251	ENSMUSG00000025404	0.233	0.167	0.701	0.001	0.002	0.093		0.218	0.109	0.545	0.027	0.031	0.176
ENSMUST00000105705	ENSMUSG00000029001	0.001	0	0.847	0.062	0.216	0.099		0.034	0.005	0.715	0.095	0.2	0.181
ENSMUST00000109287	ENSMUSG00000022629	0.014	0	0.716	0.003	0.061	0.41		0.074	0.005	0.558	0.052	0.095	0.361
ENSMUST00000067058	ENSMUSG00000045140	0.243	0.004	0.655	0.006	0.002	0.139		0.223	0.027	0.508	0.083	0.031	0.21
ENSMUST00000109289	ENSMUSG00000022629	0.034	0	0.401	0.015	0.239	0.551		0.111	0.005	0.401	0.079	0.208	0.479
ENSMUST00000074043	ENSMUSG00000037465	0.007	0	0.217	0.933	0.931	0.144		0.053	0.005	0.258	0.45	0.458	0.213
ENSMUST00000105259	ENSMUSG00000020124	0.034	0.001	0.791	0.002	0.049	0.366		0.111	0.021	0.641	0.038	0.091	0.329
ENSMUST00000038765	ENSMUSG00000037035	0.031	0.002	0.803	0.017	0.205	0.131		0.11	0.032	0.656	0.077	0.194	0.205
ENSMUST00000062572	ENSMUSG00000049551	0.178	0.004	0.731	0.002	0.035	0.252		0.223	0.027	0.572	0.038	0.084	0.278
ENSMUST00000088092	ENSMUSG00000071660	0.049	0.002	0.365	0.305	0.078	0.142		0.12	0.032	0.377	0.168	0.119	0.212
ENSMUST00000056578	ENSMUSG00000047843	0.15	0	0.177	0.017	0.179	0.653		0.22	0.005	0.23	0.077	0.182	0.551
ENSMUST00000091090	ENSMUSG00000021041	0.842	0.255	0.095	0.011	0.004	0.136		0.502	0.133	0.173	0.072	0.049	0.208
ENSMUST00000128764	ENSMUSG00000021963	0.16	0.001	0.399	0.001	0.03	0.617		0.224	0.021	0.401	0.027	0.084	0.501
ENSMUST00000051870	ENSMUSG00000047710	0.056	0	0.507	0.002	0.085	0.683		0.132	0.005	0.455	0.038	0.133	0.59
ENSMUST00000077741	ENSMUSG00000060681	0.166	0.008	0.58	0.001	0.004	0.28		0.225	0.039	0.473	0.027	0.049	0.295
ENSMUST00000037879	ENSMUSG00000039879	0.022	0	0.219	0.132	0.689	0.544		0.097	0.005	0.259	0.115	0.33	0.474
ENSMUST00000035222	ENSMUSG00000032602	0.043	0	0.735	0.002	0.106	0.444		0.112	0.005	0.576	0.038	0.15	0.386
ENSMUST00000035220	ENSMUSG00000032601	0.045	0.001	0.879	0	0.028	0.305		0.114	0.021	0.759	0.019	0.083	0.307
ENSMUST00000035227	ENSMUSG00000032606	0.356	0.001	0.291	0	0.01	0.549		0.268	0.021	0.314	0.019	0.07	0.478
ENSMUST00000031554	ENSMUSG00000029569	0.001	0	0.467	0.612	0.882	0.265		0.034	0.005	0.439	0.283	0.432	0.287
ENSMUST00000098640	ENSMUSG00000053641	0.003	0	0.697	0.251	0.691	0.165		0.04	0.005	0.542	0.155	0.331	0.224
ENSMUST00000002874	ENSMUSG00000002797	0.214	0.003	0.588	0.001	0.009	0.309		0.212	0.028	0.476	0.027	0.071	0.309
ENSMUST00000053386	ENSMUSG00000043162	0.103	0.001	0.807	0	0.014	0.35		0.202	0.021	0.661	0.019	0.087	0.321
ENSMUST00000020446	ENSMUSG00000020225	0.017	0	0.507	0.06	0.506	0.518		0.083	0.005	0.455	0.095	0.241	0.449
ENSMUST00000117836	ENSMUSG00000022971	0.112	0	0.228	0.019	0.318	0.522		0.212	0.005	0.265	0.074	0.193	0.452
ENSMUST00000025314	ENSMUSG00000024442	0.395	0.001	0.216	0	0.023	0.667		0.272	0.021	0.257	0.019	0.076	0.569
ENSMUST00000031556	ENSMUSG00000029571	0.025	0	0.658	0.004	0.113	0.49		0.104	0.005	0.511	0.076	0.154	0.434
ENSMUST00000141059	ENSMUSG00000034377	0.498	0.001	0.015	0.044	0.193	0.438		0.296	0.021	0.087	0.103	0.186	0.38
ENSMUST00000090413	ENSMUSG00000070697	0.137	0	0.438	0	0.037	0.624		0.219	0.005	0.424	0.019	0.084	0.509
ENSMUST00000020448	ENSMUSG00000020227	0.379	0.971	0.108	0.333	0	0		0.271	0.438	0.185	0.18	0.015	0.102
ENSMUST00000030578	ENSMUSG00000028788	0.325	0.001	0.249	0.001	0.03	0.567		0.263	0.021	0.28	0.027	0.084	0.481
ENSMUST00000114657	ENSMUSG00000000838	0.031	0.003	0.798	0.05	0.026	0.095		0.11	0.028	0.65	0.098	0.08	0.177
ENSMUST00000036904	ENSMUSG00000037075	0.022	0	0.641	0.005	0.119	0.559		0.097	0.005	0.499	0.082	0.159	0.482
ENSMUST00000061906	ENSMUSG00000048936	0.496	0.007	0.1	0.004	0.029	0.481		0.295	0.024	0.178	0.076	0.084	0.425
ENSMUST00000002818	ENSMUSG00000002741	0.12	0	0.497	0.001	0.051	0.648		0.217	0.005	0.452	0.027	0.091	0.545
ENSMUST00000009234	ENSMUSG00000009090	0.144	0	0.542	0	0.036	0.554		0.219	0.005	0.463	0.019	0.084	0.481
ENSMUST00000069259	ENSMUSG00000029601	0	0.012	0.995	0.938	0.263	0		0.031	0.043	0.915	0.452	0.206	0.102
ENSMUST00000080152	ENSMUSG00000063412	0.022	0	0.314	0.055	0.53	0.53		0.097	0.005	0.333	0.096	0.253	0.459
ENSMUST00000094783	ENSMUSG00000029108	0.028	0	0.81	0.008	0.091	0.307		0.109	0.005	0.665	0.079	0.14	0.308
ENSMUST00000038506	ENSMUSG00000058740	0.155	0	0.109	0.157	0.458	0.581		0.222	0.005	0.186	0.13	0.218	0.48
ENSMUST00000053232	ENSMUSG00000059895	0.097	0	0.21	0.016	0.219	0.696		0.193	0.005	0.253	0.077	0.202	0.609
ENSMUST00000120816	ENSMUSG00000081128	0.217	0	0.319	0.001	0.032	0.612		0.213	0.005	0.337	0.027	0.084	0.496
ENSMUST00000024957	ENSMUSG00000024145	0.026	0	0.677	0.015	0.089	0.426		0.107	0.005	0.526	0.079	0.138	0.371
ENSMUST00000024956	ENSMUSG00000024143	0.167	0.001	0.728	0	0.012	0.374		0.225	0.021	0.569	0.019	0.081	0.335
ENSMUST00000024954	ENSMUSG00000024140	0.462	0.006	0.192	0.002	0.021	0.508		0.282	0.02	0.241	0.038	0.075	0.446
ENSMUST00000110892	ENSMUSG00000046523	0.272	0	0.118	0.012	0.145	0.603		0.24	0.005	0.193	0.075	0.184	0.488
ENSMUST00000110329	ENSMUSG00000037458	0.004	0	0.786	0.288	0.427	0.143		0.043	0.005	0.635	0.161	0.206	0.212
ENSMUST00000020118	ENSMUSG00000019960	0.191	0.003	0.751	0.001	0.003	0.269		0.218	0.028	0.593	0.027	0.039	0.289
ENSMUST00000102956	ENSMUSG00000021870	0.198	0.156	0.181	0.003	0.003	0.151		0.215	0.107	0.233	0.052	0.039	0.215
ENSMUST00000052472	ENSMUSG00000047454	0.067	0.002	0.798	0.001	0.013	0.225		0.143	0.032	0.65	0.027	0.086	0.259
ENSMUST00000138514	ENSMUSG00000022940	0.15	0	0.354	0.009	0.089	0.446		0.22	0.005	0.368	0.074	0.138	0.388
ENSMUST00000138516	ENSMUSG00000026991	0.029	0	0.004	0.454	0.855	0.458		0.11	0.005	0.074	0.22	0.417	0.399
ENSMUST00000112997	ENSMUSG00000026883	0.697	0.554	0.605	0	0	0.096		0.398	0.191	0.482	0.019	0.015	0.178
ENSMUST00000137732	ENSMUSG00000030519	0.035	0.007	0.463	0.006	0.02	0.158		0.111	0.024	0.437	0.083	0.075	0.22
ENSMUST00000028187	ENSMUSG00000026840	0.884	0.111	0.081	0.001	0.001	0.34		0.534	0.094	0.16	0.027	0.023	0.318
ENSMUST00000003635	ENSMUSG00000003541	0.435	0	0.179	0.001	0.016	0.533		0.277	0.005	0.231	0.027	0.082	0.462
ENSMUST00000071562	ENSMUSG00000038268	0.459	0.006	0.308	0	0.006	0.525		0.282	0.02	0.328	0.019	0.07	0.455
ENSMUST00000132925	ENSMUSG00000045482	0.346	0.002	0.177	0.005	0.039	0.533		0.266	0.032	0.23	0.082	0.085	0.462
ENSMUST00000041003	ENSMUSG00000036983	0.017	0	0.939	0.006	0.043	0.143		0.083	0.005	0.84	0.083	0.086	0.212
ENSMUST00000034051	ENSMUSG00000031634	0.031	0	0.733	0.013	0.196	0.286		0.11	0.005	0.574	0.077	0.188	0.298
ENSMUST00000029078	ENSMUSG00000027562	0.008	0	0.015	0.711	0.902	0.637		0.056	0.005	0.087	0.335	0.442	0.529
ENSMUST00000047177	ENSMUSG00000036992	0.384	0.002	0.159	0.001	0.023	0.591		0.271	0.032	0.217	0.027	0.076	0.481
ENSMUST00000029075	ENSMUSG00000027560	0.075	0	0.043	0.774	0.892	0.309		0.15	0.005	0.119	0.367	0.437	0.309
ENSMUST00000047173	ENSMUSG00000041124	0.018	0	0.822	0.002	0.061	0.44		0.086	0.005	0.681	0.038	0.095	0.382
ENSMUST00000075671	ENSMUSG00000030722	0.117	0	0.255	0.003	0.079	0.702		0.215	0.005	0.285	0.052	0.122	0.618
ENSMUST00000096069	ENSMUSG00000033799	0.01	0	0.602	0.065	0.299	0.486		0.062	0.005	0.481	0.093	0.198	0.43
ENSMUST00000006669	ENSMUSG00000006494	0.121	0	0.438	0	0.016	0.634		0.218	0.005	0.424	0.019	0.082	0.525
ENSMUST00000155712	ENSMUSG00000018501	0.001	0	0.287	0.781	0.487	0.05		0.034	0.005	0.31	0.371	0.231	0.141
ENSMUST00000136022	ENSMUSG00000085042	0.072	0	0.114	0.87	0.449	0.069		0.147	0.005	0.19	0.417	0.214	0.156
ENSMUST00000136027	ENSMUSG00000086239	0.052	0.014	0.077	0.024	0.482	0.19		0.126	0.036	0.155	0.067	0.229	0.236
ENSMUST00000030684	ENSMUSG00000028869	0.155	0.001	0.475	0.001	0.038	0.547		0.222	0.021	0.443	0.027	0.084	0.476
ENSMUST00000087951	ENSMUSG00000048832	0.245	0	0.226	0.002	0.056	0.664		0.224	0.005	0.264	0.038	0.093	0.565
ENSMUST00000123785	ENSMUSG00000027961	0.745	0.179	0.421	0.008	0.001	0.039		0.431	0.114	0.414	0.079	0.023	0.133
ENSMUST00000123830	ENSMUSG00000028549	0.047	0	0.887	0.001	0.021	0.241		0.117	0.005	0.77	0.027	0.075	0.271
ENSMUST00000046071	ENSMUSG00000042115	0.212	0.932	0.856	0.001	0	0.003		0.212	0.414	0.728	0.027	0.015	0.105
ENSMUST00000123788	ENSMUSG00000024667	0.007	0.003	0.01	0.999	0.314	0		0.053	0.028	0.081	0.485	0.194	0.102
ENSMUST00000030683	ENSMUSG00000028864	0.022	0.003	0.911	0.001	0.01	0.12		0.097	0.028	0.802	0.027	0.07	0.197
ENSMUST00000052387	ENSMUSG00000044043	0.012	0	0.564	0.07	0.462	0.42		0.068	0.005	0.469	0.092	0.219	0.367
ENSMUST00000126881	ENSMUSG00000023805	0.086	0	0.309	0.005	0.221	0.627		0.172	0.005	0.329	0.082	0.203	0.513
ENSMUST00000115605	ENSMUSG00000075704	0.023	0.443	0.228	0.008	0.018	0.012		0.099	0.154	0.265	0.079	0.077	0.112
ENSMUST00000152843	ENSMUSG00000004667	0.313	0.002	0.625	0.001	0.003	0.293		0.261	0.032	0.491	0.027	0.039	0.302
ENSMUST00000115606	ENSMUSG00000075704	0.375	0	0.123	0.003	0.044	0.571		0.27	0.005	0.197	0.052	0.087	0.48
ENSMUST00000130280	ENSMUSG00000085764	0.088	0.506	0	1	0.183	0		0.177	0.164	0.069	0.486	0.182	0.102
ENSMUST00000116469	ENSMUSG00000080223	0.517	0.135	0.267	0.001	0.001	0.25		0.304	0.102	0.294	0.027	0.023	0.277
ENSMUST00000071745	ENSMUSG00000063171	0.185	0	0.113	0.058	0.392	0.525		0.22	0.005	0.189	0.096	0.195	0.455
ENSMUST00000126214	ENSMUSG00000039578	0.042	0.002	0.75	0.002	0.019	0.246		0.112	0.032	0.592	0.038	0.076	0.274
ENSMUST00000031305	ENSMUSG00000029360	0.537	0.025	0.499	0	0.002	0.25		0.314	0.046	0.452	0.019	0.031	0.277
ENSMUST00000068282	ENSMUSG00000059811	0.026	0	0.771	0.001	0.052	0.435		0.107	0.005	0.616	0.027	0.092	0.378
ENSMUST00000064503	ENSMUSG00000009207	0.035	0.017	0.858	0.01	0.006	0.078		0.111	0.034	0.73	0.071	0.07	0.164
ENSMUST00000118547	ENSMUSG00000081568	0.14	0.03	0.861	0.001	0.004	0.11		0.218	0.059	0.734	0.027	0.049	0.189
ENSMUST00000143203	ENSMUSG00000020546	0.49	0.011	0.338	0	0.004	0.488		0.292	0.047	0.354	0.019	0.049	0.433
ENSMUST00000075718	ENSMUSG00000035642	0.065	0.005	0.692	0.006	0.022	0.165		0.142	0.022	0.537	0.083	0.075	0.224
ENSMUST00000019065	ENSMUSG00000018921	0.619	0.001	0.132	0.001	0.009	0.585		0.354	0.021	0.203	0.027	0.071	0.48
ENSMUST00000123164	ENSMUSG00000020381	0	0.064	0	1	0.991	0		0.031	0.092	0.069	0.486	0.491	0.102
ENSMUST00000112024	ENSMUSG00000056486	0.07	0	0.563	0.006	0.03	0.43		0.145	0.005	0.468	0.083	0.084	0.374
ENSMUST00000144461	ENSMUSG00000022960	0.014	0.95	0	0.317	0.072	0.029		0.074	0.425	0.069	0.173	0.107	0.125
ENSMUST00000023312	ENSMUSG00000022636	0.43	0.002	0.06	0.007	0.12	0.535		0.276	0.032	0.137	0.083	0.16	0.465
ENSMUST00000043077	ENSMUSG00000035686	0.434	0.001	0.148	0.002	0.041	0.604		0.277	0.021	0.211	0.038	0.085	0.489
ENSMUST00000123169	ENSMUSG00000056596	0.137	0.097	0.398	0.004	0.007	0.108		0.219	0.096	0.4	0.076	0.077	0.188
ENSMUST00000043074	ENSMUSG00000038274	0.6	0.506	0.006	0.396	0.045	0.058		0.346	0.164	0.076	0.205	0.088	0.148
ENSMUST00000119949	ENSMUSG00000050347	0.006	0	0.025	0.569	0.873	0.492		0.05	0.005	0.099	0.259	0.427	0.436
ENSMUST00000119768	ENSMUSG00000082491	0.341	0.002	0.273	0.001	0.011	0.496		0.266	0.032	0.299	0.027	0.075	0.439
ENSMUST00000119943	ENSMUSG00000048279	0.062	0.004	0.912	0.003	0.008	0.123		0.139	0.027	0.803	0.052	0.075	0.199
ENSMUST00000000449	ENSMUSG00000000439	0.108	0	0.462	0.001	0.045	0.655		0.207	0.005	0.437	0.027	0.088	0.554
ENSMUST00000026832	ENSMUSG00000025736	0.519	0.001	0.181	0.001	0.026	0.584		0.305	0.021	0.233	0.027	0.08	0.479
ENSMUST00000122208	ENSMUSG00000082571	0.013	0.001	0.934	0.021	0.035	0.088		0.071	0.021	0.833	0.07	0.084	0.172
ENSMUST00000026831	ENSMUSG00000025735	0.627	0.009	0.168	0.001	0.004	0.516		0.358	0.049	0.223	0.027	0.049	0.448
ENSMUST00000021860	ENSMUSG00000021423	0.01	0	0.466	0.058	0.569	0.528		0.062	0.005	0.439	0.096	0.27	0.457
ENSMUST00000008088	ENSMUSG00000007944	0.283	0	0.075	0.021	0.119	0.63		0.248	0.005	0.153	0.07	0.159	0.518
ENSMUST00000140012	ENSMUSG00000050751	0.822	0.667	0.018	0.011	0.002	0.049		0.487	0.26	0.09	0.072	0.031	0.141
ENSMUST00000050476	ENSMUSG00000044837	0.165	0.001	0.349	0.002	0.035	0.572		0.225	0.021	0.363	0.038	0.084	0.48
ENSMUST00000122786	ENSMUSG00000084735	0.622	0.049	0.136	0.007	0.004	0.316		0.355	0.086	0.205	0.083	0.049	0.312
ENSMUST00000137198	ENSMUSG00000086392	0.002	0	0.527	0.032	0.171	0.254		0.037	0.005	0.459	0.088	0.183	0.28
ENSMUST00000137199	ENSMUSG00000086982	0.944	0.601	0.065	0.002	0.001	0.133		0.579	0.222	0.143	0.038	0.023	0.207
ENSMUST00000121888	ENSMUSG00000044252	0.069	0	0.681	0.001	0.063	0.495		0.145	0.005	0.529	0.027	0.096	0.438
ENSMUST00000139848	ENSMUSG00000034472	0.964	0.898	0.112	0	0	0.092		0.595	0.393	0.189	0.019	0.015	0.175
ENSMUST00000068860	ENSMUSG00000055540	0.252	0.792	0.975	0	0	0.004		0.228	0.331	0.888	0.019	0.015	0.105
ENSMUST00000120625	ENSMUSG00000082274	0.123	0	0.334	0.001	0.056	0.699		0.218	0.005	0.35	0.027	0.093	0.614
ENSMUST00000108372	ENSMUSG00000039717	0.003	0	0.272	0.764	0.931	0.249		0.04	0.005	0.298	0.362	0.458	0.276
ENSMUST00000044443	ENSMUSG00000032826	0.674	0.018	0.191	0.001	0.003	0.38		0.383	0.035	0.241	0.027	0.039	0.341
ENSMUST00000107675	ENSMUSG00000028086	0.909	0.477	0.17	0.001	0	0.145		0.553	0.159	0.224	0.027	0.015	0.213
ENSMUST00000044442	ENSMUSG00000023972	0.029	0	0.021	0.949	0.955	0.308		0.11	0.005	0.094	0.458	0.471	0.309
ENSMUST00000108379	ENSMUSG00000078786	0.083	0	0.688	0	0.029	0.531		0.165	0.005	0.534	0.019	0.084	0.46
ENSMUST00000048319	ENSMUSG00000042628	0.054	0	0.374	0.01	0.299	0.598		0.129	0.005	0.384	0.071	0.198	0.484
ENSMUST00000098190	ENSMUSG00000028278	0.817	0.048	0.078	0.001	0.002	0.378		0.484	0.085	0.156	0.027	0.031	0.339
ENSMUST00000107679	ENSMUSG00000028086	0.268	0.002	0.4	0	0.01	0.552		0.238	0.032	0.401	0.019	0.07	0.48
ENSMUST00000136591	ENSMUSG00000044224	0.967	0.979	0.254	0	0	0.009		0.597	0.443	0.284	0.019	0.015	0.109
ENSMUST00000064495	ENSMUSG00000052566	0.323	0.002	0.629	0	0.008	0.35		0.263	0.032	0.493	0.019	0.075	0.321
ENSMUST00000133298	ENSMUSG00000047495	0.447	0.004	0.157	0.001	0.015	0.552		0.279	0.027	0.216	0.027	0.085	0.48
ENSMUST00000030303	ENSMUSG00000052914	0.013	0	0.532	0.018	0.411	0.525		0.071	0.005	0.461	0.076	0.2	0.455
ENSMUST00000060427	ENSMUSG00000053560	0.531	0.017	0.275	0	0.003	0.426		0.311	0.034	0.301	0.019	0.039	0.371
ENSMUST00000030306	ENSMUSG00000028572	0.003	0	0.673	0.113	0.538	0.291		0.04	0.005	0.522	0.116	0.257	0.301
ENSMUST00000151414	ENSMUSG00000035297	0.012	0	0.651	0.062	0.086	0.113		0.068	0.005	0.505	0.095	0.134	0.192
ENSMUST00000140914	ENSMUSG00000032965	0.223	0.247	0.091	0.093	0.014	0.081		0.214	0.132	0.17	0.108	0.087	0.166
ENSMUST00000125257	ENSMUSG00000031667	0	0	0.028	0.458	0.827	0.336		0.031	0.005	0.102	0.221	0.402	0.317
ENSMUST00000003850	ENSMUSG00000003752	0.278	0.001	0.252	0.001	0.02	0.615		0.245	0.021	0.283	0.027	0.075	0.499
ENSMUST00000065536	ENSMUSG00000021234	0.031	0	0.72	0.001	0.044	0.525		0.11	0.005	0.562	0.027	0.087	0.455
ENSMUST00000048010	ENSMUSG00000039497	0.149	0	0.388	0.001	0.046	0.656		0.22	0.005	0.394	0.027	0.089	0.555
ENSMUST00000026227	ENSMUSG00000025209	0.096	0	0.396	0.001	0.075	0.697		0.192	0.005	0.399	0.027	0.113	0.611
ENSMUST00000066863	ENSMUSG00000026409	0.017	0	0.438	0.1	0.474	0.508		0.083	0.005	0.424	0.112	0.225	0.446
ENSMUST00000034452	ENSMUSG00000031971	0.265	0.003	0.391	0.001	0.012	0.49		0.236	0.028	0.396	0.027	0.081	0.434
ENSMUST00000113771	ENSMUSG00000039220	0.03	0	0.278	0.044	0.425	0.582		0.11	0.005	0.303	0.103	0.205	0.479
ENSMUST00000020665	ENSMUSG00000020397	0.028	0.001	0.829	0.011	0.02	0.166		0.109	0.021	0.691	0.072	0.075	0.224
ENSMUST00000022272	ENSMUSG00000021752	0.288	0.005	0.615	0	0.003	0.371		0.251	0.022	0.486	0.019	0.039	0.333
ENSMUST00000125317	ENSMUSG00000085333	0.58	0.233	0.395	0.002	0.002	0.086		0.336	0.129	0.398	0.038	0.031	0.17
ENSMUST00000067298	ENSMUSG00000054312	0.71	0.422	0.031	0.104	0.008	0.148		0.407	0.153	0.105	0.114	0.075	0.214
ENSMUST00000139592	ENSMUSG00000087338	0.047	0.477	0.588	0.004	0.014	0.012		0.117	0.159	0.476	0.076	0.087	0.112
ENSMUST00000062370	ENSMUSG00000045690	0.218	0.003	0.075	0.062	0.121	0.418		0.213	0.028	0.153	0.095	0.162	0.366
ENSMUST00000107067	ENSMUSG00000048747	0.39	0.941	0.001	0.943	0.164	0.001		0.272	0.419	0.07	0.455	0.186	0.103
ENSMUST00000107491	ENSMUSG00000068921	0.099	0	0.305	0.005	0.134	0.673		0.196	0.005	0.325	0.082	0.176	0.577
ENSMUST00000037623	ENSMUSG00000039114	0.715	0.299	0.579	0	0	0.13		0.41	0.142	0.473	0.019	0.015	0.204
ENSMUST00000027123	ENSMUSG00000025980	0.066	0	0.195	0.031	0.195	0.544		0.143	0.005	0.243	0.085	0.187	0.474
ENSMUST00000027122	ENSMUSG00000025979	0.008	0	0.766	0.216	0.529	0.195		0.056	0.005	0.61	0.157	0.252	0.239
ENSMUST00000025836	ENSMUSG00000024902	0.596	0.002	0.152	0.001	0.009	0.485		0.344	0.032	0.213	0.027	0.071	0.429
ENSMUST00000051129	ENSMUSG00000046807	0.314	0.001	0.215	0.002	0.082	0.614		0.261	0.021	0.256	0.038	0.128	0.498
ENSMUST00000027127	ENSMUSG00000025982	0.029	0	0.439	0.012	0.168	0.642		0.11	0.005	0.425	0.075	0.185	0.537
ENSMUST00000108705	ENSMUSG00000047342	0.101	0.001	0.732	0.001	0.016	0.387		0.199	0.021	0.573	0.027	0.082	0.346
ENSMUST00000027125	ENSMUSG00000025981	0.021	0	0.719	0.006	0.083	0.521		0.094	0.005	0.561	0.083	0.129	0.452
ENSMUST00000090380	ENSMUSG00000039704	0.04	0	0.584	0.003	0.091	0.572		0.111	0.005	0.475	0.052	0.14	0.48
ENSMUST00000146310	ENSMUSG00000028945	0.01	0.001	0.072	0.777	0.906	0.055		0.062	0.021	0.15	0.369	0.444	0.145
ENSMUST00000082002	ENSMUSG00000058777	0.312	0.012	0.062	0.108	0.031	0.276		0.261	0.043	0.14	0.115	0.084	0.293
ENSMUST00000051126	ENSMUSG00000045657	0.032	0	0.809	0.007	0.138	0.296		0.111	0.005	0.664	0.083	0.179	0.303
ENSMUST00000025804	ENSMUSG00000024870	0.595	0.002	0.144	0.001	0.017	0.573		0.344	0.032	0.209	0.027	0.079	0.48
ENSMUST00000146314	ENSMUSG00000085894	0.907	0.577	0.164	0	0	0.082		0.551	0.207	0.22	0.019	0.015	0.167
ENSMUST00000004565	ENSMUSG00000004451	0.427	0.005	0.466	0	0.007	0.438		0.276	0.022	0.439	0.019	0.077	0.38
ENSMUST00000109752	ENSMUSG00000022443	0.821	0.095	0.168	0	0.002	0.338		0.487	0.095	0.223	0.019	0.031	0.318
ENSMUST00000022808	ENSMUSG00000022194	0.757	0.013	0.058	0.003	0.007	0.432		0.44	0.039	0.135	0.052	0.077	0.375
ENSMUST00000030163	ENSMUSG00000028451	0.024	0.014	0.984	0.001	0.001	0.002		0.102	0.036	0.9	0.027	0.023	0.104
ENSMUST00000081104	ENSMUSG00000062580	0.287	0.001	0.42	0.016	0.011	0.23		0.25	0.021	0.413	0.077	0.075	0.263
ENSMUST00000022803	ENSMUSG00000022193	0.188	0	0.191	0.031	0.092	0.418		0.219	0.005	0.241	0.085	0.141	0.366
ENSMUST00000025802	ENSMUSG00000024869	0.658	0.046	0.666	0	0.001	0.136		0.373	0.083	0.517	0.019	0.023	0.208
ENSMUST00000018337	ENSMUSG00000026361	0.008	0	0.495	0.253	0.782	0.341		0.056	0.005	0.451	0.155	0.378	0.319
ENSMUST00000022806	ENSMUSG00000022194	0.082	0	0.449	0.002	0.114	0.627		0.163	0.005	0.431	0.038	0.155	0.513
ENSMUST00000018333	ENSMUSG00000018189	0.021	0.001	0.897	0.003	0.049	0.205		0.094	0.021	0.783	0.052	0.091	0.246
ENSMUST00000025835	ENSMUSG00000024900	0.057	0	0.611	0.005	0.202	0.42		0.134	0.005	0.485	0.082	0.192	0.367
ENSMUST00000034458	ENSMUSG00000031826	0.121	0	0.683	0	0.042	0.469		0.218	0.005	0.53	0.019	0.086	0.411
ENSMUST00000020408	ENSMUSG00000020184	0.025	0	0.084	0.465	0.752	0.377		0.104	0.005	0.163	0.222	0.363	0.338
ENSMUST00000113516	ENSMUSG00000062960	0.103	0	0.294	0.004	0.096	0.721		0.202	0.005	0.316	0.076	0.144	0.649
ENSMUST00000101439	ENSMUSG00000020463	0.008	0	0.64	0.577	0.642	0.217		0.056	0.005	0.499	0.263	0.307	0.254
ENSMUST00000113512	ENSMUSG00000073643	0.185	0.001	0.194	0.005	0.099	0.618		0.22	0.021	0.243	0.082	0.146	0.502
ENSMUST00000020400	ENSMUSG00000060780	0.443	0.006	0.269	0	0.012	0.47		0.278	0.02	0.296	0.019	0.081	0.413
ENSMUST00000040577	ENSMUSG00000038046	0.282	0	0.503	0	0.011	0.499		0.247	0.005	0.453	0.019	0.075	0.441
ENSMUST00000040576	ENSMUSG00000034981	0.059	0.072	0.996	0.001	0	0.002		0.136	0.088	0.916	0.027	0.015	0.104
ENSMUST00000156380	ENSMUSG00000087687	0.42	0.003	0.103	0.015	0.019	0.375		0.275	0.028	0.18	0.079	0.076	0.336
ENSMUST00000040572	ENSMUSG00000039810	0.46	0.003	0.221	0	0.009	0.607		0.282	0.028	0.26	0.019	0.071	0.492
ENSMUST00000070905	ENSMUSG00000056652	0.007	0.959	0.007	0.007	0.024	0.001		0.053	0.43	0.077	0.083	0.077	0.103
ENSMUST00000153402	ENSMUSG00000085631	0.973	0.996	0.047	0	0	0.01		0.601	0.454	0.123	0.019	0.015	0.11
ENSMUST00000156926	ENSMUSG00000084849	0.001	0.043	0.151	0.059	0.24	0.01		0.034	0.079	0.213	0.096	0.208	0.11
ENSMUST00000037333	ENSMUSG00000034165	0.422	0.004	0.318	0	0.005	0.51		0.275	0.027	0.336	0.019	0.059	0.446
ENSMUST00000037330	ENSMUSG00000032968	0.963	0.683	0.05	0.002	0	0.169		0.594	0.269	0.127	0.038	0.015	0.226
ENSMUST00000037337	ENSMUSG00000039178	0.004	0	0.572	0.414	0.788	0.186		0.043	0.005	0.471	0.211	0.381	0.234
ENSMUST00000125536	ENSMUSG00000063049	0.824	0.09	0.149	0.002	0.001	0.159		0.489	0.093	0.212	0.038	0.023	0.22
ENSMUST00000101633	ENSMUSG00000020435	0.88	0.998	0.672	0	0	0.006		0.531	0.455	0.522	0.019	0.015	0.107
ENSMUST00000110437	ENSMUSG00000023330	0.06	0	0.462	0.002	0.066	0.684		0.137	0.005	0.437	0.038	0.098	0.592
ENSMUST00000101637	ENSMUSG00000071454	0.257	0	0.071	0.112	0.439	0.466		0.231	0.005	0.149	0.116	0.21	0.408
ENSMUST00000010899	ENSMUSG00000010755	0.054	0	0.696	0.006	0.203	0.298		0.129	0.005	0.541	0.083	0.193	0.304
ENSMUST00000097147	ENSMUSG00000078633	0.591	0.002	0.159	0.001	0.01	0.547		0.342	0.032	0.217	0.027	0.07	0.476
ENSMUST00000065813	ENSMUSG00000053407	0	0.801	0.909	0.088	0.001	0		0.031	0.336	0.799	0.103	0.023	0.102
ENSMUST00000037877	ENSMUSG00000038932	0.261	0.002	0.114	0.122	0.032	0.02		0.234	0.032	0.19	0.116	0.084	0.118
ENSMUST00000041197	ENSMUSG00000040997	0.175	0	0.097	0.026	0.31	0.527		0.224	0.005	0.175	0.07	0.195	0.456
ENSMUST00000058383	ENSMUSG00000045896	0.028	0	0.493	0.006	0.238	0.628		0.109	0.005	0.45	0.083	0.208	0.515
ENSMUST00000054462	ENSMUSG00000003134	0.081	0	0.191	0.041	0.324	0.608		0.161	0.005	0.241	0.104	0.192	0.492
ENSMUST00000106722	ENSMUSG00000035901	0.111	0	0.306	0.002	0.071	0.722		0.211	0.005	0.326	0.038	0.105	0.651
ENSMUST00000084828	ENSMUSG00000042029	0.015	0	0.373	0.288	0.776	0.419		0.077	0.005	0.383	0.161	0.375	0.366
ENSMUST00000036572	ENSMUSG00000040616	0.57	0.007	0.209	0	0.003	0.562		0.331	0.024	0.253	0.019	0.039	0.483
ENSMUST00000036570	ENSMUSG00000040760	0.039	0	0.537	0.004	0.097	0.634		0.111	0.005	0.462	0.076	0.145	0.525
ENSMUST00000066285	ENSMUSG00000025092	0.112	0.002	0.919	0.001	0.005	0.141		0.212	0.032	0.813	0.027	0.059	0.211
ENSMUST00000105139	ENSMUSG00000078348	0.493	0.001	0.171	0.002	0.038	0.561		0.294	0.021	0.225	0.038	0.084	0.483
ENSMUST00000156656	ENSMUSG00000028399	0.422	0.989	0.019	0.016	0.002	0.001		0.275	0.45	0.092	0.077	0.031	0.103
ENSMUST00000052949	ENSMUSG00000025877	0	0.08	0.04	0.998	0.139	0		0.031	0.087	0.116	0.485	0.18	0.102
ENSMUST00000100943	ENSMUSG00000072768	0.935	0.919	0.002	0.022	0.002	0.008		0.572	0.406	0.071	0.068	0.031	0.109
ENSMUST00000093800	ENSMUSG00000049493	0	0	0.002	0.991	0.99	0.482		0.031	0.005	0.071	0.481	0.49	0.427
ENSMUST00000100944	ENSMUSG00000072769	0.508	0.004	0.165	0.003	0.005	0.48		0.3	0.027	0.22	0.052	0.059	0.424
ENSMUST00000156650	ENSMUSG00000082286	0.776	0.929	0.006	0.036	0.007	0.032		0.453	0.412	0.076	0.097	0.077	0.127
ENSMUST00000034692	ENSMUSG00000032172	0.813	0.026	0.087	0.001	0.002	0.404		0.481	0.048	0.166	0.027	0.031	0.357
ENSMUST00000070478	ENSMUSG00000025743	0.656	0.005	0.054	0.003	0.02	0.527		0.372	0.022	0.131	0.052	0.075	0.456
ENSMUST00000099126	ENSMUSG00000074622	0.524	0.287	0.783	0	0.001	0.097		0.308	0.138	0.631	0.019	0.023	0.179
ENSMUST00000013511	ENSMUSG00000013367	0.703	0.003	0.211	0.001	0.004	0.458		0.402	0.028	0.254	0.027	0.049	0.399
ENSMUST00000001179	ENSMUSG00000001151	0.307	0.002	0.414	0	0.015	0.598		0.259	0.032	0.409	0.019	0.085	0.484
ENSMUST00000061483	ENSMUSG00000049086	0.302	0.001	0.218	0.002	0.036	0.618		0.257	0.021	0.258	0.038	0.084	0.502
ENSMUST00000001172	ENSMUSG00000079610	0.549	0.002	0.11	0.003	0.026	0.556		0.32	0.032	0.187	0.052	0.08	0.482
ENSMUST00000082319	ENSMUSG00000024400	0.011	0	0.855	0.008	0.158	0.274		0.065	0.005	0.726	0.079	0.186	0.292
ENSMUST00000097499	ENSMUSG00000073517	0.707	0.137	0.135	0.001	0.002	0.175		0.405	0.102	0.205	0.027	0.031	0.228
ENSMUST00000121529	ENSMUSG00000004070	0	0	0.005	0.997	0.995	0.266		0.031	0.005	0.075	0.484	0.493	0.287
ENSMUST00000097494	ENSMUSG00000069893	0.001	0	0.344	0.091	0.693	0.293		0.034	0.005	0.359	0.106	0.332	0.302
ENSMUST00000097495	ENSMUSG00000073514	0.011	0	0.801	0.033	0.141	0.228		0.065	0.005	0.654	0.091	0.182	0.262
ENSMUST00000055738	ENSMUSG00000031431	0.196	0.073	0.946	0.001	0.001	0.049		0.216	0.087	0.849	0.027	0.023	0.141
ENSMUST00000121523	ENSMUSG00000081887	0.156	0	0.191	0.004	0.068	0.709		0.223	0.005	0.241	0.076	0.1	0.629
ENSMUST00000121520	ENSMUSG00000031310	0.088	0	0.249	0.013	0.224	0.689		0.177	0.005	0.28	0.077	0.204	0.599
ENSMUST00000097493	ENSMUSG00000041406	0	0.004	0.969	0.902	0.316	0		0.031	0.027	0.88	0.433	0.194	0.102
ENSMUST00000021201	ENSMUSG00000020841	0.028	0	0.09	0.558	0.838	0.484		0.109	0.005	0.169	0.252	0.408	0.428
ENSMUST00000021750	ENSMUSG00000021313	0.083	0	0.36	0.009	0.082	0.515		0.165	0.005	0.373	0.074	0.128	0.448
ENSMUST00000021203	ENSMUSG00000020843	0.13	0	0.677	0	0.022	0.471		0.219	0.005	0.526	0.019	0.075	0.414
ENSMUST00000021204	ENSMUSG00000020844	0.648	0.003	0.078	0.006	0.04	0.48		0.367	0.028	0.156	0.083	0.085	0.424
ENSMUST00000014421	ENSMUSG00000055204	0.166	0	0.474	0	0.012	0.554		0.225	0.005	0.443	0.019	0.081	0.481
ENSMUST00000021207	ENSMUSG00000020846	0.635	0.002	0.008	0.028	0.152	0.382		0.361	0.032	0.078	0.075	0.186	0.342
ENSMUST00000150170	ENSMUSG00000031293	0	0.005	0.88	0.762	0.017	0		0.031	0.022	0.76	0.361	0.079	0.102
ENSMUST00000068747	ENSMUSG00000005506	0.821	0.031	0.046	0.002	0.004	0.344		0.487	0.06	0.122	0.038	0.049	0.319
ENSMUST00000047344	ENSMUSG00000036902	0.004	0	0.673	0.256	0.677	0.148		0.043	0.005	0.522	0.154	0.324	0.214
ENSMUST00000073903	ENSMUSG00000061461	0.325	0	0.111	0.008	0.096	0.653		0.263	0.005	0.188	0.079	0.144	0.551
ENSMUST00000131048	ENSMUSG00000030495	0.022	0.554	0.062	0.313	0.003	0		0.097	0.191	0.14	0.171	0.039	0.102
ENSMUST00000131049	ENSMUSG00000018381	0.138	0.938	0.413	0.014	0.003	0.003		0.219	0.417	0.409	0.079	0.039	0.105
ENSMUST00000025830	ENSMUSG00000024897	0.267	0.002	0.346	0	0.007	0.587		0.237	0.032	0.361	0.019	0.077	0.48
ENSMUST00000067400	ENSMUSG00000045994	0.077	0	0.127	0.289	0.703	0.5		0.153	0.005	0.2	0.162	0.337	0.442
ENSMUST00000079684	ENSMUSG00000050490	0.145	0	0.057	0.208	0.491	0.566		0.219	0.005	0.134	0.158	0.233	0.482
ENSMUST00000047349	ENSMUSG00000032267	0.274	0.001	0.14	0.003	0.059	0.706		0.242	0.021	0.207	0.052	0.094	0.625
ENSMUST00000047348	ENSMUSG00000037617	0.272	0	0.213	0.001	0.031	0.706		0.24	0.005	0.255	0.027	0.084	0.625
ENSMUST00000032214	ENSMUSG00000030120	0.362	0	0.245	0.001	0.023	0.573		0.269	0.005	0.277	0.027	0.076	0.48
ENSMUST00000095267	ENSMUSG00000071076	0.779	0.014	0.035	0.01	0.015	0.385		0.456	0.036	0.11	0.071	0.085	0.345
ENSMUST00000059658	ENSMUSG00000050157	0.082	0.001	0.716	0.008	0.034	0.216		0.163	0.021	0.558	0.079	0.084	0.253
ENSMUST00000000365	ENSMUSG00000000355	0.055	0	0.714	0.002	0.022	0.417		0.131	0.005	0.556	0.038	0.075	0.365
ENSMUST00000021800	ENSMUSG00000021371	0.445	0.019	0.354	0	0.007	0.469		0.279	0.034	0.368	0.019	0.077	0.411
ENSMUST00000056962	ENSMUSG00000041617	0.044	0.001	0.903	0.002	0.07	0.199		0.113	0.021	0.791	0.038	0.103	0.242
ENSMUST00000005705	ENSMUSG00000005566	0.217	0.001	0.288	0.001	0.035	0.702		0.213	0.021	0.311	0.027	0.084	0.618
ENSMUST00000005256	ENSMUSG00000005125	0	0	0.001	0.969	0.984	0.396		0.031	0.005	0.07	0.469	0.487	0.353
ENSMUST00000072503	ENSMUSG00000059070	0.711	0.087	0.039	0.175	0.021	0.128		0.407	0.09	0.114	0.149	0.075	0.203
ENSMUST00000101091	ENSMUSG00000072853	0.212	0.08	0.001	0.485	0.091	0.09		0.212	0.087	0.07	0.225	0.14	0.173
ENSMUST00000001280	ENSMUSG00000001248	0.432	0	0.206	0.001	0.028	0.651		0.276	0.005	0.251	0.027	0.083	0.549
ENSMUST00000119447	ENSMUSG00000044751	0.025	0	0.526	0.013	0.08	0.452		0.104	0.005	0.459	0.077	0.123	0.393
ENSMUST00000084299	ENSMUSG00000028291	0.038	0	0.466	0.007	0.12	0.593		0.111	0.005	0.439	0.083	0.16	0.482
ENSMUST00000101099	ENSMUSG00000021198	0.045	0	0.671	0.002	0.064	0.496		0.114	0.005	0.521	0.038	0.097	0.439
ENSMUST00000029106	ENSMUSG00000027583	0.862	0.372	0.243	0	0	0.204		0.517	0.153	0.276	0.019	0.015	0.245
ENSMUST00000022355	ENSMUSG00000021816	0.024	0	0.681	0.009	0.068	0.424		0.102	0.005	0.529	0.074	0.1	0.369
ENSMUST00000066640	ENSMUSG00000053916	0.226	0	0.141	0.041	0.042	0.395		0.215	0.005	0.208	0.104	0.086	0.352
ENSMUST00000098781	ENSMUSG00000074357	0.878	0.167	0.078	0.004	0.001	0.276		0.529	0.109	0.156	0.076	0.023	0.293
ENSMUST00000150710	ENSMUSG00000085344	0.089	0.001	0.43	0.006	0.068	0.533		0.179	0.021	0.419	0.083	0.1	0.462
ENSMUST00000049378	ENSMUSG00000032735	0.44	0.009	0.543	0	0.004	0.346		0.278	0.049	0.463	0.019	0.049	0.32
ENSMUST00000053713	ENSMUSG00000044030	0.728	0.018	0.095	0.001	0.004	0.373		0.419	0.035	0.173	0.027	0.049	0.335
ENSMUST00000058524	ENSMUSG00000047749	0.149	0	0.288	0.003	0.065	0.681		0.22	0.005	0.311	0.052	0.097	0.588
ENSMUST00000114013	ENSMUSG00000015222	0.002	0	0.682	0.544	0.805	0.155		0.037	0.005	0.529	0.244	0.39	0.218
ENSMUST00000019882	ENSMUSG00000019738	0.304	0.027	0.102	0.008	0.013	0.261		0.258	0.051	0.18	0.079	0.086	0.284
ENSMUST00000056617	ENSMUSG00000044017	0.022	0	0.721	0.33	0.232	0.08		0.097	0.005	0.563	0.179	0.207	0.165
ENSMUST00000053718	ENSMUSG00000039194	0.105	0.001	0.026	0.185	0.643	0.493		0.204	0.021	0.1	0.155	0.307	0.437
ENSMUST00000002152	ENSMUSG00000002083	0.412	0.002	0.041	0.029	0.115	0.577		0.274	0.032	0.117	0.078	0.155	0.48
ENSMUST00000035804	ENSMUSG00000033022	0.137	0	0.214	0.002	0.066	0.753		0.219	0.005	0.256	0.038	0.098	0.702
ENSMUST00000105397	ENSMUSG00000020284	0.68	0.013	0.166	0.001	0.004	0.486		0.387	0.039	0.221	0.027	0.049	0.43
ENSMUST00000096368	ENSMUSG00000071723	0.019	0	0.434	0.079	0.582	0.518		0.088	0.005	0.422	0.094	0.276	0.449
ENSMUST00000109637	ENSMUSG00000021578	0.103	0.003	0.743	0.006	0.081	0.199		0.202	0.028	0.584	0.083	0.126	0.242
ENSMUST00000096365	ENSMUSG00000048385	0.889	0.605	0.234	0	0	0.134		0.538	0.224	0.269	0.019	0.015	0.207
ENSMUST00000110154	ENSMUSG00000079036	0.453	0.007	0.405	0	0.006	0.475		0.28	0.024	0.404	0.019	0.07	0.418
ENSMUST00000023055	ENSMUSG00000022420	0.763	0.01	0.09	0.001	0.002	0.476		0.444	0.05	0.169	0.027	0.031	0.419
ENSMUST00000096363	ENSMUSG00000071719	0.243	0	0.267	0.003	0.11	0.622		0.223	0.005	0.294	0.052	0.152	0.507
ENSMUST00000028200	ENSMUSG00000026849	0.09	0	0.573	0.003	0.134	0.511		0.181	0.005	0.471	0.052	0.176	0.447
ENSMUST00000028207	ENSMUSG00000026853	0.297	0	0.235	0.001	0.065	0.667		0.255	0.005	0.27	0.027	0.097	0.569
ENSMUST00000028205	ENSMUSG00000026851	0.119	0	0.167	0.059	0.3	0.631		0.217	0.005	0.222	0.096	0.197	0.52
ENSMUST00000087521	ENSMUSG00000026036	0.32	0.008	0.584	0	0.005	0.365		0.262	0.039	0.475	0.019	0.059	0.328
ENSMUST00000117513	ENSMUSG00000020100	0.031	0	0.081	0.249	0.735	0.539		0.11	0.005	0.16	0.155	0.354	0.469
ENSMUST00000060991	ENSMUSG00000006736	0.107	0	0.277	0.003	0.101	0.698		0.206	0.005	0.302	0.052	0.147	0.612
ENSMUST00000094012	ENSMUSG00000017631	0.33	0.002	0.075	0.014	0.04	0.581		0.264	0.032	0.153	0.079	0.085	0.48
ENSMUST00000106623	ENSMUSG00000018661	0.024	0	0.489	0.031	0.401	0.537		0.102	0.005	0.449	0.085	0.197	0.467
ENSMUST00000107500	ENSMUSG00000078682	0.001	0	0.334	0.233	0.535	0.242		0.034	0.005	0.35	0.156	0.255	0.271
ENSMUST00000035079	ENSMUSG00000032498	0.045	0	0.795	0.001	0.045	0.404		0.114	0.005	0.646	0.027	0.088	0.357
ENSMUST00000021807	ENSMUSG00000021377	0.384	0.003	0.184	0.002	0.01	0.467		0.271	0.028	0.235	0.038	0.07	0.409
ENSMUST00000132243	ENSMUSG00000055912	0.591	0.314	0.911	0.001	0	0.028		0.342	0.146	0.802	0.027	0.015	0.124
ENSMUST00000132247	ENSMUSG00000084869	0.014	0.95	0	0.317	0.072	0.029		0.074	0.425	0.069	0.173	0.107	0.125
ENSMUST00000033141	ENSMUSG00000030852	0.275	0.001	0.21	0.004	0.037	0.502		0.243	0.021	0.253	0.076	0.084	0.443
ENSMUST00000025127	ENSMUSG00000024277	0.155	0.001	0.485	0	0.007	0.585		0.222	0.021	0.447	0.019	0.077	0.48
ENSMUST00000025120	ENSMUSG00000024271	0.006	0	0.427	0.244	0.715	0.299		0.05	0.005	0.418	0.155	0.343	0.305
ENSMUST00000006478	ENSMUSG00000006315	0.214	0	0.431	0	0.029	0.539		0.212	0.005	0.42	0.019	0.084	0.469
ENSMUST00000002735	ENSMUSG00000002660	0.358	0.001	0.294	0	0.01	0.587		0.268	0.021	0.316	0.019	0.07	0.48
ENSMUST00000055922	ENSMUSG00000048706	0.427	0.03	0.47	0	0.002	0.344		0.276	0.059	0.441	0.019	0.031	0.319
ENSMUST00000076372	ENSMUSG00000068856	0.599	0.002	0.146	0.005	0.017	0.444		0.346	0.032	0.21	0.082	0.079	0.386
ENSMUST00000076373	ENSMUSG00000063696	0.545	0.021	0.023	0.246	0.134	0.169		0.318	0.036	0.096	0.155	0.176	0.226
ENSMUST00000006470	ENSMUSG00000006307	0.651	0.005	0.15	0.001	0.005	0.437		0.369	0.022	0.212	0.027	0.059	0.38
ENSMUST00000139034	ENSMUSG00000085520	0.005	0.002	0.995	0.013	0.007	0.004		0.046	0.032	0.915	0.077	0.077	0.105
ENSMUST00000079857	ENSMUSG00000027330	0.573	0.003	0.143	0.001	0.016	0.519		0.333	0.028	0.209	0.027	0.082	0.45
ENSMUST00000092132	ENSMUSG00000074460	0.037	0	0.468	0.005	0.165	0.615		0.112	0.005	0.44	0.082	0.185	0.499
ENSMUST00000128844	ENSMUSG00000087161	0.459	0.008	0.212	0.004	0.008	0.301		0.282	0.039	0.254	0.076	0.075	0.306
ENSMUST00000144922	ENSMUSG00000084967	0.993	1	0.042	0.001	0	0.001		0.617	0.457	0.118	0.027	0.015	0.103
ENSMUST00000088373	ENSMUSG00000030257	0.292	0.27	0.819	0.001	0.001	0.044		0.253	0.135	0.677	0.027	0.023	0.137
ENSMUST00000062902	ENSMUSG00000046109	0.371	0.003	0.176	0.001	0.016	0.641		0.27	0.028	0.229	0.027	0.082	0.535
ENSMUST00000028062	ENSMUSG00000026728	0.437	0.006	0.011	0.148	0.291	0.212		0.277	0.02	0.082	0.12	0.2	0.25
ENSMUST00000135905	ENSMUSG00000025722	0.441	0.001	0.235	0	0.011	0.611		0.278	0.021	0.27	0.019	0.075	0.495
ENSMUST00000056291	ENSMUSG00000029004	0.223	0	0.16	0.004	0.074	0.725		0.214	0.005	0.217	0.076	0.111	0.655
ENSMUST00000154383	ENSMUSG00000024667	0.039	0.002	0.157	0.015	0.309	0.447		0.111	0.032	0.216	0.079	0.195	0.389
ENSMUST00000056292	ENSMUSG00000048100	0.026	0	0.617	0.007	0.135	0.521		0.107	0.005	0.487	0.083	0.177	0.452
ENSMUST00000154650	ENSMUSG00000013523	0	0	0.002	0.972	0.984	0.455		0.031	0.005	0.071	0.471	0.487	0.396
ENSMUST00000056033	ENSMUSG00000006930	0.586	0.002	0.179	0.001	0.019	0.495		0.339	0.032	0.231	0.027	0.076	0.438
ENSMUST00000056034	ENSMUSG00000024426	0.374	0.002	0.261	0.004	0.032	0.456		0.27	0.032	0.29	0.076	0.084	0.397
ENSMUST00000154656	ENSMUSG00000074652	0.995	1	0.004	0.012	0	0		0.618	0.457	0.074	0.075	0.015	0.102
ENSMUST00000034984	ENSMUSG00000032413	0.362	0.002	0.18	0.003	0.014	0.562		0.269	0.032	0.232	0.052	0.087	0.483
ENSMUST00000017851	ENSMUSG00000017707	0.046	0.001	0.572	0.004	0.064	0.519		0.116	0.021	0.471	0.076	0.097	0.45
ENSMUST00000018685	ENSMUSG00000018541	0.537	0.003	0.11	0.002	0.018	0.487		0.314	0.028	0.187	0.038	0.077	0.431
ENSMUST00000007708	ENSMUSG00000007564	0.065	0	0.457	0.002	0.101	0.681		0.142	0.005	0.435	0.038	0.147	0.588
ENSMUST00000054527	ENSMUSG00000045503	0.568	0.006	0.007	0.147	0.496	0.234		0.33	0.02	0.077	0.119	0.236	0.266
ENSMUST00000137056	ENSMUSG00000085291	0	0.001	0.266	1	0.684	0		0.031	0.021	0.294	0.486	0.328	0.102
ENSMUST00000049994	ENSMUSG00000048899	0.067	0	0.872	0.001	0.01	0.255		0.143	0.005	0.749	0.027	0.07	0.28
ENSMUST00000034233	ENSMUSG00000031781	0.031	0	0.675	0.007	0.19	0.474		0.11	0.005	0.524	0.083	0.185	0.417
ENSMUST00000049999	ENSMUSG00000046550	0.343	0.001	0.224	0.001	0.033	0.627		0.266	0.021	0.262	0.027	0.084	0.513
ENSMUST00000003468	ENSMUSG00000003378	0.784	0.008	0.042	0.004	0.007	0.441		0.459	0.039	0.118	0.076	0.077	0.383
ENSMUST00000071356	ENSMUSG00000030172	0.124	0	0.162	0.011	0.155	0.725		0.218	0.005	0.218	0.072	0.187	0.655
ENSMUST00000034980	ENSMUSG00000032409	0.024	0	0.35	0.059	0.507	0.547		0.102	0.005	0.364	0.096	0.241	0.476
ENSMUST00000090750	ENSMUSG00000038170	0.205	0.001	0.395	0	0.013	0.648		0.213	0.021	0.398	0.019	0.086	0.545
ENSMUST00000025430	ENSMUSG00000024548	0.819	0.011	0.061	0.003	0.006	0.433		0.485	0.047	0.138	0.052	0.07	0.376
ENSMUST00000155831	ENSMUSG00000026915	0.029	0.002	0.793	0.011	0.03	0.198		0.11	0.032	0.643	0.072	0.084	0.241
ENSMUST00000025439	ENSMUSG00000024556	0.013	0	0.453	0.074	0.65	0.49		0.071	0.005	0.433	0.092	0.311	0.434
ENSMUST00000090759	ENSMUSG00000028093	0.039	0	0.714	0.004	0.102	0.462		0.111	0.005	0.556	0.076	0.147	0.403
ENSMUST00000037504	ENSMUSG00000034263	0.136	0	0.323	0.001	0.058	0.706		0.218	0.005	0.34	0.027	0.093	0.625
ENSMUST00000016033	ENSMUSG00000015889	0.139	0	0.226	0.003	0.093	0.703		0.218	0.005	0.264	0.052	0.142	0.62
ENSMUST00000065003	ENSMUSG00000052901	0.004	0.999	0	0.386	0.153	0		0.043	0.456	0.069	0.201	0.186	0.102
ENSMUST00000022429	ENSMUSG00000021877	0.054	0	0.496	0.002	0.065	0.623		0.129	0.005	0.451	0.038	0.097	0.508
ENSMUST00000102727	ENSMUSG00000018340	0.099	0.002	0.75	0.006	0.026	0.158		0.196	0.032	0.592	0.083	0.08	0.22
ENSMUST00000047309	ENSMUSG00000035285	0.727	0.004	0.067	0.002	0.016	0.505		0.418	0.027	0.145	0.038	0.082	0.444
ENSMUST00000133193	ENSMUSG00000041607	0	0	0	0.992	0.994	0.299		0.031	0.005	0.069	0.481	0.492	0.305
ENSMUST00000102723	ENSMUSG00000028546	0.012	0.001	0.965	0.018	0.013	0.044		0.068	0.021	0.875	0.076	0.086	0.137
ENSMUST00000121899	ENSMUSG00000081418	0.278	0.001	0.45	0.005	0.028	0.325		0.245	0.021	0.432	0.082	0.083	0.315
ENSMUST00000030206	ENSMUSG00000028483	0.004	0.004	0.908	0.016	0.115	0.086		0.043	0.027	0.798	0.077	0.155	0.17
ENSMUST00000111030	ENSMUSG00000022995	0.495	0	0.169	0.001	0.029	0.646		0.294	0.005	0.223	0.027	0.084	0.542
ENSMUST00000102729	ENSMUSG00000028552	0.023	0	0.418	0.025	0.381	0.578		0.099	0.005	0.412	0.068	0.193	0.48
ENSMUST00000030207	ENSMUSG00000028484	0.077	0	0.136	0.187	0.472	0.503		0.153	0.005	0.205	0.155	0.224	0.443
ENSMUST00000089776	ENSMUSG00000068394	0.147	0	0.16	0.008	0.147	0.66		0.22	0.005	0.217	0.079	0.185	0.56
ENSMUST00000022470	ENSMUSG00000021911	0.032	0	0.578	0.006	0.131	0.536		0.111	0.005	0.473	0.083	0.173	0.466
ENSMUST00000116000	ENSMUSG00000079884	0.001	0.126	0	0.756	0.873	0.036		0.034	0.099	0.069	0.358	0.427	0.13
ENSMUST00000022476	ENSMUSG00000021916	0.16	0.001	0.239	0.003	0.068	0.666		0.224	0.021	0.273	0.052	0.1	0.568
ENSMUST00000086013	ENSMUSG00000066724	0.148	0	0.132	0.047	0.227	0.525		0.22	0.005	0.203	0.101	0.205	0.455
ENSMUST00000089770	ENSMUSG00000047921	0.067	0.001	0.32	0.016	0.097	0.497		0.143	0.021	0.338	0.077	0.145	0.44
ENSMUST00000022478	ENSMUSG00000021917	0.139	0	0.207	0.007	0.101	0.638		0.218	0.005	0.251	0.083	0.147	0.531
ENSMUST00000148928	ENSMUSG00000087444	0.105	0.958	0.416	0.039	0.004	0.004		0.204	0.43	0.411	0.102	0.049	0.105
ENSMUST00000081291	ENSMUSG00000053929	0.147	0	0.395	0	0.035	0.694		0.22	0.005	0.398	0.019	0.084	0.606
ENSMUST00000118157	ENSMUSG00000041343	0.002	0	0.762	0.011	0.109	0.166		0.037	0.005	0.605	0.072	0.151	0.224
ENSMUST00000064196	ENSMUSG00000052364	0.186	0.003	0.742	0	0.003	0.31		0.22	0.028	0.583	0.019	0.039	0.309
ENSMUST00000029336	ENSMUSG00000027770	0.025	0	0.662	0.007	0.131	0.521		0.104	0.005	0.514	0.083	0.173	0.452
ENSMUST00000031793	ENSMUSG00000029780	0.049	0	0.407	0.028	0.153	0.553		0.12	0.005	0.405	0.075	0.186	0.481
ENSMUST00000118152	ENSMUSG00000009575	0.068	0	0.371	0.004	0.103	0.69		0.144	0.005	0.382	0.076	0.148	0.6
ENSMUST00000118151	ENSMUSG00000082264	0.677	0.001	0.071	0.003	0.029	0.561		0.385	0.021	0.149	0.052	0.084	0.483
ENSMUST00000114355	ENSMUSG00000044628	0.545	1	0.001	0.004	0	0		0.318	0.457	0.07	0.076	0.015	0.102
ENSMUST00000108140	ENSMUSG00000020684	0.945	0.277	0.072	0.001	0	0.215		0.58	0.136	0.15	0.027	0.015	0.252
ENSMUST00000108143	ENSMUSG00000036733	0.516	0.001	0.114	0.008	0.088	0.538		0.304	0.021	0.19	0.079	0.137	0.468
ENSMUST00000114356	ENSMUSG00000036731	0.001	0.005	0.986	0.003	0.013	0.002		0.034	0.022	0.903	0.052	0.086	0.104
ENSMUST00000114351	ENSMUSG00000044628	0	0.001	0.375	0.212	0.338	0.117		0.031	0.021	0.385	0.157	0.191	0.195
ENSMUST00000100752	ENSMUSG00000017615	0.821	0.941	0.04	0.062	0.001	0.007		0.487	0.419	0.116	0.095	0.023	0.108
ENSMUST00000108146	ENSMUSG00000018733	0.152	0	0.2	0.012	0.159	0.674		0.221	0.005	0.247	0.075	0.186	0.578
ENSMUST00000027809	ENSMUSG00000026525	0.001	0.002	0.997	0.072	0.013	0.001		0.034	0.032	0.918	0.092	0.086	0.103
ENSMUST00000023873	ENSMUSG00000023110	0.263	0.001	0.311	0	0.029	0.608		0.235	0.021	0.33	0.019	0.084	0.492
ENSMUST00000047300	ENSMUSG00000042165	0.414	0.001	0.142	0.007	0.039	0.476		0.274	0.021	0.208	0.083	0.085	0.419
ENSMUST00000027800	ENSMUSG00000026519	0	0.001	0.001	0.976	0.99	0.336		0.031	0.021	0.07	0.473	0.49	0.317
ENSMUST00000100373	ENSMUSG00000075514	0.312	0.004	0.485	0.001	0.004	0.36		0.261	0.027	0.447	0.027	0.049	0.325
ENSMUST00000027802	ENSMUSG00000026520	0.441	0.001	0.094	0.009	0.107	0.574		0.278	0.021	0.172	0.074	0.15	0.48
ENSMUST00000138857	ENSMUSG00000039789	0.286	0.056	0.555	0.013	0.01	0.113		0.25	0.09	0.466	0.077	0.07	0.192
ENSMUST00000124204	ENSMUSG00000019143	0.947	0.827	0.038	0.002	0	0.115		0.582	0.351	0.113	0.038	0.015	0.193
ENSMUST00000146780	ENSMUSG00000036687	0	0.002	0.01	0.994	0.854	0.002		0.031	0.032	0.081	0.483	0.416	0.104
ENSMUST00000043484	ENSMUSG00000038555	0.928	0.7	0.142	0	0	0.207		0.567	0.279	0.208	0.019	0.015	0.247
ENSMUST00000043634	ENSMUSG00000016763	0.326	0.54	0.763	0	0.001	0.033		0.263	0.181	0.607	0.019	0.023	0.128
ENSMUST00000127216	ENSMUSG00000085341	0.014	0.95	0	0.317	0.072	0.029		0.074	0.425	0.069	0.173	0.107	0.125
ENSMUST00000069600	ENSMUSG00000027634	0.034	0	0.659	0.012	0.116	0.522		0.111	0.005	0.511	0.075	0.156	0.452
ENSMUST00000069817	ENSMUSG00000039262	0.029	0.001	0.178	0.148	0.343	0.448		0.11	0.021	0.23	0.12	0.191	0.39
ENSMUST00000003434	ENSMUSG00000003344	0.766	0.01	0.162	0.001	0.004	0.436		0.446	0.05	0.218	0.027	0.049	0.379
ENSMUST00000029005	ENSMUSG00000027502	0.166	0	0.364	0	0.024	0.65		0.225	0.005	0.376	0.019	0.077	0.547
ENSMUST00000026313	ENSMUSG00000025277	0.764	0.039	0.204	0.001	0.001	0.366		0.445	0.072	0.249	0.027	0.023	0.329
ENSMUST00000123262	ENSMUSG00000028483	0.09	0.002	0.659	0.007	0.01	0.25		0.181	0.032	0.511	0.083	0.07	0.277
ENSMUST00000145167	ENSMUSG00000075703	0.001	0	0.619	0.483	0.835	0.1		0.034	0.005	0.488	0.224	0.406	0.181
ENSMUST00000142099	ENSMUSG00000084925	0	0.367	0.018	0.208	0.507	0.017		0.031	0.154	0.09	0.158	0.241	0.116
ENSMUST00000116268	ENSMUSG00000028745	0.045	0	0.112	0.468	0.587	0.328		0.114	0.005	0.189	0.222	0.279	0.316
ENSMUST00000122373	ENSMUSG00000080242	0.069	0	0.073	0.485	0.789	0.496		0.145	0.005	0.151	0.225	0.382	0.439
ENSMUST00000064997	ENSMUSG00000019820	0.002	0.001	0.979	0.005	0.034	0.026		0.037	0.021	0.894	0.082	0.084	0.123
ENSMUST00000064771	ENSMUSG00000052748	0.002	0.001	0.459	0.134	0.398	0.157		0.037	0.021	0.436	0.115	0.197	0.219
ENSMUST00000064770	ENSMUSG00000052747	0.95	0.999	0.055	0.004	0	0.001		0.584	0.456	0.132	0.076	0.015	0.103
ENSMUST00000044068	ENSMUSG00000039456	0.016	0	0.56	0.037	0.363	0.499		0.08	0.005	0.467	0.099	0.192	0.441
ENSMUST00000064775	ENSMUSG00000024256	0.152	0.836	0.995	0.001	0	0		0.221	0.356	0.915	0.027	0.015	0.102
ENSMUST00000040017	ENSMUSG00000042447	0.038	0	0.617	0.002	0.053	0.57		0.111	0.005	0.487	0.038	0.092	0.481
ENSMUST00000155520	ENSMUSG00000005687	0.095	0	0.138	0.066	0.382	0.64		0.19	0.005	0.206	0.093	0.193	0.534
ENSMUST00000055211	ENSMUSG00000045201	0.186	0.001	0.169	0.006	0.094	0.667		0.22	0.021	0.223	0.083	0.143	0.569
ENSMUST00000013886	ENSMUSG00000019254	0.588	0.009	0.076	0.006	0.026	0.383		0.34	0.049	0.154	0.083	0.08	0.343
ENSMUST00000124925	ENSMUSG00000039307	0.752	0.007	0.058	0.001	0.005	0.495		0.436	0.024	0.135	0.027	0.059	0.438
ENSMUST00000061103	ENSMUSG00000046318	0.987	0.935	0.007	0.009	0	0.026		0.612	0.415	0.077	0.074	0.015	0.123
ENSMUST00000129337	ENSMUSG00000086193	0.992	1	0.004	0.005	0	0		0.616	0.457	0.074	0.082	0.015	0.102
ENSMUST00000126850	ENSMUSG00000026349	0.24	0	0.107	0.009	0.082	0.615		0.221	0.005	0.184	0.074	0.128	0.499
ENSMUST00000036181	ENSMUSG00000038526	0	0	0.001	0.972	0.983	0.458		0.031	0.005	0.07	0.471	0.486	0.399
ENSMUST00000049575	ENSMUSG00000047547	0.182	0	0.536	0.001	0.045	0.524		0.222	0.005	0.462	0.027	0.088	0.454
ENSMUST00000092649	ENSMUSG00000061911	0.476	0.001	0.067	0.008	0.057	0.589		0.287	0.021	0.145	0.079	0.093	0.48
ENSMUST00000049572	ENSMUSG00000024781	0.069	0	0.241	0.032	0.382	0.596		0.145	0.005	0.274	0.088	0.193	0.483
ENSMUST00000045228	ENSMUSG00000063894	0.037	0	0.431	0.006	0.138	0.634		0.112	0.005	0.42	0.083	0.179	0.525
ENSMUST00000045229	ENSMUSG00000038497	0.123	0	0.427	0.001	0.047	0.646		0.218	0.005	0.418	0.027	0.089	0.542
ENSMUST00000034529	ENSMUSG00000032030	0.003	0	0.492	0.954	0.901	0.086		0.04	0.005	0.45	0.461	0.442	0.17
ENSMUST00000045887	ENSMUSG00000037710	0.065	0	0.428	0.004	0.116	0.616		0.142	0.005	0.418	0.076	0.156	0.5
ENSMUST00000041761	ENSMUSG00000039405	0.003	0	0.28	0.985	0.951	0.082		0.04	0.005	0.305	0.478	0.469	0.167
ENSMUST00000034522	ENSMUSG00000032024	0.607	0.088	0.611	0	0.001	0.147		0.349	0.091	0.485	0.019	0.023	0.214
ENSMUST00000041767	ENSMUSG00000037410	0.243	0.003	0.599	0	0.004	0.411		0.223	0.028	0.48	0.019	0.049	0.361
ENSMUST00000034524	ENSMUSG00000032026	0.068	0	0.327	0.003	0.164	0.666		0.144	0.005	0.344	0.052	0.186	0.568
ENSMUST00000081747	ENSMUSG00000060512	0.268	0.001	0.27	0.001	0.086	0.593		0.238	0.021	0.297	0.027	0.134	0.482
ENSMUST00000147251	ENSMUSG00000068740	0.847	0.232	0.03	0.018	0.014	0.159		0.506	0.129	0.104	0.076	0.087	0.22
ENSMUST00000140200	ENSMUSG00000087251	0.002	0.398	0.71	0.245	0.007	0.001		0.037	0.153	0.553	0.155	0.077	0.103
ENSMUST00000115001	ENSMUSG00000079611	0.172	0.082	0.147	0.006	0.006	0.144		0.225	0.087	0.211	0.083	0.07	0.213
ENSMUST00000140206	ENSMUSG00000022721	0.984	0.873	0.011	0.007	0	0.005		0.61	0.378	0.082	0.083	0.015	0.106
ENSMUST00000084519	ENSMUSG00000042055	0.003	0	0.707	0.186	0.755	0.193		0.04	0.005	0.55	0.155	0.364	0.238
ENSMUST00000040907	ENSMUSG00000036775	0.285	0.002	0.536	0	0.007	0.462		0.249	0.032	0.462	0.019	0.077	0.403
ENSMUST00000122190	ENSMUSG00000048261	0.219	0.001	0.358	0.001	0.027	0.526		0.213	0.021	0.371	0.027	0.082	0.456
ENSMUST00000150923	ENSMUSG00000027752	0.051	0	0.28	0.014	0.172	0.576		0.124	0.005	0.305	0.079	0.183	0.48
ENSMUST00000044286	ENSMUSG00000039199	0.636	0.002	0.242	0.001	0.004	0.489		0.361	0.032	0.275	0.027	0.049	0.434
ENSMUST00000092640	ENSMUSG00000013846	0.008	0	0.666	0.342	0.785	0.24		0.056	0.005	0.517	0.184	0.38	0.27
ENSMUST00000097796	ENSMUSG00000073719	0.712	0.999	0.002	0.063	0.002	0.001		0.408	0.456	0.071	0.094	0.031	0.103
ENSMUST00000118257	ENSMUSG00000082791	0.284	0.205	0.845	0.001	0.001	0.044		0.248	0.124	0.713	0.027	0.023	0.137
ENSMUST00000070756	ENSMUSG00000029778	0.454	0.001	0.166	0.001	0.031	0.632		0.28	0.021	0.221	0.027	0.084	0.521
ENSMUST00000112588	ENSMUSG00000025332	0.101	0	0.374	0.003	0.084	0.598		0.199	0.005	0.384	0.052	0.131	0.484
ENSMUST00000037290	ENSMUSG00000040354	0.001	0	0.74	0.311	0.689	0.125		0.034	0.005	0.581	0.17	0.33	0.201
ENSMUST00000027379	ENSMUSG00000026187	0.099	0.002	0.631	0.001	0.029	0.439		0.196	0.032	0.494	0.027	0.084	0.381
ENSMUST00000023691	ENSMUSG00000022969	0.138	0.004	0.867	0.001	0.004	0.183		0.219	0.027	0.742	0.027	0.049	0.232
ENSMUST00000027377	ENSMUSG00000026185	0.009	0	0.012	0.656	0.89	0.578		0.059	0.005	0.083	0.306	0.436	0.48
ENSMUST00000023694	ENSMUSG00000022972	0.425	0.001	0.281	0	0.008	0.572		0.275	0.021	0.306	0.019	0.075	0.48
ENSMUST00000027370	ENSMUSG00000026179	0.194	0.007	0.931	0.001	0.004	0.096		0.217	0.024	0.829	0.027	0.049	0.178
ENSMUST00000021929	ENSMUSG00000021476	0.183	0	0.632	0	0.009	0.492		0.221	0.005	0.495	0.019	0.071	0.436
ENSMUST00000049684	ENSMUSG00000079179	0.408	0.015	0.499	0.001	0.003	0.248		0.273	0.034	0.452	0.027	0.039	0.276
ENSMUST00000047786	ENSMUSG00000039372	0.687	0.001	0.054	0.002	0.025	0.598		0.391	0.021	0.131	0.038	0.078	0.484
ENSMUST00000146124	ENSMUSG00000086740	0.771	0.299	0.113	0.007	0.005	0.092		0.45	0.142	0.189	0.083	0.059	0.175
ENSMUST00000049680	ENSMUSG00000048897	0.498	0.001	0.054	0.029	0.161	0.553		0.296	0.021	0.131	0.078	0.186	0.481
ENSMUST00000021438	ENSMUSG00000021047	0.676	0.042	0.34	0	0.001	0.303		0.384	0.078	0.355	0.019	0.023	0.306
ENSMUST00000021921	ENSMUSG00000021466	0.065	0	0.735	0	0.03	0.444		0.142	0.005	0.576	0.019	0.084	0.386
ENSMUST00000045085	ENSMUSG00000035745	0.988	1	0.003	0.001	0	0.002		0.613	0.457	0.072	0.027	0.015	0.104
ENSMUST00000103139	ENSMUSG00000058756	0.756	0.002	0.088	0.001	0.006	0.491		0.439	0.032	0.167	0.027	0.07	0.435
ENSMUST00000047783	ENSMUSG00000033282	0.026	0	0.862	0.005	0.025	0.249		0.107	0.005	0.736	0.082	0.078	0.276
ENSMUST00000117365	ENSMUSG00000082189	0.066	0	0.435	0.004	0.137	0.649		0.143	0.005	0.422	0.076	0.179	0.546
ENSMUST00000103135	ENSMUSG00000027624	0.37	0.001	0.274	0	0.008	0.629		0.27	0.021	0.3	0.019	0.075	0.516
ENSMUST00000036215	ENSMUSG00000034227	0.044	0	0.017	0.309	0.712	0.615		0.113	0.005	0.089	0.169	0.342	0.499
ENSMUST00000113985	ENSMUSG00000041729	0.586	0.016	0.401	0	0.002	0.378		0.339	0.033	0.401	0.019	0.031	0.339
ENSMUST00000036744	ENSMUSG00000033760	0.14	0	0.378	0.001	0.065	0.69		0.218	0.005	0.387	0.027	0.097	0.6
ENSMUST00000036211	ENSMUSG00000041468	0.944	0.868	0.118	0	0	0.149		0.579	0.375	0.193	0.019	0.015	0.214
ENSMUST00000103132	ENSMUSG00000035849	0.038	0	0.847	0.01	0.024	0.181		0.111	0.005	0.715	0.071	0.077	0.231
ENSMUST00000122992	ENSMUSG00000018474	0.826	0.027	0.005	0.033	0.038	0.161		0.49	0.051	0.075	0.091	0.084	0.221
ENSMUST00000093445	ENSMUSG00000071688	0.631	0.003	0.039	0.005	0.017	0.334		0.359	0.028	0.114	0.082	0.079	0.317
ENSMUST00000031728	ENSMUSG00000029715	0.256	0.001	0.258	0.001	0.03	0.686		0.23	0.021	0.287	0.027	0.084	0.595
ENSMUST00000059468	ENSMUSG00000049489	0.066	0	0.415	0.009	0.171	0.596		0.143	0.005	0.41	0.074	0.183	0.483
ENSMUST00000143575	ENSMUSG00000003662	0.132	0	0.567	0.001	0.089	0.496		0.219	0.005	0.469	0.027	0.138	0.439
ENSMUST00000059462	ENSMUSG00000053119	0.289	0.002	0.414	0	0.011	0.531		0.251	0.032	0.409	0.019	0.075	0.46
ENSMUST00000034689	ENSMUSG00000032171	0.716	0.006	0.161	0.001	0.003	0.456		0.411	0.02	0.218	0.027	0.039	0.397
ENSMUST00000050990	ENSMUSG00000079167	0.748	0.011	0.103	0.001	0.002	0.473		0.433	0.047	0.18	0.027	0.031	0.416
ENSMUST00000062122	ENSMUSG00000047419	0.013	0	0.818	0.039	0.301	0.279		0.071	0.005	0.676	0.102	0.197	0.294
ENSMUST00000129680	ENSMUSG00000001240	0.922	0.344	0.051	0.002	0.001	0.132		0.563	0.153	0.128	0.038	0.023	0.206
ENSMUST00000062125	ENSMUSG00000048429	0.077	0	0.427	0.002	0.064	0.705		0.153	0.005	0.418	0.038	0.097	0.623
ENSMUST00000050997	ENSMUSG00000043190	0.024	0	0.683	0.003	0.076	0.564		0.102	0.005	0.53	0.052	0.115	0.482
ENSMUST00000120041	ENSMUSG00000002320	0.001	0.001	0.614	0.163	0.331	0.144		0.034	0.021	0.486	0.138	0.192	0.213
ENSMUST00000033532	ENSMUSG00000031189	0.001	0	0.744	0.684	0.87	0.11		0.034	0.005	0.585	0.321	0.425	0.189
ENSMUST00000101153	ENSMUSG00000034312	0.158	0.015	0.875	0.001	0.002	0.128		0.223	0.034	0.753	0.027	0.031	0.203
ENSMUST00000074163	ENSMUSG00000062563	0.271	0	0.21	0.003	0.076	0.549		0.24	0.005	0.253	0.052	0.115	0.478
ENSMUST00000101158	ENSMUSG00000072898	0.005	0.001	0.001	0.534	0.923	0.463		0.046	0.021	0.07	0.238	0.454	0.404
ENSMUST00000004428	ENSMUSG00000004317	0.03	0	0.397	0.011	0.323	0.607		0.11	0.005	0.399	0.072	0.192	0.492
ENSMUST00000074902	ENSMUSG00000033671	0.093	0.003	0.31	0.021	0.124	0.291		0.187	0.028	0.329	0.07	0.165	0.301
ENSMUST00000004396	ENSMUSG00000004285	0.282	0.001	0.165	0.007	0.02	0.51		0.247	0.021	0.22	0.083	0.075	0.446
ENSMUST00000113181	ENSMUSG00000024654	0.121	0	0.163	0.021	0.294	0.549		0.218	0.005	0.219	0.07	0.199	0.478
ENSMUST00000033407	ENSMUSG00000031078	0.064	0	0.319	0.008	0.219	0.67		0.141	0.005	0.337	0.079	0.202	0.573
ENSMUST00000032916	ENSMUSG00000030678	0.796	0.022	0.076	0.001	0.002	0.436		0.468	0.038	0.154	0.027	0.031	0.379
ENSMUST00000109848	ENSMUSG00000021266	0.158	0	0.638	0	0.017	0.496		0.223	0.005	0.498	0.019	0.079	0.439
ENSMUST00000109847	ENSMUSG00000027466	0.643	0.005	0.143	0	0.005	0.551		0.364	0.022	0.209	0.019	0.059	0.479
ENSMUST00000032919	ENSMUSG00000030681	0.189	0.001	0.014	0.192	0.552	0.456		0.218	0.021	0.086	0.157	0.262	0.397
ENSMUST00000109845	ENSMUSG00000020476	0.085	0	0.483	0.002	0.107	0.59		0.17	0.005	0.447	0.038	0.15	0.48
ENSMUST00000105894	ENSMUSG00000003644	0.292	0.001	0.111	0.008	0.203	0.568		0.253	0.021	0.188	0.079	0.193	0.481
ENSMUST00000105895	ENSMUSG00000031072	0.001	0	0.635	0.601	0.909	0.083		0.034	0.005	0.496	0.277	0.446	0.168
ENSMUST00000105897	ENSMUSG00000007880	0.596	0.181	0.023	0.011	0.015	0.11		0.344	0.115	0.096	0.072	0.085	0.189
ENSMUST00000153361	ENSMUSG00000086600	0.971	1	0.193	0	0	0.001		0.6	0.457	0.242	0.019	0.015	0.103
ENSMUST00000105091	ENSMUSG00000078295	0.572	0.242	0.008	0.119	0.025	0.123		0.332	0.131	0.078	0.116	0.078	0.199
ENSMUST00000046575	ENSMUSG00000038502	0.783	0.029	0.074	0.003	0.004	0.376		0.459	0.057	0.152	0.052	0.049	0.337
ENSMUST00000105099	ENSMUSG00000078303	0.094	0	0.076	0.165	0.314	0.479		0.188	0.005	0.154	0.14	0.194	0.423
ENSMUST00000088567	ENSMUSG00000003178	0.081	0.002	0.854	0.002	0.013	0.205		0.161	0.032	0.725	0.038	0.086	0.246
ENSMUST00000120263	ENSMUSG00000081857	0.118	0	0.101	0.158	0.456	0.544		0.216	0.005	0.179	0.131	0.217	0.474
ENSMUST00000120260	ENSMUSG00000081126	0.121	0	0.294	0.005	0.089	0.653		0.218	0.005	0.316	0.082	0.138	0.551
ENSMUST00000120261	ENSMUSG00000040712	0.848	0.076	0.049	0.001	0.001	0.253		0.507	0.086	0.125	0.027	0.023	0.279
ENSMUST00000046283	ENSMUSG00000032932	0.012	0	0.552	0.036	0.326	0.542		0.068	0.005	0.465	0.097	0.192	0.472
ENSMUST00000013304	ENSMUSG00000013160	0.055	0	0.562	0.001	0.056	0.67		0.131	0.005	0.468	0.027	0.093	0.573
ENSMUST00000046285	ENSMUSG00000036887	0.48	0.001	0.065	0.022	0.097	0.517		0.288	0.021	0.143	0.068	0.145	0.449
ENSMUST00000001611	ENSMUSG00000001569	0.197	0	0.45	0	0.019	0.613		0.215	0.005	0.432	0.019	0.076	0.497
ENSMUST00000135020	ENSMUSG00000022884	0	0	0.35	0.981	0.964	0.007		0.031	0.005	0.364	0.475	0.476	0.108
ENSMUST00000046288	ENSMUSG00000024038	0.007	0.002	0.303	0.015	0.255	0.265		0.053	0.032	0.324	0.079	0.208	0.287
ENSMUST00000001347	ENSMUSG00000001313	0.643	0.007	0.187	0.001	0.01	0.467		0.364	0.024	0.238	0.027	0.07	0.409
ENSMUST00000021693	ENSMUSG00000021265	0.302	0.001	0.369	0.001	0.033	0.579		0.257	0.021	0.38	0.027	0.084	0.48
ENSMUST00000021692	ENSMUSG00000021264	0.623	0.004	0.091	0.002	0.015	0.492		0.356	0.027	0.17	0.038	0.085	0.436
ENSMUST00000097773	ENSMUSG00000073700	0.19	0.001	0.16	0.018	0.102	0.593		0.218	0.021	0.217	0.076	0.147	0.482
ENSMUST00000120566	ENSMUSG00000082454	0.005	0	0.49	0.118	0.571	0.456		0.046	0.005	0.449	0.116	0.271	0.397
ENSMUST00000058738	ENSMUSG00000044499	0	0	0.035	1	0.995	0.018		0.031	0.005	0.11	0.486	0.493	0.116
ENSMUST00000082106	ENSMUSG00000038473	0.016	0	0.378	0.396	0.693	0.416		0.08	0.005	0.387	0.205	0.332	0.364
ENSMUST00000058735	ENSMUSG00000005312	0.015	0	0.73	0.031	0.312	0.408		0.077	0.005	0.571	0.085	0.194	0.359
ENSMUST00000021699	ENSMUSG00000021271	0.067	0	0.348	0.008	0.244	0.625		0.143	0.005	0.363	0.079	0.208	0.51
ENSMUST00000004646	ENSMUSG00000004530	0.079	0	0.598	0.003	0.187	0.393		0.156	0.005	0.479	0.052	0.184	0.351
ENSMUST00000150544	ENSMUSG00000085624	0.567	0.001	0.105	0.007	0.097	0.499		0.33	0.021	0.182	0.083	0.145	0.441
ENSMUST00000073043	ENSMUSG00000061353	0.828	0.033	0.065	0.001	0.002	0.423		0.492	0.062	0.143	0.027	0.031	0.369
ENSMUST00000058733	ENSMUSG00000044600	0.185	0	0.256	0.001	0.043	0.735		0.22	0.005	0.286	0.027	0.086	0.672
ENSMUST00000113239	ENSMUSG00000005362	0	0	0.854	0.681	0.714	0.057		0.031	0.005	0.725	0.319	0.343	0.147
ENSMUST00000068378	ENSMUSG00000055022	0	0	0.432	0.965	0.976	0.103		0.031	0.005	0.421	0.467	0.482	0.184
ENSMUST00000120563	ENSMUSG00000039942	0.004	0.957	0.984	0.061	0	0		0.043	0.429	0.9	0.095	0.015	0.102
ENSMUST00000114004	ENSMUSG00000015488	0.094	0.001	0.669	0	0.013	0.446		0.188	0.021	0.519	0.019	0.086	0.388
ENSMUST00000114513	ENSMUSG00000026103	0.028	0	0.877	0.001	0.021	0.303		0.109	0.005	0.756	0.027	0.075	0.306
ENSMUST00000137883	ENSMUSG00000085185	0	0.002	0.983	0.129	0.033	0.001		0.031	0.032	0.899	0.116	0.084	0.103
ENSMUST00000113231	ENSMUSG00000026254	0.162	0	0.454	0.001	0.025	0.528		0.224	0.005	0.434	0.027	0.078	0.457
ENSMUST00000088592	ENSMUSG00000043460	0.388	0.001	0.088	0.014	0.114	0.611		0.272	0.021	0.167	0.079	0.155	0.495
ENSMUST00000008995	ENSMUSG00000026313	0.15	0	0.308	0.001	0.046	0.705		0.22	0.005	0.328	0.027	0.089	0.623
ENSMUST00000020343	ENSMUSG00000020132	0.022	0	0.46	0.023	0.357	0.593		0.097	0.005	0.436	0.067	0.191	0.482
ENSMUST00000114515	ENSMUSG00000052139	0.302	0.001	0.139	0.003	0.064	0.58		0.257	0.021	0.207	0.052	0.097	0.48
ENSMUST00000020341	ENSMUSG00000020133	0.794	0.025	0.078	0.001	0.002	0.428		0.467	0.046	0.156	0.027	0.031	0.372
ENSMUST00000141035	ENSMUSG00000084892	0.004	0.074	0.679	0.02	0.072	0.002		0.043	0.087	0.527	0.072	0.107	0.104
ENSMUST00000141032	ENSMUSG00000085707	0.839	0.432	0.149	0.016	0.001	0.007		0.5	0.153	0.212	0.077	0.023	0.108
ENSMUST00000114633	ENSMUSG00000035847	0.046	0.014	0.757	0.005	0.034	0.153		0.116	0.036	0.6	0.082	0.084	0.216
ENSMUST00000118488	ENSMUSG00000083820	0.211	0.001	0.33	0.002	0.017	0.431		0.212	0.021	0.347	0.038	0.079	0.374
ENSMUST00000099640	ENSMUSG00000074982	0.071	0.008	0.93	0.009	0.007	0.041		0.146	0.039	0.828	0.074	0.077	0.134
ENSMUST00000105279	ENSMUSG00000019907	0.651	0.084	0.046	0.02	0.009	0.214		0.369	0.088	0.122	0.072	0.071	0.252
ENSMUST00000099316	ENSMUSG00000019971	0.266	0.003	0.505	0	0.005	0.366		0.236	0.028	0.454	0.019	0.059	0.329
ENSMUST00000110522	ENSMUSG00000021071	0.009	0	0.603	0.534	0.713	0.244		0.059	0.005	0.481	0.238	0.342	0.273
ENSMUST00000095759	ENSMUSG00000071341	0.878	0.658	0.341	0.001	0	0.068		0.529	0.255	0.356	0.027	0.015	0.156
ENSMUST00000154467	ENSMUSG00000024843	0.958	0.962	0.017	0.03	0.001	0.016		0.59	0.432	0.089	0.081	0.023	0.115
ENSMUST00000088043	ENSMUSG00000039512	0.198	0.001	0.443	0	0.012	0.593		0.215	0.021	0.427	0.019	0.081	0.482
ENSMUST00000154462	ENSMUSG00000073846	0.001	0.987	1	0	0	0		0.034	0.448	0.922	0.019	0.015	0.102
ENSMUST00000154460	ENSMUSG00000021824	0.126	0	0.202	0.012	0.153	0.648		0.219	0.005	0.248	0.075	0.186	0.545
ENSMUST00000035240	ENSMUSG00000057219	0.918	0.182	0.07	0.001	0.001	0.298		0.56	0.115	0.148	0.027	0.023	0.304
ENSMUST00000039926	ENSMUSG00000037887	0.797	0.01	0.117	0.001	0.002	0.456		0.469	0.05	0.193	0.027	0.031	0.397
ENSMUST00000035242	ENSMUSG00000034789	0.627	0.002	0.185	0	0.006	0.538		0.358	0.032	0.236	0.019	0.07	0.468
ENSMUST00000039928	ENSMUSG00000060716	0	0	0.001	0.988	0.99	0.391		0.031	0.005	0.07	0.479	0.49	0.349
ENSMUST00000025338	ENSMUSG00000024462	0.134	0	0.442	0.001	0.039	0.672		0.218	0.005	0.427	0.027	0.085	0.575
ENSMUST00000149206	ENSMUSG00000085314	0.172	0.009	0.002	0.062	0.516	0.233		0.225	0.049	0.071	0.095	0.246	0.265
ENSMUST00000032322	ENSMUSG00000030201	0.114	0	0.204	0.005	0.115	0.737		0.213	0.005	0.249	0.082	0.155	0.675
ENSMUST00000047488	ENSMUSG00000038807	0.042	0.001	0.259	0.048	0.451	0.474		0.112	0.021	0.288	0.1	0.215	0.417
ENSMUST00000047485	ENSMUSG00000040570	0.059	0	0.227	0.039	0.228	0.591		0.136	0.005	0.264	0.102	0.205	0.481
ENSMUST00000090433	ENSMUSG00000020823	0.437	0.039	0.721	0	0.001	0.195		0.277	0.072	0.563	0.019	0.023	0.239
ENSMUST00000086829	ENSMUSG00000003452	0.007	0	0.77	0.012	0.185	0.284		0.053	0.005	0.615	0.075	0.183	0.297
ENSMUST00000113698	ENSMUSG00000046679	0.301	0	0.196	0.003	0.099	0.581		0.257	0.005	0.244	0.052	0.146	0.48
ENSMUST00000131909	ENSMUSG00000005150	0.271	0.035	0.666	0.006	0.008	0.141		0.24	0.063	0.517	0.083	0.075	0.211
ENSMUST00000047620	ENSMUSG00000034871	0.002	0.108	0.017	0.899	0.158	0.001		0.037	0.095	0.089	0.432	0.186	0.103
ENSMUST00000047621	ENSMUSG00000040734	0.582	0.011	0.2	0.001	0.006	0.4		0.337	0.047	0.247	0.027	0.07	0.355
ENSMUST00000047627	ENSMUSG00000032745	0.516	0.004	0.27	0.002	0.004	0.327		0.304	0.027	0.297	0.038	0.049	0.315
ENSMUST00000047157	ENSMUSG00000042308	0.375	0.004	0.3	0	0.002	0.465		0.27	0.027	0.321	0.019	0.031	0.406
ENSMUST00000006397	ENSMUSG00000006235	0.432	0	0.015	0.163	0.28	0.528		0.276	0.005	0.087	0.138	0.202	0.457
ENSMUST00000047629	ENSMUSG00000041438	0.052	0	0.453	0.006	0.144	0.63		0.126	0.005	0.433	0.083	0.184	0.518
ENSMUST00000006391	ENSMUSG00000045827	0.034	0	0.407	0.018	0.174	0.601		0.111	0.005	0.405	0.076	0.183	0.486
ENSMUST00000131907	ENSMUSG00000050334	0.6	0.016	0.367	0	0.002	0.386		0.346	0.033	0.379	0.019	0.031	0.346
ENSMUST00000129423	ENSMUSG00000030428	0.597	0.014	0.377	0	0.002	0.39		0.345	0.036	0.386	0.019	0.031	0.348
ENSMUST00000155633	ENSMUSG00000068663	0.115	0.084	0.851	0.001	0.003	0.08		0.214	0.088	0.721	0.027	0.039	0.165
ENSMUST00000038521	ENSMUSG00000035585	0.001	0.008	0.077	0.964	0.972	0.002		0.034	0.039	0.155	0.466	0.48	0.104
ENSMUST00000064013	ENSMUSG00000052241	0.872	0.251	0.036	0.001	0.001	0.144		0.525	0.133	0.111	0.027	0.023	0.213
ENSMUST00000022136	ENSMUSG00000021635	0.065	0	0.322	0.008	0.124	0.687		0.142	0.005	0.34	0.079	0.165	0.596
ENSMUST00000072312	ENSMUSG00000056900	0.602	0.01	0.132	0.001	0.007	0.511		0.347	0.05	0.203	0.027	0.077	0.447
ENSMUST00000087992	ENSMUSG00000043059	0.673	0.007	0.071	0.003	0.013	0.498		0.382	0.024	0.149	0.052	0.086	0.441
ENSMUST00000086349	ENSMUSG00000051184	0.662	0.003	0.116	0.004	0.023	0.457		0.375	0.028	0.192	0.076	0.076	0.398
ENSMUST00000022135	ENSMUSG00000078941	0.138	0.007	0.804	0.002	0.006	0.181		0.219	0.024	0.657	0.038	0.07	0.231
ENSMUST00000072315	ENSMUSG00000058297	0.01	0	0.567	0.334	0.762	0.29		0.062	0.005	0.469	0.181	0.368	0.3
ENSMUST00000042052	ENSMUSG00000035247	0.01	0	0.602	0.121	0.566	0.399		0.062	0.005	0.481	0.116	0.268	0.354
ENSMUST00000023457	ENSMUSG00000022772	0.035	0	0.809	0.001	0.025	0.44		0.111	0.005	0.664	0.027	0.078	0.382
ENSMUST00000052678	ENSMUSG00000025278	0.585	0.001	0.054	0.006	0.105	0.546		0.339	0.021	0.131	0.083	0.149	0.476
ENSMUST00000042054	ENSMUSG00000038402	0.838	0.052	0.077	0.001	0.002	0.416		0.499	0.089	0.155	0.027	0.031	0.364
ENSMUST00000042055	ENSMUSG00000039515	0.25	0.001	0.363	0	0.016	0.622		0.227	0.021	0.375	0.019	0.082	0.507
ENSMUST00000003612	ENSMUSG00000003518	0.052	0.002	0.812	0.003	0.05	0.197		0.126	0.032	0.668	0.052	0.091	0.24
ENSMUST00000098566	ENSMUSG00000079469	0.073	0	0.335	0.015	0.175	0.622		0.148	0.005	0.351	0.079	0.183	0.507
ENSMUST00000006439	ENSMUSG00000006276	0.213	0.001	0.732	0	0.009	0.347		0.212	0.021	0.573	0.019	0.071	0.32
ENSMUST00000031364	ENSMUSG00000029415	0.08	0	0.602	0	0.043	0.582		0.158	0.005	0.481	0.019	0.086	0.479
ENSMUST00000025590	ENSMUSG00000024687	0.007	0	0.387	0.192	0.756	0.421		0.053	0.005	0.393	0.157	0.365	0.368
ENSMUST00000063243	ENSMUSG00000063511	0.792	0.009	0.052	0.001	0.011	0.469		0.465	0.049	0.129	0.027	0.075	0.411
ENSMUST00000020505	ENSMUSG00000009292	0.053	0.003	0.957	0.002	0.008	0.067		0.128	0.028	0.864	0.038	0.075	0.155
ENSMUST00000075693	ENSMUSG00000057375	0.117	0	0.271	0.003	0.078	0.715		0.215	0.005	0.298	0.052	0.119	0.639
ENSMUST00000025841	ENSMUSG00000024906	0.155	0	0.169	0.005	0.117	0.725		0.222	0.005	0.223	0.082	0.157	0.655
ENSMUST00000025846	ENSMUSG00000024908	0.101	0	0.383	0.001	0.055	0.709		0.199	0.005	0.391	0.027	0.092	0.629
ENSMUST00000025847	ENSMUSG00000024911	0.509	0.009	0.291	0.001	0.004	0.43		0.301	0.049	0.314	0.027	0.049	0.374
ENSMUST00000064568	ENSMUSG00000040785	0.492	0.007	0.373	0	0.004	0.42		0.293	0.024	0.383	0.019	0.049	0.367
ENSMUST00000063249	ENSMUSG00000051768	0.448	0	0.151	0.003	0.053	0.602		0.279	0.005	0.213	0.052	0.092	0.487
ENSMUST00000006646	ENSMUSG00000006476	0.043	0.001	0.1	0.464	0.66	0.275		0.112	0.021	0.178	0.222	0.316	0.292
ENSMUST00000121995	ENSMUSG00000081512	0.807	0.298	0.004	0.028	0.045	0.029		0.476	0.141	0.074	0.075	0.088	0.125
ENSMUST00000064101	ENSMUSG00000052291	0.851	0.357	0.058	0.004	0.002	0.088		0.509	0.154	0.135	0.076	0.031	0.172
ENSMUST00000006137	ENSMUSG00000005981	0.064	0	0.827	0	0.029	0.36		0.141	0.005	0.688	0.019	0.084	0.325
ENSMUST00000006435	ENSMUSG00000006273	0.019	0	0.772	0.006	0.146	0.453		0.088	0.005	0.617	0.083	0.184	0.394
ENSMUST00000123810	ENSMUSG00000087645	0.928	0.347	0.004	0.014	0.009	0.061		0.567	0.153	0.074	0.079	0.071	0.15
ENSMUST00000006138	ENSMUSG00000005982	0.027	0	0.458	0.022	0.279	0.62		0.108	0.005	0.435	0.068	0.203	0.504
ENSMUST00000123812	ENSMUSG00000085360	0.596	0.212	0.006	0.321	0.034	0.098		0.344	0.126	0.076	0.175	0.084	0.18
ENSMUST00000055028	ENSMUSG00000049657	0.163	0	0.18	0.008	0.198	0.655		0.225	0.005	0.232	0.079	0.189	0.554
ENSMUST00000043674	ENSMUSG00000038838	0.6	0.005	0.178	0	0.004	0.556		0.346	0.022	0.23	0.019	0.049	0.482
ENSMUST00000048431	ENSMUSG00000039164	0.54	0.002	0.176	0	0.005	0.51		0.316	0.032	0.229	0.019	0.059	0.446
ENSMUST00000077837	ENSMUSG00000032036	0.77	0.073	0.39	0.001	0.001	0.152		0.449	0.087	0.395	0.027	0.023	0.215
ENSMUST00000117721	ENSMUSG00000021327	0.699	0.006	0.121	0.001	0.007	0.467		0.399	0.02	0.196	0.027	0.077	0.409
ENSMUST00000052455	ENSMUSG00000050229	0.06	0	0.408	0.004	0.098	0.639		0.137	0.005	0.406	0.076	0.145	0.532
ENSMUST00000052454	ENSMUSG00000044997	0.004	1	0.004	0.4	0.003	0		0.043	0.457	0.074	0.206	0.039	0.102
ENSMUST00000052452	ENSMUSG00000021618	0.934	0.484	0.021	0.033	0.002	0.106		0.572	0.16	0.094	0.091	0.031	0.186
ENSMUST00000122412	ENSMUSG00000024539	0.369	0.035	0.692	0	0.002	0.143		0.269	0.063	0.537	0.019	0.031	0.212
ENSMUST00000131668	ENSMUSG00000035969	0.698	0.017	0.192	0	0.001	0.473		0.398	0.034	0.241	0.019	0.023	0.416
ENSMUST00000148004	ENSMUSG00000010492	0	0.053	0	0.772	0.993	0.014		0.031	0.089	0.069	0.366	0.492	0.113
ENSMUST00000022311	ENSMUSG00000021786	0.058	0.002	0.876	0.001	0.013	0.226		0.135	0.032	0.755	0.027	0.086	0.26
ENSMUST00000022310	ENSMUSG00000021785	0.02	0	0.603	0.007	0.143	0.545		0.091	0.005	0.481	0.083	0.183	0.475
ENSMUST00000039431	ENSMUSG00000059146	0.908	0.093	0.024	0.005	0.003	0.287		0.552	0.094	0.097	0.082	0.039	0.299
ENSMUST00000140782	ENSMUSG00000085901	0.934	0.646	0.027	0.023	0.001	0.09		0.572	0.248	0.101	0.067	0.023	0.173
ENSMUST00000017534	ENSMUSG00000017390	0.611	0.046	0.578	0	0.001	0.216		0.351	0.083	0.473	0.019	0.023	0.253
ENSMUST00000039438	ENSMUSG00000059146	0.001	0	0.01	0.99	0.959	0.074		0.034	0.005	0.081	0.48	0.473	0.161
ENSMUST00000093271	ENSMUSG00000031785	0.069	0	0.082	0.097	0.579	0.541		0.145	0.005	0.161	0.111	0.275	0.471
ENSMUST00000118525	ENSMUSG00000057766	0.01	0.002	0.979	0.027	0.012	0.017		0.062	0.032	0.894	0.073	0.081	0.116
ENSMUST00000118522	ENSMUSG00000022974	0.866	0.132	0.002	0.14	0.137	0.03		0.52	0.101	0.071	0.115	0.179	0.126
ENSMUST00000053355	ENSMUSG00000050967	0.088	0.001	0.85	0	0.007	0.286		0.177	0.021	0.719	0.019	0.077	0.298
ENSMUST00000118521	ENSMUSG00000081308	0.116	0.015	0.678	0.005	0.013	0.144		0.215	0.034	0.526	0.082	0.086	0.213
ENSMUST00000144447	ENSMUSG00000023764	0.656	0.006	0.067	0.004	0.022	0.498		0.372	0.02	0.145	0.076	0.075	0.441
ENSMUST00000123108	ENSMUSG00000078786	0.097	0.001	0.795	0.001	0.018	0.411		0.193	0.021	0.646	0.027	0.077	0.361
ENSMUST00000144443	ENSMUSG00000018567	0.903	0.145	0.058	0.003	0.003	0.219		0.548	0.105	0.135	0.052	0.039	0.255
ENSMUST00000141228	ENSMUSG00000020265	0.223	0	0.062	0.046	0.285	0.596		0.214	0.005	0.14	0.102	0.201	0.483
ENSMUST00000043011	ENSMUSG00000038233	0.061	0	0.593	0.006	0.02	0.482		0.138	0.005	0.478	0.083	0.075	0.427
ENSMUST00000091112	ENSMUSG00000036381	0.856	0.516	0.05	0.006	0.001	0.009		0.513	0.167	0.127	0.083	0.023	0.109
ENSMUST00000098442	ENSMUSG00000058975	0.229	0.128	0.654	0.003	0.002	0.052		0.216	0.099	0.507	0.052	0.031	0.143
ENSMUST00000098614	ENSMUSG00000071064	0.686	0.044	0.335	0	0.001	0.338		0.39	0.081	0.351	0.019	0.023	0.318
ENSMUST00000119921	ENSMUSG00000028992	0.69	0.024	0.277	0.001	0.002	0.377		0.393	0.043	0.302	0.027	0.031	0.338
ENSMUST00000119922	ENSMUSG00000030804	0.342	0.016	0.003	0.626	0.739	0.088		0.266	0.033	0.072	0.291	0.356	0.172
ENSMUST00000018743	ENSMUSG00000018599	0.454	0.001	0.209	0.001	0.019	0.607		0.28	0.021	0.253	0.027	0.076	0.492
ENSMUST00000026816	ENSMUSG00000025722	0.505	0.013	0.391	0.001	0.002	0.331		0.299	0.039	0.396	0.027	0.031	0.316
ENSMUST00000026817	ENSMUSG00000025723	0.444	0.963	0.001	0.29	0.082	0.002		0.278	0.433	0.07	0.162	0.128	0.104
ENSMUST00000003877	ENSMUSG00000003779	0.048	0.001	0.18	0.034	0.388	0.519		0.119	0.021	0.232	0.093	0.194	0.45
ENSMUST00000054883	ENSMUSG00000045515	0.46	0.015	0.406	0	0.001	0.384		0.282	0.034	0.404	0.019	0.023	0.344
ENSMUST00000070802	ENSMUSG00000056596	0.171	0.002	0.579	0.001	0.016	0.397		0.225	0.032	0.473	0.027	0.082	0.353
ENSMUST00000003870	ENSMUSG00000025025	0.192	0	0.21	0.004	0.123	0.629		0.217	0.005	0.253	0.076	0.164	0.516
ENSMUST00000068805	ENSMUSG00000026427	0.291	0	0.187	0.001	0.034	0.729		0.252	0.005	0.238	0.027	0.084	0.662
ENSMUST00000137318	ENSMUSG00000072772	0.709	0.025	0.19	0.001	0.003	0.424		0.406	0.046	0.24	0.027	0.039	0.369
ENSMUST00000020981	ENSMUSG00000020652	0.035	0	0.555	0.007	0.114	0.619		0.111	0.005	0.466	0.083	0.155	0.503
ENSMUST00000147488	ENSMUSG00000039844	0.918	0.614	0.083	0.004	0.001	0.077		0.56	0.23	0.162	0.076	0.023	0.163
ENSMUST00000139827	ENSMUSG00000055833	0.363	0.003	0.215	0.001	0.007	0.601		0.269	0.028	0.256	0.027	0.077	0.486
ENSMUST00000107651	ENSMUSG00000028412	0.06	0	0.306	0.006	0.118	0.676		0.137	0.005	0.326	0.083	0.158	0.581
ENSMUST00000031588	ENSMUSG00000029592	0.181	0	0.22	0.005	0.187	0.592		0.222	0.005	0.26	0.082	0.184	0.481
ENSMUST00000107655	ENSMUSG00000038615	0.101	0	0.661	0	0.03	0.55		0.199	0.005	0.513	0.019	0.084	0.479
ENSMUST00000029814	ENSMUSG00000028164	0.034	0.001	0.824	0.002	0.076	0.28		0.111	0.021	0.684	0.038	0.115	0.295
ENSMUST00000016771	ENSMUSG00000022443	0.101	0.002	0.655	0.001	0.02	0.415		0.199	0.032	0.508	0.027	0.075	0.364
ENSMUST00000138992	ENSMUSG00000086506	0.864	0.342	0.009	0.03	0.01	0.103		0.519	0.153	0.08	0.081	0.07	0.184
ENSMUST00000020982	ENSMUSG00000020653	0.004	0	0.253	0.037	0.491	0.375		0.043	0.005	0.283	0.099	0.233	0.336
ENSMUST00000073120	ENSMUSG00000062729	0.791	0.028	0.195	0	0.002	0.398		0.464	0.054	0.243	0.019	0.031	0.354
ENSMUST00000030365	ENSMUSG00000028622	0.051	0.001	0.812	0.003	0.015	0.228		0.124	0.021	0.668	0.052	0.085	0.262
ENSMUST00000060444	ENSMUSG00000043602	0.065	0	0.28	0.051	0.326	0.613		0.142	0.005	0.305	0.098	0.192	0.497
ENSMUST00000060447	ENSMUSG00000051730	0.082	0.001	0.811	0.001	0.037	0.286		0.163	0.021	0.667	0.027	0.084	0.298
ENSMUST00000030361	ENSMUSG00000028618	0.04	0	0.872	0.007	0.033	0.223		0.111	0.005	0.749	0.083	0.084	0.258
ENSMUST00000030360	ENSMUSG00000028617	0.026	0	0.52	0.006	0.24	0.613		0.107	0.005	0.458	0.083	0.208	0.497
ENSMUST00000060442	ENSMUSG00000048216	0.095	0	0.296	0.005	0.103	0.708		0.19	0.005	0.318	0.082	0.148	0.628
ENSMUST00000128603	ENSMUSG00000087579	0	0.053	0	0.772	0.993	0.014		0.031	0.089	0.069	0.366	0.492	0.113
ENSMUST00000019441	ENSMUSG00000019297	0.178	0	0.253	0.002	0.07	0.712		0.223	0.005	0.283	0.038	0.103	0.634
ENSMUST00000107560	ENSMUSG00000050812	0.025	0	0.738	0.058	0.303	0.171		0.104	0.005	0.579	0.096	0.197	0.227
ENSMUST00000026760	ENSMUSG00000025666	0.08	0.001	0.802	0	0.02	0.299		0.158	0.021	0.655	0.019	0.075	0.305
ENSMUST00000018353	ENSMUSG00000018209	0.072	0	0.316	0.005	0.1	0.721		0.147	0.005	0.334	0.082	0.147	0.649
ENSMUST00000152170	ENSMUSG00000026784	0.002	0.014	0.819	0.018	0.157	0.03		0.037	0.036	0.677	0.076	0.187	0.126
ENSMUST00000113755	ENSMUSG00000026790	0.105	0	0.157	0.107	0.529	0.419		0.204	0.005	0.216	0.115	0.252	0.366
ENSMUST00000125627	ENSMUSG00000028572	0.416	0.021	0.357	0	0.004	0.248		0.274	0.036	0.37	0.019	0.049	0.276
ENSMUST00000066843	ENSMUSG00000041852	0.052	0	0.536	0.001	0.057	0.674		0.126	0.005	0.462	0.027	0.093	0.578
ENSMUST00000093208	ENSMUSG00000069919	0.36	0.652	0.003	0.385	0.065	0.057		0.268	0.252	0.072	0.201	0.097	0.147
ENSMUST00000020643	ENSMUSG00000020375	0.112	0	0.259	0.002	0.094	0.718		0.212	0.005	0.288	0.038	0.143	0.644
ENSMUST00000128211	ENSMUSG00000038060	0.386	0.411	0.298	0.011	0.004	0.065		0.271	0.153	0.319	0.072	0.049	0.153
ENSMUST00000020640	ENSMUSG00000020372	0.224	0	0.216	0.001	0.048	0.699		0.214	0.005	0.257	0.027	0.09	0.614
ENSMUST00000020647	ENSMUSG00000020381	0.775	0.042	0.116	0.002	0.002	0.334		0.453	0.078	0.192	0.038	0.031	0.317
ENSMUST00000062357	ENSMUSG00000048905	0.262	0	0.019	0.236	0.45	0.511		0.234	0.005	0.092	0.156	0.214	0.447
ENSMUST00000062356	ENSMUSG00000047945	0.184	0	0.09	0.056	0.436	0.548		0.221	0.005	0.169	0.096	0.209	0.477
ENSMUST00000020649	ENSMUSG00000020380	0.223	0.001	0.39	0	0.01	0.543		0.214	0.021	0.395	0.019	0.07	0.473
ENSMUST00000128218	ENSMUSG00000086582	0.118	0.078	0.044	0.904	0.025	0.004		0.216	0.086	0.12	0.434	0.078	0.105
ENSMUST00000106872	ENSMUSG00000028524	0.006	0	0.353	0.088	0.333	0.37		0.05	0.005	0.367	0.103	0.191	0.332
ENSMUST00000036105	ENSMUSG00000039004	0.304	0.024	0.005	0.342	0.397	0.131		0.258	0.043	0.075	0.184	0.196	0.205
ENSMUST00000023191	ENSMUSG00000022540	0.294	0	0.08	0.017	0.158	0.619		0.254	0.005	0.159	0.077	0.186	0.503
ENSMUST00000023554	ENSMUSG00000022848	0.083	0	0.463	0.001	0.052	0.636		0.165	0.005	0.437	0.027	0.092	0.528
ENSMUST00000030189	ENSMUSG00000028467	0.03	0.001	0.29	0.158	0.139	0.295		0.11	0.021	0.313	0.131	0.18	0.303
ENSMUST00000065388	ENSMUSG00000053134	0.001	0	0.7	0.189	0.609	0.206		0.034	0.005	0.544	0.156	0.29	0.246
ENSMUST00000087315	ENSMUSG00000007029	0.624	0.007	0.168	0.001	0.005	0.499		0.356	0.024	0.223	0.027	0.059	0.441
ENSMUST00000082024	ENSMUSG00000021112	0.044	0	0.489	0.003	0.177	0.579		0.113	0.005	0.449	0.052	0.182	0.48
ENSMUST00000022865	ENSMUSG00000022255	0.744	0.026	0.073	0.003	0.004	0.392		0.43	0.048	0.151	0.052	0.049	0.35
ENSMUST00000086224	ENSMUSG00000029471	0.861	0.965	0.161	0.001	0	0.027		0.517	0.434	0.218	0.027	0.015	0.123
ENSMUST00000022867	ENSMUSG00000022257	0.059	0	0.658	0.001	0.044	0.507		0.136	0.005	0.511	0.027	0.087	0.445
ENSMUST00000089901	ENSMUSG00000021843	0.223	0.002	0.298	0.001	0.031	0.582		0.214	0.032	0.319	0.027	0.084	0.479
ENSMUST00000030187	ENSMUSG00000028465	0.064	0.001	0.011	0.357	0.714	0.528		0.141	0.021	0.082	0.191	0.343	0.457
ENSMUST00000030980	ENSMUSG00000029097	0.639	0.002	0.059	0.002	0.031	0.575		0.363	0.032	0.136	0.038	0.084	0.48
ENSMUST00000030986	ENSMUSG00000029103	0.187	0	0.346	0	0.035	0.704		0.22	0.005	0.361	0.019	0.084	0.622
ENSMUST00000098918	ENSMUSG00000074462	0.17	0.953	0.048	0.003	0.005	0.006		0.225	0.427	0.124	0.052	0.059	0.107
ENSMUST00000106291	ENSMUSG00000078578	0.022	0	0.462	0.117	0.552	0.442		0.097	0.005	0.437	0.116	0.262	0.384
ENSMUST00000044509	ENSMUSG00000041096	0.271	0	0.309	0	0.026	0.683		0.24	0.005	0.329	0.019	0.08	0.59
ENSMUST00000106525	ENSMUSG00000034210	0.012	0	0.175	0.1	0.693	0.512		0.068	0.005	0.228	0.112	0.332	0.447
ENSMUST00000106296	ENSMUSG00000033909	0.003	0.006	0.763	0.017	0.115	0.079		0.04	0.02	0.607	0.077	0.155	0.165
ENSMUST00000004097	ENSMUSG00000029705	0.996	1	0.008	0.003	0	0.001		0.619	0.457	0.078	0.052	0.015	0.103
ENSMUST00000141810	ENSMUSG00000085118	0.895	0.639	0.141	0.002	0.001	0.142		0.542	0.244	0.208	0.038	0.023	0.212
ENSMUST00000058577	ENSMUSG00000049504	0.123	0.001	0.5	0	0.012	0.607		0.218	0.021	0.453	0.019	0.081	0.492
ENSMUST00000020424	ENSMUSG00000020205	0.306	0.064	0.827	0	0.001	0.122		0.259	0.092	0.688	0.019	0.023	0.199
ENSMUST00000080771	ENSMUSG00000019826	0.107	0	0.225	0.028	0.275	0.667		0.206	0.005	0.263	0.075	0.204	0.569
ENSMUST00000020420	ENSMUSG00000020198	0.181	0	0.416	0	0.021	0.642		0.222	0.005	0.411	0.019	0.075	0.537
ENSMUST00000113539	ENSMUSG00000034430	0.067	0	0.674	0.001	0.013	0.501		0.143	0.005	0.523	0.027	0.086	0.442
ENSMUST00000156416	ENSMUSG00000023927	0.172	0.012	0.528	0.002	0.005	0.169		0.225	0.043	0.46	0.038	0.059	0.226
ENSMUST00000153170	ENSMUSG00000086062	0.925	0.582	0.018	0.039	0.003	0.033		0.565	0.21	0.09	0.102	0.039	0.128
ENSMUST00000072572	ENSMUSG00000063362	0.017	0	0.626	0.004	0.134	0.523		0.083	0.005	0.492	0.076	0.176	0.453
ENSMUST00000100639	ENSMUSG00000004562	0.085	0.036	0.305	0.045	0.016	0.049		0.17	0.065	0.325	0.103	0.082	0.141
ENSMUST00000037356	ENSMUSG00000046862	0.008	0	0.661	0.007	0.157	0.369		0.056	0.005	0.513	0.083	0.187	0.331
ENSMUST00000038572	ENSMUSG00000015165	0.097	0	0.233	0.008	0.237	0.665		0.193	0.005	0.268	0.079	0.208	0.566
ENSMUST00000033982	ENSMUSG00000031577	0.069	0	0.43	0.005	0.155	0.635		0.145	0.005	0.419	0.082	0.187	0.526
ENSMUST00000033983	ENSMUSG00000031578	0.303	0.002	0.203	0.002	0.027	0.57		0.258	0.032	0.249	0.038	0.082	0.481
ENSMUST00000100633	ENSMUSG00000072566	0.027	0	0.901	0.002	0.033	0.234		0.108	0.005	0.789	0.038	0.084	0.266
ENSMUST00000100632	ENSMUSG00000072565	0.044	0	0.537	0.004	0.131	0.632		0.113	0.005	0.462	0.076	0.173	0.521
ENSMUST00000100631	ENSMUSG00000022159	0.837	0.126	0.356	0.007	0	0.039		0.499	0.099	0.37	0.083	0.015	0.133
ENSMUST00000033325	ENSMUSG00000031015	0.444	0.001	0.142	0.001	0.035	0.648		0.278	0.021	0.208	0.027	0.084	0.545
ENSMUST00000033326	ENSMUSG00000031016	0.078	0.001	0.853	0.001	0.008	0.243		0.154	0.021	0.723	0.027	0.075	0.272
ENSMUST00000133412	ENSMUSG00000005779	0.015	0.001	0.436	0.044	0.14	0.39		0.077	0.021	0.423	0.103	0.181	0.348
ENSMUST00000151998	ENSMUSG00000053613	0.381	0.007	0.137	0.06	0.019	0.141		0.271	0.024	0.206	0.095	0.076	0.211
ENSMUST00000009003	ENSMUSG00000008859	0.052	0	0.544	0.001	0.053	0.621		0.126	0.005	0.463	0.027	0.092	0.506
ENSMUST00000151994	ENSMUSG00000086018	0.004	0.24	0.002	0.772	0.714	0.065		0.043	0.131	0.071	0.366	0.343	0.153
ENSMUST00000045140	ENSMUSG00000036667	0.001	0	0.853	0.104	0.388	0.101		0.034	0.005	0.723	0.114	0.194	0.182
ENSMUST00000045142	ENSMUSG00000038816	0.047	0	0.046	0.372	0.741	0.566		0.117	0.005	0.122	0.196	0.357	0.482
ENSMUST00000021594	ENSMUSG00000021177	0.029	0	0.381	0.008	0.245	0.616		0.11	0.005	0.389	0.079	0.208	0.5
ENSMUST00000021595	ENSMUSG00000021178	0.391	0.004	0.069	0.022	0.022	0.379		0.272	0.027	0.147	0.068	0.075	0.34
ENSMUST00000021596	ENSMUSG00000021179	0.303	0	0.197	0.001	0.052	0.698		0.258	0.005	0.245	0.027	0.092	0.612
ENSMUST00000102184	ENSMUSG00000076138	0.274	0.013	0.002	0.901	0.695	0.086		0.242	0.039	0.071	0.433	0.333	0.17
ENSMUST00000142545	ENSMUSG00000019303	0	0	0.074	0.992	0.951	0.063		0.031	0.005	0.152	0.481	0.469	0.152
ENSMUST00000106746	ENSMUSG00000020721	0.517	0.006	0.245	0	0.004	0.488		0.304	0.02	0.277	0.019	0.049	0.433
ENSMUST00000063401	ENSMUSG00000031537	0.003	0	0.882	0.011	0.167	0.216		0.04	0.005	0.763	0.072	0.184	0.253
ENSMUST00000036554	ENSMUSG00000032849	0.141	0	0.171	0.007	0.12	0.727		0.219	0.005	0.225	0.083	0.16	0.659
ENSMUST00000004892	ENSMUSG00000004771	0.013	0	0.758	0.03	0.345	0.314		0.071	0.005	0.601	0.081	0.191	0.311
ENSMUST00000111293	ENSMUSG00000058318	0.421	0.002	0.207	0	0.016	0.644		0.275	0.032	0.251	0.019	0.082	0.539
ENSMUST00000036003	ENSMUSG00000040102	0.073	0	0.585	0.001	0.042	0.592		0.148	0.005	0.475	0.027	0.086	0.481
ENSMUST00000014498	ENSMUSG00000014353	0.018	0	0.77	0.024	0.445	0.3		0.086	0.005	0.615	0.067	0.212	0.305
ENSMUST00000026221	ENSMUSG00000025203	0.023	0	0.178	0.121	0.644	0.528		0.099	0.005	0.23	0.116	0.308	0.457
ENSMUST00000036004	ENSMUSG00000046434	0.02	0	0.529	0.052	0.487	0.426		0.091	0.005	0.46	0.097	0.231	0.371
ENSMUST00000133785	ENSMUSG00000060636	0.003	0.001	0.405	0.404	0.226	0.138		0.04	0.021	0.404	0.208	0.205	0.21
ENSMUST00000070923	ENSMUSG00000056665	0.55	0.013	0.433	0	0.001	0.309		0.321	0.039	0.421	0.019	0.023	0.309
ENSMUST00000033189	ENSMUSG00000030898	0.216	0	0.162	0.018	0.169	0.661		0.213	0.005	0.218	0.076	0.184	0.561
ENSMUST00000070256	ENSMUSG00000056258	0.235	0.024	0.732	0	0.003	0.185		0.219	0.043	0.573	0.019	0.039	0.234
ENSMUST00000033184	ENSMUSG00000030894	0.064	0	0.463	0.002	0.101	0.637		0.141	0.005	0.437	0.038	0.147	0.529
ENSMUST00000030090	ENSMUSG00000028393	0.796	0.012	0.095	0.001	0.003	0.421		0.468	0.043	0.173	0.027	0.039	0.368
ENSMUST00000033180	ENSMUSG00000030889	0.651	0.004	0.007	0.043	0.221	0.286		0.369	0.027	0.077	0.103	0.203	0.298
ENSMUST00000025163	ENSMUSG00000024309	0.349	0.002	0.249	0.001	0.015	0.529		0.267	0.032	0.28	0.027	0.085	0.458
ENSMUST00000033182	ENSMUSG00000030890	0.264	0	0.09	0.03	0.307	0.534		0.235	0.005	0.169	0.081	0.196	0.464
ENSMUST00000073201	ENSMUSG00000058748	0.016	0	0.51	0.061	0.189	0.413		0.08	0.005	0.455	0.095	0.184	0.363
ENSMUST00000001116	ENSMUSG00000001089	0.645	0.556	0.796	0	0	0.026		0.365	0.192	0.647	0.019	0.015	0.123
ENSMUST00000087173	ENSMUSG00000073411	0.555	0.029	0.336	0	0.002	0.454		0.323	0.057	0.352	0.019	0.031	0.395
ENSMUST00000001115	ENSMUSG00000074886	0.225	0.001	0.719	0	0.011	0.362		0.215	0.021	0.561	0.019	0.075	0.327
ENSMUST00000087176	ENSMUSG00000050121	0	0	0.002	0.968	0.979	0.483		0.031	0.005	0.071	0.468	0.484	0.428
ENSMUST00000130266	ENSMUSG00000085159	0.242	0.019	0.002	0.892	0.077	0.001		0.223	0.034	0.071	0.428	0.117	0.103
ENSMUST00000087175	ENSMUSG00000029156	0.025	0	0.348	0.05	0.537	0.568		0.104	0.005	0.363	0.098	0.256	0.481
ENSMUST00000130268	ENSMUSG00000048481	0.256	0.018	0.286	0.001	0.007	0.379		0.23	0.035	0.31	0.027	0.077	0.34
ENSMUST00000138050	ENSMUSG00000020287	0.515	0.002	0.143	0.002	0.008	0.543		0.304	0.032	0.209	0.038	0.075	0.473
ENSMUST00000049744	ENSMUSG00000012429	0.037	0	0.393	0.018	0.261	0.541		0.112	0.005	0.397	0.076	0.207	0.471
ENSMUST00000081828	ENSMUSG00000057265	0.831	0.322	0.05	0.045	0.004	0.181		0.494	0.149	0.127	0.103	0.049	0.231
ENSMUST00000084852	ENSMUSG00000066306	0.198	0.001	0.171	0.011	0.128	0.645		0.215	0.021	0.225	0.072	0.17	0.541
ENSMUST00000021773	ENSMUSG00000021340	0.059	0.001	0.876	0.001	0.032	0.234		0.136	0.021	0.755	0.027	0.084	0.266
ENSMUST00000014447	ENSMUSG00000014303	0.285	0.002	0.044	0.13	0.159	0.558		0.249	0.032	0.12	0.115	0.186	0.482
ENSMUST00000052403	ENSMUSG00000044477	0.303	0.003	0.284	0	0.009	0.65		0.258	0.028	0.308	0.019	0.071	0.547
ENSMUST00000041240	ENSMUSG00000041889	0.153	0	0.299	0.004	0.096	0.658		0.221	0.005	0.32	0.076	0.144	0.558
ENSMUST00000088357	ENSMUSG00000004263	0.571	0.01	0.177	0	0.005	0.493		0.331	0.05	0.23	0.019	0.059	0.437
ENSMUST00000053087	ENSMUSG00000042155	0.714	0.072	0.296	0	0.001	0.36		0.409	0.088	0.318	0.019	0.023	0.325
ENSMUST00000022696	ENSMUSG00000022100	0.051	0	0.591	0.001	0.057	0.596		0.124	0.005	0.477	0.027	0.093	0.483
ENSMUST00000150156	ENSMUSG00000021087	0.767	0.369	0.326	0.001	0.001	0.104		0.447	0.154	0.343	0.027	0.023	0.185
ENSMUST00000066155	ENSMUSG00000027259	0.059	0.004	0.398	0.258	0.054	0.086		0.136	0.027	0.4	0.154	0.092	0.17
ENSMUST00000066157	ENSMUSG00000053615	0.687	0.119	0.151	0.022	0.001	0.071		0.391	0.095	0.213	0.068	0.023	0.158
ENSMUST00000047812	ENSMUSG00000035000	0.001	0.001	0.979	0.457	0.073	0.005		0.034	0.021	0.894	0.221	0.109	0.106
ENSMUST00000047363	ENSMUSG00000037851	0.011	0	0.755	0.052	0.407	0.315		0.065	0.005	0.597	0.097	0.199	0.311
ENSMUST00000032272	ENSMUSG00000030168	0.172	0	0.16	0.006	0.167	0.625		0.225	0.005	0.217	0.083	0.184	0.51
ENSMUST00000050767	ENSMUSG00000042425	0.103	0.003	0.655	0.001	0.004	0.348		0.202	0.028	0.508	0.027	0.049	0.32
ENSMUST00000059100	ENSMUSG00000047439	0.235	0	0.208	0.002	0.061	0.713		0.219	0.005	0.252	0.038	0.095	0.636
ENSMUST00000109430	ENSMUSG00000043999	0.08	0	0.634	0.001	0.024	0.536		0.158	0.005	0.496	0.027	0.077	0.466
ENSMUST00000156678	ENSMUSG00000026701	0.01	0.03	0.436	0.012	0.149	0.117		0.062	0.059	0.423	0.075	0.186	0.195
ENSMUST00000088973	ENSMUSG00000031099	0.061	0	0.212	0.047	0.271	0.556		0.138	0.005	0.254	0.101	0.205	0.482
ENSMUST00000109438	ENSMUSG00000060923	0.289	0.008	0.551	0	0.004	0.337		0.251	0.039	0.465	0.019	0.049	0.318
ENSMUST00000130194	ENSMUSG00000024160	0	0.003	0.062	0.494	0.542	0.061		0.031	0.028	0.14	0.226	0.258	0.15
ENSMUST00000091641	ENSMUSG00000021431	0.384	0.008	0.313	0.001	0.011	0.431		0.271	0.039	0.332	0.027	0.075	0.374
ENSMUST00000084563	ENSMUSG00000053877	0.235	0.002	0.363	0	0.012	0.623		0.219	0.032	0.375	0.019	0.081	0.508
ENSMUST00000130191	ENSMUSG00000030270	0.995	0.999	0.024	0.002	0	0.011		0.618	0.456	0.097	0.038	0.015	0.111
ENSMUST00000072079	ENSMUSG00000061024	0.163	0	0.356	0.003	0.08	0.579		0.225	0.005	0.37	0.052	0.123	0.48
ENSMUST00000095087	ENSMUSG00000039844	0.683	0.013	0.183	0	0.002	0.45		0.389	0.039	0.234	0.019	0.031	0.392
ENSMUST00000022343	ENSMUSG00000021809	0.5	0.001	0.102	0.003	0.065	0.611		0.296	0.021	0.18	0.052	0.097	0.495
ENSMUST00000129627	ENSMUSG00000087420	0.834	0.083	0.122	0	0.001	0.276		0.496	0.088	0.196	0.019	0.023	0.293
ENSMUST00000129992	ENSMUSG00000020903	0.521	0.012	0.405	0.001	0.002	0.289		0.306	0.043	0.404	0.027	0.031	0.3
ENSMUST00000117219	ENSMUSG00000083563	0.725	0.777	0.007	0.166	0.009	0.073		0.417	0.322	0.077	0.141	0.071	0.16
ENSMUST00000129999	ENSMUSG00000027624	0.05	0.016	0.301	0.013	0.037	0.124		0.123	0.033	0.322	0.077	0.084	0.2
ENSMUST00000049355	ENSMUSG00000042688	0.189	0.015	0.821	0.001	0.004	0.158		0.218	0.034	0.68	0.027	0.049	0.22
ENSMUST00000049357	ENSMUSG00000040128	0.099	0	0.231	0.033	0.217	0.596		0.196	0.005	0.267	0.091	0.201	0.483
ENSMUST00000067469	ENSMUSG00000054409	0	0	0.504	0.996	0.976	0.009		0.031	0.005	0.454	0.484	0.482	0.109
ENSMUST00000098230	ENSMUSG00000073982	0.03	0	0.004	0.582	0.862	0.517		0.11	0.005	0.074	0.266	0.421	0.449
ENSMUST00000098232	ENSMUSG00000073983	0	0.859	0.073	0.082	0.02	0.001		0.031	0.369	0.151	0.097	0.075	0.103
ENSMUST00000098239	ENSMUSG00000073985	0.135	0	0.026	0.433	0.698	0.513		0.218	0.005	0.1	0.216	0.335	0.447
ENSMUST00000098238	ENSMUSG00000028248	0.927	0.675	0.031	0.015	0.001	0.091		0.566	0.265	0.105	0.079	0.023	0.174
ENSMUST00000053265	ENSMUSG00000046573	0.23	0.004	0.733	0	0.004	0.284		0.217	0.027	0.574	0.019	0.049	0.297
ENSMUST00000079335	ENSMUSG00000030098	0.011	0	0.623	0.306	0.554	0.219		0.065	0.005	0.49	0.168	0.263	0.255
ENSMUST00000105872	ENSMUSG00000028836	0.366	0	0.064	0.015	0.041	0.584		0.269	0.005	0.142	0.079	0.085	0.479
ENSMUST00000008830	ENSMUSG00000008686	0.009	0	0.847	0.013	0.134	0.289		0.059	0.005	0.715	0.077	0.176	0.3
ENSMUST00000032585	ENSMUSG00000030423	0.102	0	0.253	0.003	0.158	0.676		0.2	0.005	0.283	0.052	0.186	0.581
ENSMUST00000086651	ENSMUSG00000043323	0.161	0.022	0.029	0.108	0.126	0.19		0.224	0.038	0.103	0.115	0.167	0.236
ENSMUST00000109384	ENSMUSG00000018322	0.147	0	0.648	0	0.013	0.425		0.22	0.005	0.503	0.019	0.086	0.37
ENSMUST00000046144	ENSMUSG00000037003	0.632	0.001	0.024	0.033	0.181	0.432		0.36	0.021	0.097	0.091	0.182	0.375
ENSMUST00000149766	ENSMUSG00000030935	0.194	0.029	0.141	0.044	0.211	0.139		0.217	0.057	0.208	0.103	0.197	0.21
ENSMUST00000035484	ENSMUSG00000032803	0.118	0	0.353	0.001	0.069	0.672		0.216	0.005	0.367	0.027	0.102	0.575
ENSMUST00000091420	ENSMUSG00000054074	0.104	0.003	0.674	0.011	0.022	0.209		0.203	0.028	0.523	0.072	0.075	0.248
ENSMUST00000130994	ENSMUSG00000000561	0.482	0.405	0.828	0	0.001	0.038		0.289	0.153	0.689	0.019	0.023	0.132
ENSMUST00000117536	ENSMUSG00000029247	0.074	0.002	0.349	0.067	0.149	0.226		0.149	0.032	0.363	0.092	0.186	0.26
ENSMUST00000046149	ENSMUSG00000037740	0.502	0.002	0.188	0.001	0.009	0.533		0.297	0.032	0.238	0.027	0.071	0.462
ENSMUST00000100421	ENSMUSG00000075534	0	0.032	1	0.287	0.002	0		0.031	0.061	0.922	0.161	0.031	0.102
ENSMUST00000151280	ENSMUSG00000028497	0.332	0.021	0.823	0.001	0.001	0.143		0.264	0.036	0.683	0.027	0.023	0.212
ENSMUST00000151282	ENSMUSG00000084930	0.286	0.711	0.001	0.801	0.298	0.011		0.25	0.285	0.07	0.381	0.198	0.111
ENSMUST00000135924	ENSMUSG00000028277	0.114	0.012	0.891	0.002	0.003	0.116		0.213	0.043	0.775	0.038	0.039	0.194
ENSMUST00000001802	ENSMUSG00000001751	0.527	0.004	0.147	0.001	0.015	0.582		0.309	0.027	0.211	0.027	0.085	0.479
ENSMUST00000151287	ENSMUSG00000068039	0.06	0	0.214	0.009	0.174	0.691		0.137	0.005	0.256	0.074	0.183	0.602
ENSMUST00000018914	ENSMUSG00000018770	0.052	0	0.844	0.001	0.037	0.327		0.126	0.005	0.711	0.027	0.084	0.315
ENSMUST00000135258	ENSMUSG00000037822	0.077	0	0.208	0.045	0.432	0.633		0.153	0.005	0.252	0.103	0.207	0.523
ENSMUST00000001809	ENSMUSG00000022283	0.458	0.001	0.11	0.005	0.047	0.551		0.281	0.021	0.187	0.082	0.089	0.479
ENSMUST00000035050	ENSMUSG00000032475	0.026	0	0.806	0.006	0.051	0.305		0.107	0.005	0.66	0.083	0.091	0.307
ENSMUST00000104935	ENSMUSG00000078135	0.03	0	0.599	0.004	0.151	0.591		0.11	0.005	0.48	0.076	0.186	0.481
ENSMUST00000104936	ENSMUSG00000074881	0.138	0.001	0.12	0.658	0.271	0.021		0.219	0.021	0.195	0.307	0.205	0.119
ENSMUST00000035721	ENSMUSG00000039449	0.045	0	0.504	0.002	0.062	0.687		0.114	0.005	0.454	0.038	0.095	0.596
ENSMUST00000096224	ENSMUSG00000022994	0.315	0.001	0.232	0.001	0.025	0.665		0.261	0.021	0.268	0.027	0.078	0.566
ENSMUST00000035724	ENSMUSG00000039158	0.302	0.004	0.317	0.001	0.018	0.589		0.257	0.027	0.335	0.027	0.077	0.48
ENSMUST00000035725	ENSMUSG00000033940	0.24	0	0.154	0.005	0.08	0.643		0.221	0.005	0.214	0.082	0.123	0.538
ENSMUST00000035058	ENSMUSG00000032482	0.435	0.014	0.324	0	0.003	0.537		0.277	0.036	0.341	0.019	0.039	0.467
ENSMUST00000081989	ENSMUSG00000063760	0.007	0	0.57	0.093	0.539	0.423		0.053	0.005	0.47	0.108	0.257	0.369
ENSMUST00000136699	ENSMUSG00000022960	0	0.859	0.073	0.082	0.02	0.001		0.031	0.369	0.151	0.097	0.075	0.103
ENSMUST00000108868	ENSMUSG00000000738	0.056	0.001	0.821	0.002	0.082	0.293		0.132	0.021	0.68	0.038	0.128	0.302
ENSMUST00000136690	ENSMUSG00000085622	0.117	0	0.357	0.001	0.031	0.637		0.215	0.005	0.37	0.027	0.084	0.529
ENSMUST00000076313	ENSMUSG00000061136	0.21	0.001	0.298	0.003	0.04	0.53		0.212	0.021	0.319	0.052	0.085	0.459
ENSMUST00000111820	ENSMUSG00000079260	0.209	0.001	0.605	0	0.017	0.467		0.212	0.021	0.482	0.019	0.079	0.409
ENSMUST00000153827	ENSMUSG00000087227	0	0.005	0.966	0.666	0.229	0.001		0.031	0.022	0.876	0.312	0.206	0.103
ENSMUST00000153825	ENSMUSG00000087036	0.195	0.828	0.993	0.001	0	0		0.216	0.351	0.912	0.027	0.015	0.102
ENSMUST00000028081	ENSMUSG00000026748	0.037	0	0.321	0.036	0.366	0.616		0.112	0.005	0.339	0.097	0.192	0.5
ENSMUST00000028080	ENSMUSG00000053702	0.08	0.009	0.948	0.003	0.005	0.054		0.158	0.049	0.852	0.052	0.059	0.145
ENSMUST00000028083	ENSMUSG00000026750	0.245	0.005	0.199	0.003	0.018	0.448		0.224	0.022	0.246	0.052	0.077	0.39
ENSMUST00000067404	ENSMUSG00000040242	0.24	0.024	0.78	0.001	0.003	0.181		0.221	0.043	0.627	0.027	0.039	0.231
ENSMUST00000028087	ENSMUSG00000026753	0.023	0	0.572	0.012	0.209	0.534		0.099	0.005	0.471	0.075	0.196	0.464
ENSMUST00000028880	ENSMUSG00000027397	0.024	0.001	0.959	0.003	0.038	0.11		0.102	0.021	0.867	0.052	0.084	0.189
ENSMUST00000028883	ENSMUSG00000027400	0.092	0.724	0.991	0	0	0.001		0.185	0.292	0.91	0.019	0.015	0.103
ENSMUST00000044189	ENSMUSG00000033075	0.149	0	0.168	0.005	0.099	0.704		0.22	0.005	0.223	0.082	0.146	0.622
ENSMUST00000110660	ENSMUSG00000029622	0.22	0.001	0.012	0.522	0.668	0.309		0.213	0.021	0.083	0.233	0.32	0.309
ENSMUST00000024857	ENSMUSG00000024063	0.045	0	0.777	0.002	0.09	0.425		0.114	0.005	0.623	0.038	0.139	0.37
ENSMUST00000024854	ENSMUSG00000024059	0.042	0	0.832	0	0.017	0.411		0.112	0.005	0.695	0.019	0.079	0.361
ENSMUST00000032865	ENSMUSG00000030630	0.338	0.001	0.046	0.131	0.452	0.398		0.265	0.021	0.122	0.115	0.215	0.354
ENSMUST00000045365	ENSMUSG00000033987	0.521	0.014	0.009	0.155	0.149	0.086		0.306	0.036	0.08	0.128	0.186	0.17
ENSMUST00000024858	ENSMUSG00000024064	0	0	0.203	0.987	0.98	0.129		0.031	0.005	0.249	0.479	0.485	0.204
ENSMUST00000154108	ENSMUSG00000023991	0.158	0.002	0.057	0.066	0.216	0.508		0.223	0.032	0.134	0.093	0.2	0.446
ENSMUST00000042261	ENSMUSG00000037490	0.16	0	0.114	0.041	0.205	0.564		0.224	0.005	0.19	0.104	0.194	0.482
ENSMUST00000108860	ENSMUSG00000027575	0.594	0.013	0.206	0.001	0.004	0.398		0.343	0.039	0.251	0.027	0.049	0.354
ENSMUST00000137079	ENSMUSG00000024018	0.818	0.106	0.064	0.005	0.005	0.167		0.484	0.095	0.142	0.082	0.059	0.224
ENSMUST00000132597	ENSMUSG00000020886	0.399	0	0.094	0.002	0.027	0.642		0.272	0.005	0.172	0.038	0.082	0.537
ENSMUST00000054506	ENSMUSG00000047013	0.715	0.009	0.176	0	0.001	0.496		0.41	0.049	0.229	0.019	0.023	0.439
ENSMUST00000003404	ENSMUSG00000003316	0.233	0.001	0.298	0	0.03	0.699		0.218	0.021	0.319	0.019	0.084	0.614
ENSMUST00000152415	ENSMUSG00000026833	0.893	0.287	0.042	0.011	0.001	0.256		0.541	0.138	0.118	0.072	0.023	0.281
ENSMUST00000025106	ENSMUSG00000024258	0.075	0	0.248	0.015	0.304	0.632		0.15	0.005	0.279	0.079	0.196	0.521
ENSMUST00000029686	ENSMUSG00000028051	0.063	0.001	0.8	0.004	0.133	0.245		0.14	0.021	0.652	0.076	0.175	0.274
ENSMUST00000118316	ENSMUSG00000029655	0.103	0.001	0.286	0.005	0.071	0.646		0.202	0.021	0.31	0.082	0.105	0.542
ENSMUST00000149014	ENSMUSG00000075534	0.219	0.999	0.026	0.011	0.001	0		0.213	0.456	0.1	0.072	0.023	0.102
ENSMUST00000149015	ENSMUSG00000028245	0.77	0.02	0.111	0.001	0.008	0.417		0.449	0.034	0.188	0.027	0.075	0.365
ENSMUST00000118313	ENSMUSG00000044252	0.027	0	0.464	0.036	0.435	0.458		0.108	0.005	0.438	0.097	0.209	0.399
ENSMUST00000111261	ENSMUSG00000060261	0.041	0	0.27	0.242	0.77	0.352		0.112	0.005	0.297	0.156	0.372	0.322
ENSMUST00000029131	ENSMUSG00000027603	0.542	0.008	0.273	0	0.002	0.535		0.317	0.039	0.299	0.019	0.031	0.465
ENSMUST00000090779	ENSMUSG00000070392	0.064	0	0.577	0.002	0.093	0.582		0.141	0.005	0.472	0.038	0.142	0.479
ENSMUST00000025109	ENSMUSG00000024260	0.161	0	0.425	0	0.036	0.677		0.224	0.005	0.416	0.019	0.084	0.582
ENSMUST00000029135	ENSMUSG00000027605	0.002	0	0.292	0.578	0.916	0.133		0.037	0.005	0.315	0.264	0.45	0.207
ENSMUST00000123371	ENSMUSG00000007850	0.056	0	0.397	0.036	0.098	0.391		0.132	0.005	0.399	0.097	0.145	0.349
ENSMUST00000144275	ENSMUSG00000027274	0.272	0.02	0.818	0.001	0.003	0.098		0.24	0.034	0.676	0.027	0.039	0.18
ENSMUST00000094063	ENSMUSG00000001583	0.001	0.45	0.999	0.012	0	0		0.034	0.155	0.921	0.075	0.015	0.102
ENSMUST00000105519	ENSMUSG00000039089	0.482	0.042	0.474	0	0.002	0.303		0.289	0.078	0.443	0.019	0.031	0.306
ENSMUST00000144279	ENSMUSG00000086393	0.487	0.004	0.069	0.035	0.017	0.463		0.291	0.027	0.147	0.095	0.079	0.404
ENSMUST00000094069	ENSMUSG00000051790	0.921	0.69	0.197	0	0	0.18		0.562	0.273	0.245	0.019	0.015	0.231
ENSMUST00000038264	ENSMUSG00000041992	0.123	0.007	0.928	0.001	0.004	0.109		0.218	0.024	0.825	0.027	0.049	0.189
ENSMUST00000097902	ENSMUSG00000028657	0.651	0.014	0.184	0.002	0.003	0.393		0.369	0.036	0.235	0.038	0.039	0.351
ENSMUST00000148945	ENSMUSG00000075595	0.674	0.009	0.024	0.03	0.12	0.349		0.383	0.049	0.097	0.081	0.16	0.321
ENSMUST00000145903	ENSMUSG00000070953	0.354	0.016	0.593	0.001	0.002	0.142		0.267	0.033	0.478	0.027	0.031	0.212
ENSMUST00000022108	ENSMUSG00000021613	0.066	0.001	0.705	0	0.035	0.45		0.143	0.021	0.548	0.019	0.084	0.392
ENSMUST00000022451	ENSMUSG00000021893	0.024	0	0.641	0.006	0.138	0.464		0.102	0.005	0.499	0.083	0.179	0.406
ENSMUST00000079363	ENSMUSG00000061062	0.229	0.002	0.047	0.205	0.316	0.377		0.216	0.032	0.123	0.158	0.194	0.338
ENSMUST00000069221	ENSMUSG00000032423	0.042	0	0.719	0.001	0.025	0.475		0.112	0.005	0.561	0.027	0.078	0.418
ENSMUST00000022102	ENSMUSG00000021610	0.101	0	0.37	0.001	0.048	0.737		0.199	0.005	0.381	0.027	0.09	0.675
ENSMUST00000119043	ENSMUSG00000044252	0.889	0.868	0.448	0	0	0.006		0.538	0.375	0.43	0.019	0.015	0.107
ENSMUST00000089752	ENSMUSG00000053754	0.662	0.016	0.339	0	0.003	0.404		0.375	0.033	0.355	0.019	0.039	0.357
ENSMUST00000022458	ENSMUSG00000021901	0.287	0.001	0.502	0	0.005	0.525		0.25	0.021	0.453	0.019	0.059	0.455
ENSMUST00000026154	ENSMUSG00000025157	0.406	0.001	0.253	0	0.023	0.63		0.273	0.021	0.283	0.019	0.076	0.518
ENSMUST00000089024	ENSMUSG00000068039	0.032	0	0.693	0.001	0.057	0.613		0.111	0.005	0.538	0.027	0.093	0.497
ENSMUST00000026156	ENSMUSG00000025158	0.62	0.003	0.187	0	0.004	0.545		0.355	0.028	0.238	0.019	0.049	0.475
ENSMUST00000031779	ENSMUSG00000029767	0.087	0	0.341	0.002	0.099	0.679		0.175	0.005	0.356	0.038	0.146	0.585
ENSMUST00000029358	ENSMUSG00000027787	0.01	0	0.848	0.028	0.205	0.268		0.062	0.005	0.717	0.075	0.194	0.288
ENSMUST00000031805	ENSMUSG00000029787	0.013	0	0.55	0.039	0.378	0.465		0.071	0.005	0.465	0.102	0.193	0.406
ENSMUST00000029355	ENSMUSG00000027784	0.156	0.037	0.853	0.001	0.003	0.127		0.223	0.067	0.723	0.027	0.039	0.202
ENSMUST00000063387	ENSMUSG00000051855	0.07	0	0.688	0	0.022	0.533		0.145	0.005	0.534	0.019	0.075	0.462
ENSMUST00000029353	ENSMUSG00000027782	0.025	0	0.674	0.004	0.079	0.461		0.104	0.005	0.523	0.076	0.122	0.402
ENSMUST00000063384	ENSMUSG00000051851	0.382	0.001	0.092	0.013	0.065	0.529		0.271	0.021	0.171	0.077	0.097	0.458
ENSMUST00000094617	ENSMUSG00000030589	0.775	0.422	0.44	0.001	0	0.085		0.453	0.153	0.426	0.027	0.015	0.169
ENSMUST00000108161	ENSMUSG00000036826	0.782	0.024	0.117	0.002	0.002	0.342		0.458	0.043	0.193	0.038	0.031	0.319
ENSMUST00000143954	ENSMUSG00000042133	0.94	0.977	0.027	0.086	0.001	0.003		0.576	0.442	0.101	0.1	0.023	0.105
ENSMUST00000141573	ENSMUSG00000046709	0	0.025	0.582	0.227	0.042	0.008		0.031	0.046	0.474	0.157	0.086	0.109
ENSMUST00000100359	ENSMUSG00000075502	0.007	0	0.229	0.259	0.58	0.388		0.053	0.005	0.266	0.155	0.275	0.347
ENSMUST00000131656	ENSMUSG00000048351	0.814	0.02	0.121	0.002	0.003	0.386		0.481	0.034	0.196	0.038	0.039	0.346
ENSMUST00000023856	ENSMUSG00000023094	0.06	0	0.857	0	0.013	0.287		0.137	0.005	0.729	0.019	0.086	0.299
ENSMUST00000079806	ENSMUSG00000059323	0.854	0.193	0.181	0	0	0.262		0.511	0.12	0.233	0.019	0.015	0.285
ENSMUST00000144059	ENSMUSG00000041351	0.86	0.493	0.044	0.002	0.005	0.045		0.516	0.162	0.12	0.038	0.059	0.137
ENSMUST00000144058	ENSMUSG00000068329	0.598	0.009	0.214	0.001	0.006	0.382		0.345	0.049	0.256	0.027	0.07	0.342
ENSMUST00000123590	ENSMUSG00000018171	0.127	0.001	0.29	0.014	0.109	0.41		0.219	0.021	0.313	0.079	0.151	0.361
ENSMUST00000094456	ENSMUSG00000027457	0.693	0.01	0.123	0.003	0.004	0.351		0.395	0.05	0.197	0.052	0.049	0.321
ENSMUST00000094451	ENSMUSG00000047875	0.022	0	0.535	0.006	0.235	0.603		0.097	0.005	0.461	0.083	0.207	0.488
ENSMUST00000024159	ENSMUSG00000023391	0.205	0.006	0.686	0	0.005	0.371		0.213	0.02	0.532	0.019	0.059	0.333
ENSMUST00000094452	ENSMUSG00000063430	0.57	0.004	0.175	0.001	0.008	0.529		0.331	0.027	0.228	0.027	0.075	0.458
ENSMUST00000045713	ENSMUSG00000041073	0.129	0	0.381	0.005	0.218	0.544		0.219	0.005	0.389	0.082	0.201	0.474
ENSMUST00000069529	ENSMUSG00000055771	0.7	0.032	0.086	0.008	0.005	0.296		0.4	0.061	0.165	0.079	0.059	0.303
ENSMUST00000119599	ENSMUSG00000039789	0.002	0	0.278	0.679	0.902	0.102		0.037	0.005	0.303	0.318	0.442	0.183
ENSMUST00000060389	ENSMUSG00000050079	0.039	0	0.634	0.002	0.079	0.564		0.111	0.005	0.496	0.038	0.122	0.482
ENSMUST00000116281	ENSMUSG00000028840	0.48	0.008	0.229	0	0.005	0.595		0.288	0.039	0.266	0.019	0.059	0.482
ENSMUST00000034720	ENSMUSG00000032199	0.053	0	0.726	0	0.035	0.529		0.128	0.005	0.567	0.019	0.084	0.458
ENSMUST00000034091	ENSMUSG00000031666	0.018	0	0.416	0.029	0.355	0.574		0.086	0.005	0.411	0.078	0.191	0.48
ENSMUST00000034722	ENSMUSG00000032202	0.057	0	0.461	0.004	0.143	0.62		0.134	0.005	0.437	0.076	0.183	0.504
ENSMUST00000034097	ENSMUSG00000031672	0.089	0	0.869	0	0.007	0.263		0.179	0.005	0.745	0.019	0.077	0.285
ENSMUST00000116284	ENSMUSG00000046793	0.264	0	0.305	0.001	0.012	0.624		0.235	0.005	0.325	0.027	0.081	0.509
ENSMUST00000114741	ENSMUSG00000025429	0.082	0.003	0.322	0.005	0.124	0.465		0.163	0.028	0.34	0.082	0.165	0.406
ENSMUST00000125438	ENSMUSG00000087366	0.072	0.898	0	0.147	0.101	0.011		0.147	0.393	0.069	0.119	0.147	0.111
ENSMUST00000124812	ENSMUSG00000074646	0.357	0.459	0.04	0.116	0.027	0.092		0.268	0.157	0.116	0.116	0.082	0.175
ENSMUST00000031119	ENSMUSG00000001260	0.085	0.004	0.853	0.001	0.01	0.184		0.17	0.027	0.723	0.027	0.07	0.233
ENSMUST00000140195	ENSMUSG00000086553	0.69	0.24	0.466	0.001	0.001	0.107		0.393	0.131	0.439	0.027	0.023	0.187
ENSMUST00000122422	ENSMUSG00000081094	0.215	0.004	0.019	0.357	0.385	0.303		0.212	0.027	0.092	0.191	0.194	0.306
[truncated: 12,923 more rows]

## Sheet: neuro Ens alt isoforms, all
Max divergence (calibrated)	Gene symbol	Gene ID	Transcript ID	L2/3 (uncalib)	L4 (uncalib)	L5 (uncalib)	L6 (uncalib)	L6b (uncalib)	none (uncalib)		L2/3 (calib)	L4 (calib)	L5 (calib)	L6 (calib)	L6b (calib)	none (calib)
1.15258	Oprm1	ENSMUSG00000000766	ENSMUST00000154906	0	0.986	1	0.003	0	0		0.031	0.448	0.922	0.052	0.015	0.102
1.15258	Oprm1	ENSMUSG00000000766	ENSMUST00000152674	0.65	0.998	0.008	0.065	0.003	0.001		0.368	0.455	0.078	0.093	0.039	0.103
1.15258	Oprm1	ENSMUSG00000000766	ENSMUST00000148625	0.001	0.063	0	1	0.934	0		0.034	0.092	0.069	0.486	0.46	0.102
1.15258	Oprm1	ENSMUSG00000000766	ENSMUST00000141897	0	0.009	0.07	1	0.807	0		0.031	0.049	0.148	0.486	0.391	0.102
1.15258	Oprm1	ENSMUSG00000000766	ENSMUST00000129954	0.014	0.95	0	0.317	0.072	0.029		0.074	0.425	0.069	0.173	0.107	0.125
1.15258	Oprm1	ENSMUSG00000000766	ENSMUST00000123861	0	0.082	0.923	0.963	0.034	0		0.031	0.087	0.818	0.466	0.084	0.102
1.15258	Oprm1	ENSMUSG00000000766	ENSMUST00000105609	0	0.064	0	1	0.991	0		0.031	0.092	0.069	0.486	0.491	0.102
1.15258	Oprm1	ENSMUSG00000000766	ENSMUST00000105607	0.001	0	0.123	0.94	0.869	0.097		0.034	0.005	0.197	0.453	0.425	0.179
1.15258	Oprm1	ENSMUSG00000000766	ENSMUST00000105605	0.014	0.95	0	0.317	0.072	0.029		0.074	0.425	0.069	0.173	0.107	0.125
1.15258	Oprm1	ENSMUSG00000000766	ENSMUST00000105603	0.988	1	0.008	0.002	0	0.001		0.613	0.457	0.078	0.038	0.015	0.103
1.15258	Oprm1	ENSMUSG00000000766	ENSMUST00000105602	0	0.457	0.999	0.056	0.006	0		0.031	0.156	0.921	0.096	0.07	0.102
1.15258	Oprm1	ENSMUSG00000000766	ENSMUST00000092729	0	0.053	0	0.772	0.993	0.014		0.031	0.089	0.069	0.366	0.492	0.113
1.15258	Oprm1	ENSMUSG00000000766	ENSMUST00000092728	0.469	1	0	0.007	0.002	0		0.285	0.457	0.069	0.083	0.031	0.102
1.15258	Oprm1	ENSMUSG00000000766	ENSMUST00000078634	0	0.001	0	1	1	0		0.031	0.021	0.069	0.486	0.495	0.102
1.15258	Oprm1	ENSMUSG00000000766	ENSMUST00000056385	0	0.014	0.998	0.293	0.207	0		0.031	0.036	0.919	0.163	0.195	0.102
1.11423	Grin3b	ENSMUSG00000035745	ENSMUST00000149148	0	0.003	0.993	0.152	0.007	0		0.031	0.028	0.912	0.124	0.077	0.102
1.11423	Grin3b	ENSMUSG00000035745	ENSMUST00000131816	0	0.053	0	0.772	0.993	0.014		0.031	0.089	0.069	0.366	0.492	0.113
1.11423	Grin3b	ENSMUSG00000035745	ENSMUST00000045085	0.988	1	0.003	0.001	0	0.002		0.613	0.457	0.072	0.027	0.015	0.104
1.07222	P2ry14	ENSMUSG00000036381	ENSMUST00000091112	0.856	0.516	0.05	0.006	0.001	0.009		0.513	0.167	0.127	0.083	0.023	0.109
1.07222	P2ry14	ENSMUSG00000036381	ENSMUST00000065220	0	0	0.996	0.939	0.793	0		0.031	0.005	0.916	0.453	0.384	0.102
1.04514	Gria1	ENSMUSG00000020524	ENSMUST00000145824	0.011	0	0.012	0.988	0.943	0.029		0.065	0.005	0.083	0.479	0.464	0.125
1.04514	Gria1	ENSMUSG00000020524	ENSMUST00000136007	0.019	0	0.101	0.881	0.938	0.317		0.088	0.005	0.179	0.422	0.462	0.312
1.04514	Gria1	ENSMUSG00000020524	ENSMUST00000128310	0.244	0.189	0.975	0.001	0	0.003		0.223	0.119	0.888	0.027	0.015	0.105
1.04514	Gria1	ENSMUSG00000020524	ENSMUST00000094179	0.005	0.003	0.953	0.023	0.025	0.04		0.046	0.028	0.859	0.067	0.078	0.134
1.04514	Gria1	ENSMUSG00000020524	ENSMUST00000036315	0.159	0	0.01	0.624	0.826	0.379		0.224	0.005	0.081	0.289	0.402	0.34
0.9462	P2rx3	ENSMUSG00000027071	ENSMUST00000145285	0	0.064	0	1	0.991	0		0.031	0.092	0.069	0.486	0.491	0.102
0.9462	P2rx3	ENSMUSG00000027071	ENSMUST00000111616	0.003	0.886	0.859	0.004	0.005	0		0.04	0.386	0.732	0.076	0.059	0.102
0.9462	P2rx3	ENSMUSG00000027071	ENSMUST00000111613	0.33	0.943	0.003	0.295	0.065	0.002		0.264	0.42	0.072	0.164	0.097	0.104
0.9462	P2rx3	ENSMUSG00000027071	ENSMUST00000028465	0.095	0.004	0.904	0.027	0.007	0.009		0.19	0.027	0.793	0.073	0.077	0.109
0.662314	Grm5	ENSMUSG00000049583	ENSMUST00000155358	0.197	0.131	0.37	0.011	0.036	0.079		0.215	0.101	0.381	0.072	0.084	0.165
0.662314	Grm5	ENSMUSG00000049583	ENSMUST00000125009	0.809	0.201	0.466	0	0.001	0.12		0.478	0.123	0.439	0.019	0.023	0.197
0.662314	Grm5	ENSMUSG00000049583	ENSMUST00000107263	0.314	0.006	0.511	0	0.001	0.42		0.261	0.02	0.456	0.019	0.023	0.367
0.662314	Grm5	ENSMUSG00000049583	ENSMUST00000061910	0	0	0.95	0.181	0.378	0.028		0.031	0.005	0.855	0.153	0.193	0.124
0.661333	Glp2r	ENSMUSG00000049928	ENSMUST00000051765	0.169	0.002	0.449	0.034	0.015	0.243		0.225	0.032	0.431	0.093	0.085	0.272
0.661333	Glp2r	ENSMUSG00000049928	ENSMUST00000021289	0	0.053	0	0.772	0.993	0.014		0.031	0.089	0.069	0.366	0.492	0.113
0.592864	Adra1b	ENSMUSG00000050541	ENSMUST00000139906	0	0	0.611	0.757	0.889	0.102		0.031	0.005	0.485	0.358	0.435	0.183
0.592864	Adra1b	ENSMUSG00000050541	ENSMUST00000124306	0.024	0.001	0.948	0.003	0.057	0.132		0.102	0.021	0.852	0.052	0.093	0.206
0.549149	Gria2	ENSMUSG00000033981	ENSMUST00000107745	0.527	0.001	0.01	0.056	0.208	0.417		0.309	0.021	0.081	0.096	0.196	0.365
0.549149	Gria2	ENSMUSG00000033981	ENSMUST00000075316	0.041	0.001	0.735	0.006	0.027	0.294		0.112	0.021	0.576	0.083	0.082	0.302
0.491465	Gria3	ENSMUSG00000001986	ENSMUST00000115103	0	0	0.452	0.998	0.977	0.006		0.031	0.005	0.433	0.485	0.483	0.107
0.491465	Gria3	ENSMUSG00000001986	ENSMUST00000076349	0.05	0	0.36	0.307	0.381	0.348		0.123	0.005	0.373	0.168	0.193	0.32
0.430867	Ptger4	ENSMUSG00000039942	ENSMUST00000133966	0.748	1	0.91	0	0	0		0.433	0.457	0.801	0.019	0.015	0.102
0.430867	Ptger4	ENSMUSG00000039942	ENSMUST00000120563	0.004	0.957	0.984	0.061	0	0		0.043	0.429	0.9	0.095	0.015	0.102
0.430867	Ptger4	ENSMUSG00000039942	ENSMUST00000047379	0.13	0.05	0.9	0.001	0.006	0.006		0.219	0.087	0.787	0.027	0.07	0.107
0.377289	Gabrg2	ENSMUSG00000020436	ENSMUST00000153456	0.061	0.031	0.673	0.003	0.026	0.183		0.138	0.06	0.522	0.052	0.08	0.232
0.377289	Gabrg2	ENSMUSG00000020436	ENSMUST00000146198	0.425	0.353	0.26	0.036	0.001	0.02		0.275	0.154	0.289	0.097	0.023	0.118
0.377289	Gabrg2	ENSMUSG00000020436	ENSMUST00000070725	0.161	0.058	0.798	0.003	0.002	0.094		0.224	0.09	0.65	0.052	0.031	0.177
0.294469	Adcyap1r1	ENSMUSG00000029778	ENSMUST00000070756	0.454	0.001	0.166	0.001	0.031	0.632		0.28	0.021	0.221	0.027	0.084	0.521
0.294469	Adcyap1r1	ENSMUSG00000029778	ENSMUST00000070736	0.072	0	0.599	0.001	0.029	0.569		0.147	0.005	0.48	0.027	0.084	0.481
0.285893	Grik4	ENSMUSG00000032017	ENSMUST00000114865	0.278	0	0.008	0.524	0.636	0.424		0.245	0.005	0.078	0.234	0.304	0.369
0.285893	Grik4	ENSMUSG00000032017	ENSMUST00000034515	0.138	0	0.003	0.952	0.945	0.31		0.219	0.005	0.072	0.46	0.466	0.309
0.246948	Gabbr1	ENSMUSG00000024462	ENSMUST00000113650	0.085	0.001	0.638	0.002	0.045	0.385		0.17	0.021	0.498	0.038	0.088	0.345
0.246948	Gabbr1	ENSMUSG00000024462	ENSMUST00000025338	0.134	0	0.442	0.001	0.039	0.672		0.218	0.005	0.427	0.027	0.085	0.575
0.246609	Avpr2	ENSMUSG00000031390	ENSMUST00000101470	0.466	0.795	0.023	0.065	0.004	0.071		0.284	0.332	0.096	0.093	0.049	0.158
0.246609	Avpr2	ENSMUSG00000031390	ENSMUST00000033765	0.017	1	0	0.071	0.012	0		0.083	0.457	0.069	0.092	0.081	0.102
0.202188	Adora1	ENSMUSG00000042429	ENSMUST00000086465	0.371	0.021	0.389	0	0.009	0.41		0.27	0.036	0.395	0.019	0.071	0.361
0.202188	Adora1	ENSMUSG00000042429	ENSMUST00000038191	0.251	0.006	0.142	0.013	0.044	0.443		0.227	0.02	0.208	0.077	0.087	0.385

## Sheet: Ens alt isoforms, all
Max divergence (calibrated)	Gene symbol	Gene ID	Transcript ID	L2/3 (uncalib)	L4 (uncalib)	L5 (uncalib)	L6 (uncalib)	L6b (uncalib)	none (uncalib)		L2/3 (calib)	L4 (calib)	L5 (calib)	L6 (calib)	L6b (calib)	none (calib)
1.16378	Mobp	ENSMUSG00000032517	ENSMUST00000093773	0	0	0.001	0.981	0.989	0.405		0.031	0.005	0.07	0.475	0.489	0.358
1.16378	Mobp	ENSMUSG00000032517	ENSMUST00000068698	0.47	0.91	0.963	0.001	0	0.001		0.285	0.4	0.872	0.027	0.015	0.103
1.16378	Mobp	ENSMUSG00000032517	ENSMUST00000035103	0	0	0	0.997	0.997	0.284		0.031	0.005	0.069	0.484	0.494	0.297
1.15525	Rad54l	ENSMUSG00000028702	ENSMUST00000143089	0	0.082	0.923	0.963	0.034	0		0.031	0.087	0.818	0.466	0.084	0.102
1.15525	Rad54l	ENSMUSG00000028702	ENSMUST00000139147	0.907	0.393	0.055	0.004	0.001	0.15		0.551	0.153	0.132	0.076	0.023	0.214
1.15525	Rad54l	ENSMUSG00000028702	ENSMUST00000102705	0	0.001	0.001	0.998	0.999	0.04		0.031	0.021	0.07	0.485	0.495	0.134
1.15525	Rad54l	ENSMUSG00000028702	ENSMUST00000102704	0	0.984	0.999	0.002	0	0		0.031	0.446	0.921	0.038	0.015	0.102
1.15258	Oprm1	ENSMUSG00000000766	ENSMUST00000154906	0	0.986	1	0.003	0	0		0.031	0.448	0.922	0.052	0.015	0.102
1.15258	Oprm1	ENSMUSG00000000766	ENSMUST00000152674	0.65	0.998	0.008	0.065	0.003	0.001		0.368	0.455	0.078	0.093	0.039	0.103
1.15258	Oprm1	ENSMUSG00000000766	ENSMUST00000148625	0.001	0.063	0	1	0.934	0		0.034	0.092	0.069	0.486	0.46	0.102
1.15258	Oprm1	ENSMUSG00000000766	ENSMUST00000141897	0	0.009	0.07	1	0.807	0		0.031	0.049	0.148	0.486	0.391	0.102
1.15258	Oprm1	ENSMUSG00000000766	ENSMUST00000129954	0.014	0.95	0	0.317	0.072	0.029		0.074	0.425	0.069	0.173	0.107	0.125
1.15258	Oprm1	ENSMUSG00000000766	ENSMUST00000123861	0	0.082	0.923	0.963	0.034	0		0.031	0.087	0.818	0.466	0.084	0.102
1.15258	Oprm1	ENSMUSG00000000766	ENSMUST00000105609	0	0.064	0	1	0.991	0		0.031	0.092	0.069	0.486	0.491	0.102
1.15258	Oprm1	ENSMUSG00000000766	ENSMUST00000105607	0.001	0	0.123	0.94	0.869	0.097		0.034	0.005	0.197	0.453	0.425	0.179
1.15258	Oprm1	ENSMUSG00000000766	ENSMUST00000105605	0.014	0.95	0	0.317	0.072	0.029		0.074	0.425	0.069	0.173	0.107	0.125
1.15258	Oprm1	ENSMUSG00000000766	ENSMUST00000105603	0.988	1	0.008	0.002	0	0.001		0.613	0.457	0.078	0.038	0.015	0.103
1.15258	Oprm1	ENSMUSG00000000766	ENSMUST00000105602	0	0.457	0.999	0.056	0.006	0		0.031	0.156	0.921	0.096	0.07	0.102
1.15258	Oprm1	ENSMUSG00000000766	ENSMUST00000092729	0	0.053	0	0.772	0.993	0.014		0.031	0.089	0.069	0.366	0.492	0.113
1.15258	Oprm1	ENSMUSG00000000766	ENSMUST00000092728	0.469	1	0	0.007	0.002	0		0.285	0.457	0.069	0.083	0.031	0.102
1.15258	Oprm1	ENSMUSG00000000766	ENSMUST00000078634	0	0.001	0	1	1	0		0.031	0.021	0.069	0.486	0.495	0.102
1.15258	Oprm1	ENSMUSG00000000766	ENSMUST00000056385	0	0.014	0.998	0.293	0.207	0		0.031	0.036	0.919	0.163	0.195	0.102
1.13485	Ubxn11	ENSMUSG00000012126	ENSMUST00000151407	0.585	0.816	0.005	0.104	0.018	0.031		0.339	0.344	0.075	0.114	0.077	0.126
1.13485	Ubxn11	ENSMUSG00000012126	ENSMUST00000142442	0.972	0.905	0.028	0.011	0.001	0.064		0.601	0.397	0.102	0.072	0.023	0.152
1.13485	Ubxn11	ENSMUSG00000012126	ENSMUST00000127632	0	0.113	0.002	0.999	0.266	0		0.031	0.094	0.071	0.485	0.206	0.102
1.13485	Ubxn11	ENSMUSG00000012126	ENSMUST00000097851	0.985	0.962	0.011	0.015	0	0.026		0.611	0.432	0.082	0.079	0.015	0.123
1.13485	Ubxn11	ENSMUSG00000012126	ENSMUST00000074690	0	0.001	0.946	0.991	0.311	0		0.031	0.021	0.849	0.481	0.195	0.102
1.13203	AC146594.1	ENSMUSG00000084925	ENSMUST00000142099	0	0.367	0.018	0.208	0.507	0.017		0.031	0.154	0.09	0.158	0.241	0.116
1.13203	AC146594.1	ENSMUSG00000084925	ENSMUST00000141265	0.377	0.985	0.966	0	0	0		0.27	0.447	0.876	0.019	0.015	0.102
1.13203	AC146594.1	ENSMUSG00000084925	ENSMUST00000129237	0.005	0.212	0.033	0.842	0.034	0		0.046	0.126	0.108	0.402	0.084	0.102
1.13203	AC146594.1	ENSMUSG00000084925	ENSMUST00000128848	0.036	0	0.005	0.797	0.91	0.48		0.111	0.005	0.075	0.379	0.447	0.424
1.13203	AC146594.1	ENSMUSG00000084925	ENSMUST00000124940	0.554	0.136	0.063	0.594	0.007	0		0.323	0.102	0.141	0.273	0.077	0.102
1.12255	Abhd1	ENSMUSG00000006638	ENSMUST00000138902	0.151	0.123	0.117	0.405	0.015	0.001		0.221	0.097	0.193	0.208	0.085	0.103
1.12255	Abhd1	ENSMUSG00000006638	ENSMUST00000133844	0	0	0.974	0.303	0.564	0.002		0.031	0.005	0.887	0.167	0.267	0.104
1.12255	Abhd1	ENSMUSG00000006638	ENSMUST00000006814	0.982	0.998	0.006	0.006	0.001	0.001		0.608	0.455	0.076	0.083	0.023	0.103
1.1197	6430550D23Rik	ENSMUSG00000074646	ENSMUST00000141437	0	0.004	0	0.825	0.974	0.177		0.031	0.027	0.069	0.393	0.481	0.229
1.1197	6430550D23Rik	ENSMUSG00000074646	ENSMUST00000140657	0	0.984	1	0.003	0	0		0.031	0.446	0.922	0.052	0.015	0.102
1.1197	6430550D23Rik	ENSMUSG00000074646	ENSMUST00000138025	0.769	0.045	0.076	0.004	0.005	0.303		0.448	0.082	0.154	0.076	0.059	0.306
1.1197	6430550D23Rik	ENSMUSG00000074646	ENSMUST00000124812	0.357	0.459	0.04	0.116	0.027	0.092		0.268	0.157	0.116	0.116	0.082	0.175
1.1197	6430550D23Rik	ENSMUSG00000074646	ENSMUST00000109617	0.017	1	0	0.071	0.012	0		0.083	0.457	0.069	0.092	0.081	0.102
1.1197	6430550D23Rik	ENSMUSG00000074646	ENSMUST00000086145	0.124	0.2	0.98	0.006	0.001	0.001		0.218	0.123	0.895	0.083	0.023	0.103
1.11423	Grin3b	ENSMUSG00000035745	ENSMUST00000149148	0	0.003	0.993	0.152	0.007	0		0.031	0.028	0.912	0.124	0.077	0.102
1.11423	Grin3b	ENSMUSG00000035745	ENSMUST00000131816	0	0.053	0	0.772	0.993	0.014		0.031	0.089	0.069	0.366	0.492	0.113
1.11423	Grin3b	ENSMUSG00000035745	ENSMUST00000045085	0.988	1	0.003	0.001	0	0.002		0.613	0.457	0.072	0.027	0.015	0.104
1.10288	Sycp3	ENSMUSG00000020059	ENSMUST00000125612	0	0.001	0	0.998	1	0.039		0.031	0.021	0.069	0.485	0.495	0.133
1.10288	Sycp3	ENSMUSG00000020059	ENSMUST00000123244	0.001	0.005	0.736	0.498	0.108	0.003		0.034	0.022	0.577	0.227	0.15	0.105
1.10288	Sycp3	ENSMUSG00000020059	ENSMUST00000020252	0.001	0.997	0.96	0.008	0.001	0		0.034	0.455	0.868	0.079	0.023	0.102
1.09259	Mmel1	ENSMUSG00000058183	ENSMUST00000131758	0	0.053	0	0.772	0.993	0.014		0.031	0.089	0.069	0.366	0.492	0.113
1.09259	Mmel1	ENSMUSG00000058183	ENSMUST00000129623	0.363	0.986	0.623	0.05	0	0		0.269	0.448	0.49	0.098	0.015	0.102
1.09259	Mmel1	ENSMUSG00000058183	ENSMUST00000105635	0.5	0.999	0.015	0.035	0.001	0		0.296	0.456	0.087	0.095	0.023	0.102
1.09259	Mmel1	ENSMUSG00000058183	ENSMUST00000105634	0.014	0.95	0	0.317	0.072	0.029		0.074	0.425	0.069	0.173	0.107	0.125
1.09259	Mmel1	ENSMUSG00000058183	ENSMUST00000080559	0.836	1	0.888	0	0	0		0.498	0.457	0.771	0.019	0.015	0.102
1.09136	AL928950.1	ENSMUSG00000087017	ENSMUST00000155018	0	0.082	0.923	0.963	0.034	0		0.031	0.087	0.818	0.466	0.084	0.102
1.09136	AL928950.1	ENSMUSG00000087017	ENSMUST00000148977	0	0.859	0.073	0.082	0.02	0.001		0.031	0.369	0.151	0.097	0.075	0.103
1.09136	AL928950.1	ENSMUSG00000087017	ENSMUST00000142323	0.296	0.99	0.957	0	0	0		0.255	0.45	0.864	0.019	0.015	0.102
1.09136	AL928950.1	ENSMUSG00000087017	ENSMUST00000134411	0	0.053	0	0.772	0.993	0.014		0.031	0.089	0.069	0.366	0.492	0.113
1.09136	AL928950.1	ENSMUSG00000087017	ENSMUST00000123403	0.619	0.989	0.946	0	0	0		0.354	0.45	0.849	0.019	0.015	0.102
1.09031	Ankrd37	ENSMUSG00000050914	ENSMUST00000153674	0.28	0.922	0.963	0.001	0	0		0.246	0.407	0.872	0.027	0.015	0.102
1.09031	Ankrd37	ENSMUSG00000050914	ENSMUST00000144525	0.06	0.898	0.868	0.003	0.001	0		0.137	0.393	0.744	0.052	0.023	0.102
1.09031	Ankrd37	ENSMUSG00000050914	ENSMUST00000141334	0	0.001	0.028	0.978	0.941	0.021		0.031	0.021	0.102	0.474	0.463	0.119
1.09031	Ankrd37	ENSMUSG00000050914	ENSMUST00000131008	0.28	0.004	0.069	0.28	0.015	0.028		0.246	0.027	0.147	0.158	0.085	0.124
1.09031	Ankrd37	ENSMUSG00000050914	ENSMUST00000053558	0.147	0	0.115	0.071	0.299	0.615		0.22	0.005	0.191	0.092	0.198	0.499
1.08186	Iqcd	ENSMUSG00000029601	ENSMUST00000094391	0.908	0.597	0.012	0.022	0.003	0.012		0.552	0.219	0.083	0.068	0.039	0.112
1.08186	Iqcd	ENSMUSG00000029601	ENSMUST00000069259	0	0.012	0.995	0.938	0.263	0		0.031	0.043	0.915	0.452	0.206	0.102
1.07846	5830403L16Rik	ENSMUSG00000045968	ENSMUST00000123490	0.054	0	0.051	0.672	0.859	0.469		0.129	0.005	0.128	0.315	0.419	0.411
1.07846	5830403L16Rik	ENSMUSG00000045968	ENSMUST00000059607	0	0.985	1	0.003	0	0		0.031	0.447	0.922	0.052	0.015	0.102
1.07349	Stk11	ENSMUSG00000003068	ENSMUST00000144119	0.014	0.016	0.139	0.018	0.097	0.197		0.074	0.033	0.207	0.076	0.145	0.24
1.07349	Stk11	ENSMUSG00000003068	ENSMUST00000105371	0	0.004	0.952	0.994	0.369	0		0.031	0.027	0.857	0.483	0.192	0.102
1.07349	Stk11	ENSMUSG00000003068	ENSMUST00000105370	0.788	0.999	0.008	0.058	0.002	0.001		0.462	0.456	0.078	0.096	0.031	0.103
1.07349	Stk11	ENSMUSG00000003068	ENSMUST00000003152	0.457	0.002	0.21	0	0.015	0.61		0.281	0.032	0.253	0.019	0.085	0.494
1.07222	P2ry14	ENSMUSG00000036381	ENSMUST00000091112	0.856	0.516	0.05	0.006	0.001	0.009		0.513	0.167	0.127	0.083	0.023	0.109
1.07222	P2ry14	ENSMUSG00000036381	ENSMUST00000065220	0	0	0.996	0.939	0.793	0		0.031	0.005	0.916	0.453	0.384	0.102
1.06651	Masp2	ENSMUSG00000028979	ENSMUST00000154898	0.469	0.99	0.002	0.035	0.002	0.023		0.285	0.45	0.071	0.095	0.031	0.12
1.06651	Masp2	ENSMUSG00000028979	ENSMUST00000136647	0.003	0.182	0	0.998	0.901	0.003		0.04	0.115	0.069	0.485	0.442	0.105
1.06651	Masp2	ENSMUSG00000028979	ENSMUST00000105701	0.012	0.943	0.984	0.011	0	0		0.068	0.42	0.9	0.072	0.015	0.102
1.06651	Masp2	ENSMUSG00000028979	ENSMUST00000052060	0	0.859	0.073	0.082	0.02	0.001		0.031	0.369	0.151	0.097	0.075	0.103
1.06607	Ccdc28b	ENSMUSG00000028795	ENSMUST00000152708	0.888	0.996	0.425	0	0	0.002		0.537	0.454	0.416	0.019	0.015	0.104
1.06607	Ccdc28b	ENSMUSG00000028795	ENSMUST00000152290	0	0	0.003	0.996	0.967	0.05		0.031	0.005	0.072	0.484	0.478	0.141
1.06607	Ccdc28b	ENSMUSG00000028795	ENSMUST00000151838	0	0.003	0.999	0.001	0.001	0		0.031	0.028	0.921	0.027	0.023	0.102
1.06607	Ccdc28b	ENSMUSG00000028795	ENSMUST00000141361	0.747	0.115	0.106	0.005	0.007	0.174		0.433	0.094	0.183	0.082	0.077	0.228
1.06607	Ccdc28b	ENSMUSG00000028795	ENSMUST00000123943	0.975	0.927	0.036	0.001	0	0.041		0.603	0.41	0.111	0.027	0.015	0.134
1.06607	Ccdc28b	ENSMUSG00000028795	ENSMUST00000106035	0.525	0.001	0.047	0.042	0.166	0.476		0.308	0.021	0.123	0.104	0.185	0.419
1.06607	Ccdc28b	ENSMUSG00000028795	ENSMUST00000030586	0.04	0	0.01	0.809	0.849	0.268		0.111	0.005	0.081	0.385	0.414	0.288
1.05913	BC055324	ENSMUSG00000041406	ENSMUST00000111491	0.663	1	0	0.02	0.001	0		0.376	0.457	0.069	0.072	0.023	0.102
1.05913	BC055324	ENSMUSG00000041406	ENSMUST00000097493	0	0.004	0.969	0.902	0.316	0		0.031	0.027	0.88	0.433	0.194	0.102
1.05913	BC055324	ENSMUSG00000041406	ENSMUST00000045876	0.001	0.832	0	1	0.603	0		0.034	0.354	0.069	0.486	0.287	0.102
1.05732	Rad51	ENSMUSG00000027323	ENSMUST00000152327	0.001	1	0.158	0.006	0.001	0		0.034	0.457	0.216	0.083	0.023	0.102
1.05732	Rad51	ENSMUSG00000027323	ENSMUST00000151406	0.001	0.134	0.001	0.472	0.707	0.085		0.034	0.101	0.07	0.223	0.339	0.169
1.05732	Rad51	ENSMUSG00000027323	ENSMUST00000140939	0	0.002	0	1	0.882	0		0.031	0.032	0.069	0.486	0.432	0.102
1.05732	Rad51	ENSMUSG00000027323	ENSMUST00000110828	0	0.691	0.999	0.016	0.001	0		0.031	0.274	0.921	0.077	0.023	0.102
1.05732	Rad51	ENSMUSG00000027323	ENSMUST00000028795	0.081	0.054	0.001	0.354	0.396	0.111		0.161	0.09	0.07	0.189	0.196	0.19
1.05711	Psmc3ip	ENSMUSG00000019303	ENSMUST00000142545	0	0	0.074	0.992	0.951	0.063		0.031	0.005	0.152	0.481	0.469	0.152
1.05711	Psmc3ip	ENSMUSG00000019303	ENSMUST00000134520	0.016	0.982	0.98	0.015	0	0		0.08	0.445	0.895	0.079	0.015	0.102
1.05711	Psmc3ip	ENSMUSG00000019303	ENSMUST00000126386	0.088	0	0.352	0.879	0.145	0.021		0.177	0.005	0.366	0.421	0.184	0.119
1.05711	Psmc3ip	ENSMUSG00000019303	ENSMUST00000019447	0.442	0.944	0.527	0.004	0.003	0.004		0.278	0.421	0.459	0.076	0.039	0.105
1.05436	Rtn1	ENSMUSG00000021087	ENSMUST00000150156	0.767	0.369	0.326	0.001	0.001	0.104		0.447	0.154	0.343	0.027	0.023	0.185
1.05436	Rtn1	ENSMUSG00000021087	ENSMUST00000144181	0.146	0.988	0.931	0.018	0	0		0.219	0.449	0.829	0.076	0.015	0.102
1.05436	Rtn1	ENSMUSG00000021087	ENSMUST00000078505	0.07	0.001	0.281	0.019	0.172	0.587		0.145	0.021	0.306	0.074	0.183	0.48
1.05436	Rtn1	ENSMUSG00000021087	ENSMUST00000021497	0.001	0.029	0.001	0.978	0.914	0.039		0.034	0.057	0.07	0.474	0.449	0.133
1.05132	Ncapg	ENSMUSG00000015880	ENSMUST00000134309	0.047	0.726	0.341	0.009	0.021	0.011		0.117	0.293	0.356	0.074	0.075	0.111
1.05132	Ncapg	ENSMUSG00000015880	ENSMUST00000134090	0.934	0.999	0.573	0	0	0		0.572	0.456	0.471	0.019	0.015	0.102
1.05132	Ncapg	ENSMUSG00000015880	ENSMUST00000123396	0	0	0	1	0.999	0		0.031	0.005	0.069	0.486	0.495	0.102
1.05132	Ncapg	ENSMUSG00000015880	ENSMUST00000117396	0.001	0.003	0.188	0.46	0.121	0.003		0.034	0.028	0.238	0.221	0.162	0.105
1.05132	Ncapg	ENSMUSG00000015880	ENSMUST00000016024	0	0.082	0.923	0.963	0.034	0		0.031	0.087	0.818	0.466	0.084	0.102
1.04898	Glmn	ENSMUSG00000029276	ENSMUST00000148505	0.969	0.998	0.059	0.011	0	0		0.598	0.455	0.136	0.072	0.015	0.102
1.04898	Glmn	ENSMUSG00000029276	ENSMUST00000143113	0	0.345	0.968	0.059	0.001	0		0.031	0.153	0.879	0.096	0.023	0.102
1.04898	Glmn	ENSMUSG00000029276	ENSMUST00000137939	0.944	0.865	0.03	0.011	0	0.006		0.579	0.373	0.104	0.072	0.015	0.107
1.04898	Glmn	ENSMUSG00000029276	ENSMUST00000124546	0	0.005	0.001	1	0.604	0		0.031	0.022	0.07	0.486	0.287	0.102
1.04898	Glmn	ENSMUSG00000029276	ENSMUST00000124140	0	0.053	0	0.772	0.993	0.014		0.031	0.089	0.069	0.366	0.492	0.113
1.04898	Glmn	ENSMUSG00000029276	ENSMUST00000100949	0	0.029	1	0.103	0.003	0		0.031	0.057	0.922	0.114	0.039	0.102
1.04898	Glmn	ENSMUSG00000029276	ENSMUST00000082121	0.146	0.985	0.192	0.128	0	0		0.219	0.447	0.241	0.116	0.015	0.102
1.04898	Glmn	ENSMUSG00000029276	ENSMUST00000078021	0	0	0.142	0.958	0.977	0.034		0.031	0.005	0.208	0.463	0.483	0.129
1.04525	Tbc1d10b	ENSMUSG00000042492	ENSMUST00000120705	0.061	0.056	0	0.947	0.906	0.015		0.138	0.09	0.069	0.457	0.444	0.114
1.04525	Tbc1d10b	ENSMUSG00000042492	ENSMUST00000035643	0	0.941	0.969	0.053	0	0		0.031	0.419	0.88	0.097	0.015	0.102
1.04514	Gria1	ENSMUSG00000020524	ENSMUST00000145824	0.011	0	0.012	0.988	0.943	0.029		0.065	0.005	0.083	0.479	0.464	0.125
1.04514	Gria1	ENSMUSG00000020524	ENSMUST00000136007	0.019	0	0.101	0.881	0.938	0.317		0.088	0.005	0.179	0.422	0.462	0.312
1.04514	Gria1	ENSMUSG00000020524	ENSMUST00000128310	0.244	0.189	0.975	0.001	0	0.003		0.223	0.119	0.888	0.027	0.015	0.105
1.04514	Gria1	ENSMUSG00000020524	ENSMUST00000094179	0.005	0.003	0.953	0.023	0.025	0.04		0.046	0.028	0.859	0.067	0.078	0.134
1.04514	Gria1	ENSMUSG00000020524	ENSMUST00000036315	0.159	0	0.01	0.624	0.826	0.379		0.224	0.005	0.081	0.289	0.402	0.34
1.04499	Osbp2	ENSMUSG00000020435	ENSMUST00000101633	0.88	0.998	0.672	0	0	0.006		0.531	0.455	0.522	0.019	0.015	0.107
1.04499	Osbp2	ENSMUSG00000020435	ENSMUST00000070552	0	0	0.017	0.995	0.995	0.128		0.031	0.005	0.089	0.483	0.493	0.203
1.04339	Gsg1	ENSMUSG00000030206	ENSMUST00000142753	0	0.03	0	0.995	0.991	0.009		0.031	0.059	0.069	0.483	0.491	0.109
1.04339	Gsg1	ENSMUSG00000030206	ENSMUST00000111910	0	0	0.993	0.52	0.105	0		0.031	0.005	0.912	0.232	0.149	0.102
1.04339	Gsg1	ENSMUSG00000030206	ENSMUST00000111909	0.717	0.999	0.002	0.062	0.002	0.001		0.411	0.456	0.071	0.095	0.031	0.103
1.04339	Gsg1	ENSMUSG00000030206	ENSMUST00000087729	0.597	0.999	0	0.036	0.002	0.001		0.345	0.456	0.069	0.097	0.031	0.103
1.04175	AC131744.1	ENSMUSG00000087227	ENSMUST00000153827	0	0.005	0.966	0.666	0.229	0.001		0.031	0.022	0.876	0.312	0.206	0.103
1.04175	AC131744.1	ENSMUSG00000087227	ENSMUST00000125585	0.931	0.982	0.095	0	0	0.023		0.569	0.445	0.173	0.019	0.015	0.12
1.03639	Ap1g2	ENSMUSG00000040701	ENSMUST00000153326	0.894	0.372	0.024	0.016	0.009	0.09		0.541	0.153	0.097	0.077	0.071	0.173
1.03639	Ap1g2	ENSMUSG00000040701	ENSMUST00000151314	0.639	0.01	0.003	0.438	0.491	0.089		0.363	0.05	0.072	0.217	0.233	0.173
1.03639	Ap1g2	ENSMUSG00000040701	ENSMUST00000144197	0.906	0.88	0.067	0.003	0.002	0.058		0.551	0.382	0.145	0.052	0.031	0.148
1.03639	Ap1g2	ENSMUSG00000040701	ENSMUST00000139536	0.238	0.197	0.027	0.05	0.047	0.164		0.22	0.122	0.101	0.098	0.089	0.223
1.03639	Ap1g2	ENSMUSG00000040701	ENSMUST00000133004	0	0.122	0.004	0.997	0.234	0		0.031	0.097	0.074	0.484	0.207	0.102
1.03639	Ap1g2	ENSMUSG00000040701	ENSMUST00000131323	0.541	0.053	0.007	0.117	0.161	0.081		0.316	0.089	0.077	0.116	0.186	0.166
1.03639	Ap1g2	ENSMUSG00000040701	ENSMUST00000036041	0	0.987	0.998	0.002	0	0		0.031	0.448	0.919	0.038	0.015	0.102
1.03613	Irak3	ENSMUSG00000020227	ENSMUST00000145665	0	0.001	0.001	0.998	0.998	0.019		0.031	0.021	0.07	0.485	0.494	0.117
1.03613	Irak3	ENSMUSG00000020227	ENSMUST00000143100	0	0.457	0.999	0.056	0.006	0		0.031	0.156	0.921	0.096	0.07	0.102
1.03613	Irak3	ENSMUSG00000020227	ENSMUST00000140237	0.365	1	0.009	0.008	0	0		0.269	0.457	0.08	0.079	0.015	0.102
1.03613	Irak3	ENSMUSG00000020227	ENSMUST00000135106	0	0.001	0.088	0.791	0.515	0.032		0.031	0.021	0.167	0.376	0.246	0.127
1.03613	Irak3	ENSMUSG00000020227	ENSMUST00000020448	0.379	0.971	0.108	0.333	0	0		0.271	0.438	0.185	0.18	0.015	0.102
1.03582	E130114P18Rik	ENSMUSG00000048747	ENSMUST00000148653	0	0.053	0	0.772	0.993	0.014		0.031	0.089	0.069	0.366	0.492	0.113
1.03582	E130114P18Rik	ENSMUSG00000048747	ENSMUST00000147925	0.001	0.002	0.758	0.09	0.591	0.084		0.034	0.032	0.601	0.105	0.281	0.169
1.03582	E130114P18Rik	ENSMUSG00000048747	ENSMUST00000126721	0.014	0.95	0	0.317	0.072	0.029		0.074	0.425	0.069	0.173	0.107	0.125
1.03582	E130114P18Rik	ENSMUSG00000048747	ENSMUST00000107067	0.39	0.941	0.001	0.943	0.164	0.001		0.272	0.419	0.07	0.455	0.186	0.103
1.03582	E130114P18Rik	ENSMUSG00000048747	ENSMUST00000107065	0.014	0.95	0	0.317	0.072	0.029		0.074	0.425	0.069	0.173	0.107	0.125
1.03582	E130114P18Rik	ENSMUSG00000048747	ENSMUST00000084404	0	0.929	0.974	0.053	0	0		0.031	0.412	0.887	0.097	0.015	0.102
1.03576	Tmem150	ENSMUSG00000055912	ENSMUST00000132243	0.591	0.314	0.911	0.001	0	0.028		0.342	0.146	0.802	0.027	0.015	0.124
1.03576	Tmem150	ENSMUSG00000055912	ENSMUST00000069695	0.006	0.001	0	0.977	0.993	0.149		0.05	0.021	0.069	0.473	0.492	0.214
1.03463	Tor1aip2	ENSMUSG00000050565	ENSMUST00000111757	0.954	1	0.591	0	0	0		0.587	0.457	0.477	0.019	0.015	0.102
1.03463	Tor1aip2	ENSMUSG00000050565	ENSMUST00000060404	0	0	0.06	0.999	0.989	0.017		0.031	0.005	0.137	0.485	0.489	0.116
1.03072	Abi3	ENSMUSG00000018381	ENSMUST00000143492	0	0.064	0	1	0.991	0		0.031	0.092	0.069	0.486	0.491	0.102
1.03072	Abi3	ENSMUSG00000018381	ENSMUST00000137645	0	0.001	0	0.999	0.999	0.04		0.031	0.021	0.069	0.485	0.495	0.134
1.03072	Abi3	ENSMUSG00000018381	ENSMUST00000131049	0.138	0.938	0.413	0.014	0.003	0.003		0.219	0.417	0.409	0.079	0.039	0.105
1.03072	Abi3	ENSMUSG00000018381	ENSMUST00000059026	0.843	0.999	0.667	0	0	0.001		0.503	0.456	0.518	0.019	0.015	0.103
1.03072	Abi3	ENSMUSG00000018381	ENSMUST00000018525	0	0.001	0.007	0.998	0.912	0.004		0.031	0.021	0.077	0.485	0.448	0.105
1.03066	Hdac7	ENSMUSG00000022475	ENSMUST00000156045	0.513	0.918	0	0.082	0.006	0.005		0.303	0.405	0.069	0.097	0.07	0.106
1.03066	Hdac7	ENSMUSG00000022475	ENSMUST00000151334	0.985	0.975	0.008	0.01	0	0.051		0.611	0.441	0.078	0.071	0.015	0.142
1.03066	Hdac7	ENSMUSG00000022475	ENSMUST00000135651	0	0.001	0.727	0.994	0.58	0		0.031	0.021	0.568	0.483	0.275	0.102
1.03066	Hdac7	ENSMUSG00000022475	ENSMUST00000121514	0.064	0.339	0.001	0.499	0.387	0.076		0.141	0.152	0.07	0.227	0.194	0.162
1.03066	Hdac7	ENSMUSG00000022475	ENSMUST00000120683	0.002	0.697	0.997	0.003	0	0		0.037	0.277	0.918	0.052	0.015	0.102
1.03066	Hdac7	ENSMUSG00000022475	ENSMUST00000118294	0	0.022	0	0.491	0.983	0.019		0.031	0.038	0.069	0.226	0.486	0.117
1.03066	Hdac7	ENSMUSG00000022475	ENSMUST00000116409	0	0.859	0.073	0.082	0.02	0.001		0.031	0.369	0.151	0.097	0.075	0.103
1.03066	Hdac7	ENSMUSG00000022475	ENSMUST00000088402	0.896	0.489	0.002	0.019	0.033	0.026		0.543	0.161	0.071	0.074	0.084	0.123
1.03066	Hdac7	ENSMUSG00000022475	ENSMUST00000079838	0.337	0.159	0.709	0.001	0.002	0.04		0.265	0.107	0.552	0.027	0.031	0.134
1.02911	Apol7d	ENSMUSG00000073652	ENSMUST00000127218	0.008	0.001	0	0.963	0.987	0.063		0.056	0.021	0.069	0.466	0.488	0.152
1.02911	Apol7d	ENSMUSG00000073652	ENSMUST00000126516	0	0.859	0.073	0.082	0.02	0.001		0.031	0.369	0.151	0.097	0.075	0.103
1.02911	Apol7d	ENSMUSG00000073652	ENSMUST00000125934	0	0.457	0.999	0.056	0.006	0		0.031	0.156	0.921	0.096	0.07	0.102
1.02765	AL593857.4	ENSMUSG00000086537	ENSMUST00000151472	0	0.004	0.999	0.671	0.059	0		0.031	0.027	0.921	0.314	0.094	0.102
1.02765	AL593857.4	ENSMUSG00000086537	ENSMUST00000150276	0.001	0.148	0	1	0.931	0		0.034	0.105	0.069	0.486	0.458	0.102
1.02765	AL593857.4	ENSMUSG00000086537	ENSMUST00000143738	0.553	1	0.001	0.004	0	0		0.322	0.457	0.07	0.076	0.015	0.102
1.02453	Zfp473	ENSMUSG00000048012	ENSMUST00000149011	0.073	0.998	0.916	0.008	0	0		0.148	0.455	0.809	0.079	0.015	0.102
1.02453	Zfp473	ENSMUSG00000048012	ENSMUST00000120798	0.023	0.002	0.008	0.943	0.911	0.101		0.099	0.032	0.078	0.455	0.447	0.182
1.02453	Zfp473	ENSMUSG00000048012	ENSMUST00000060270	0.017	1	0	0.071	0.012	0		0.083	0.457	0.069	0.092	0.081	0.102
1.02441	Spsb2	ENSMUSG00000038451	ENSMUST00000143040	0.53	0.998	0	0.044	0.003	0.003		0.311	0.455	0.069	0.103	0.039	0.105
1.02441	Spsb2	ENSMUSG00000038451	ENSMUST00000130160	0.002	0.003	0	0.993	0.979	0.064		0.037	0.028	0.069	0.482	0.484	0.152
1.02441	Spsb2	ENSMUSG00000038451	ENSMUST00000112474	0	0.089	0.417	0.204	0.365	0.001		0.031	0.092	0.411	0.158	0.192	0.103
1.02441	Spsb2	ENSMUSG00000038451	ENSMUST00000112473	0.306	0.002	0.104	0.073	0.054	0.046		0.259	0.032	0.181	0.092	0.092	0.138
1.02441	Spsb2	ENSMUSG00000038451	ENSMUST00000052727	0.005	0.167	0.956	0.054	0.004	0.002		0.046	0.109	0.863	0.096	0.049	0.104
1.02441	Spsb2	ENSMUSG00000038451	ENSMUST00000047760	0.168	1	0.85	0.003	0	0		0.225	0.457	0.719	0.052	0.015	0.102
1.02286	Dlgap1	ENSMUSG00000003279	ENSMUST00000155016	0.922	0.597	0.04	0.001	0	0.052		0.563	0.219	0.116	0.027	0.015	0.143
1.02286	Dlgap1	ENSMUSG00000003279	ENSMUST00000148486	0.787	0.048	0.184	0.001	0.001	0.316		0.462	0.085	0.235	0.027	0.023	0.312
1.02286	Dlgap1	ENSMUSG00000003279	ENSMUST00000140728	0.007	0.003	0.074	0.422	0.316	0.14		0.053	0.028	0.152	0.213	0.194	0.211
1.02286	Dlgap1	ENSMUSG00000003279	ENSMUST00000003366	0	0.001	0.987	0.637	0.184	0.001		0.031	0.021	0.904	0.296	0.183	0.103
1.017	1700022I11Rik	ENSMUSG00000028451	ENSMUST00000139127	0.608	0.064	0.003	0.227	0.364	0.041		0.35	0.092	0.072	0.157	0.192	0.134
1.017	1700022I11Rik	ENSMUSG00000028451	ENSMUST00000098111	0	0.053	0	0.772	0.993	0.014		0.031	0.089	0.069	0.366	0.492	0.113
1.017	1700022I11Rik	ENSMUSG00000028451	ENSMUST00000030163	0.024	0.014	0.984	0.001	0.001	0.002		0.102	0.036	0.9	0.027	0.023	0.104
1.01677	Clcn2	ENSMUSG00000022843	ENSMUST00000153075	0.78	0.119	0.128	0.001	0.005	0.191		0.456	0.095	0.201	0.027	0.059	0.237
1.01677	Clcn2	ENSMUSG00000022843	ENSMUST00000148131	0.995	1	0.001	0	0	0		0.618	0.457	0.07	0.019	0.015	0.102
1.01677	Clcn2	ENSMUSG00000022843	ENSMUST00000144400	0.057	0.959	0.782	0.004	0.002	0		0.134	0.43	0.63	0.076	0.031	0.102
1.01677	Clcn2	ENSMUSG00000022843	ENSMUST00000131522	0.472	0.198	0.819	0.002	0.001	0.04		0.285	0.122	0.677	0.038	0.023	0.134
1.01677	Clcn2	ENSMUSG00000022843	ENSMUST00000007207	0.078	0.014	0.961	0.001	0.002	0.056		0.154	0.036	0.869	0.027	0.031	0.146
1.01243	Tnk1	ENSMUSG00000001583	ENSMUST00000156507	0.001	0.041	0	0.798	0.881	0.053		0.034	0.076	0.069	0.38	0.431	0.144
1.01243	Tnk1	ENSMUSG00000001583	ENSMUST00000108628	0.001	0.169	0	0.892	0.876	0.053		0.034	0.11	0.069	0.428	0.428	0.144
1.01243	Tnk1	ENSMUSG00000001583	ENSMUST00000094063	0.001	0.45	0.999	0.012	0	0		0.034	0.155	0.921	0.075	0.015	0.102
1.01028	BX890566.2	ENSMUSG00000084885	ENSMUST00000157022	0.022	0.069	0.018	0.144	0.163	0.056		0.097	0.09	0.09	0.117	0.185	0.146
1.01028	BX890566.2	ENSMUSG00000084885	ENSMUST00000148651	0	0	0.009	0.996	0.949	0.016		0.031	0.005	0.08	0.484	0.468	0.115
1.01028	BX890566.2	ENSMUSG00000084885	ENSMUST00000137460	0.957	0.686	0.06	0.001	0.001	0.01		0.589	0.271	0.137	0.027	0.023	0.11
1.01028	BX890566.2	ENSMUSG00000084885	ENSMUST00000130625	0	0	0.946	0.733	0.397	0.003		0.031	0.005	0.849	0.346	0.196	0.105
1.00917	Catsper2	ENSMUSG00000033486	ENSMUST00000154604	0.18	0	0.164	0.005	0.07	0.681		0.222	0.005	0.22	0.082	0.103	0.588
1.00917	Catsper2	ENSMUSG00000033486	ENSMUST00000146521	0	0.892	0.984	0.583	0	0		0.031	0.389	0.9	0.267	0.015	0.102
1.00917	Catsper2	ENSMUSG00000033486	ENSMUST00000123982	0	0.053	0	0.772	0.993	0.014		0.031	0.089	0.069	0.366	0.492	0.113
1.00917	Catsper2	ENSMUSG00000033486	ENSMUST00000099478	0.002	1	0.008	0.337	0.002	0		0.037	0.457	0.078	0.182	0.031	0.102
1.00917	Catsper2	ENSMUSG00000033486	ENSMUST00000038073	0.103	0.107	0.013	0.109	0.335	0.165		0.202	0.095	0.084	0.115	0.191	0.224
1.00912	Tulp2	ENSMUSG00000023467	ENSMUST00000151506	0	0.795	0.002	0.615	0.485	0.002		0.031	0.332	0.071	0.285	0.23	0.104
1.00912	Tulp2	ENSMUSG00000023467	ENSMUST00000107762	0	0.053	0	0.772	0.993	0.014		0.031	0.089	0.069	0.366	0.492	0.113
1.00912	Tulp2	ENSMUSG00000023467	ENSMUST00000107761	0	0.9	0.983	0.59	0	0		0.031	0.394	0.899	0.271	0.015	0.102
1.00912	Tulp2	ENSMUSG00000023467	ENSMUST00000085331	0	0.012	0.972	1	0.276	0		0.031	0.043	0.884	0.486	0.203	0.102
1.00897	AC122037.2	ENSMUSG00000074398	ENSMUST00000107095	0	0.084	0	1	0.988	0		0.031	0.088	0.069	0.486	0.489	0.102
1.00897	AC122037.2	ENSMUSG00000074398	ENSMUST00000098839	0	0.403	0.972	0.151	0.001	0		0.031	0.153	0.884	0.123	0.023	0.102
1.00713	AC149057.1	ENSMUSG00000084882	ENSMUST00000155241	0.003	0.974	0.952	0.04	0	0		0.04	0.44	0.857	0.103	0.015	0.102
1.00713	AC149057.1	ENSMUSG00000084882	ENSMUST00000143250	0.795	0.004	0.022	0.005	0.01	0.437		0.467	0.027	0.095	0.082	0.07	0.38
1.00596	AC102860.1	ENSMUSG00000085462	ENSMUST00000134302	0	0.457	0.999	0.056	0.006	0		0.031	0.156	0.921	0.096	0.07	0.102
1.00596	AC102860.1	ENSMUSG00000085462	ENSMUST00000126052	0.955	0.53	0.021	0.005	0.001	0.174		0.588	0.174	0.094	0.082	0.023	0.228
1.00299	AC141885.1	ENSMUSG00000087354	ENSMUST00000154854	0	0.617	0	1	0.729	0		0.031	0.232	0.069	0.486	0.351	0.102
1.00299	AC141885.1	ENSMUSG00000087354	ENSMUST00000125902	0	0.057	0.999	0.061	0.001	0		0.031	0.09	0.921	0.095	0.023	0.102
0.999173	Tsen34	ENSMUSG00000035585	ENSMUST00000155060	0.054	0.124	0.044	0.004	0.043	0.056		0.129	0.098	0.12	0.076	0.086	0.146
0.999173	Tsen34	ENSMUSG00000035585	ENSMUST00000142713	0.102	0.004	0.672	0.046	0.227	0.078		0.2	0.027	0.522	0.102	0.205	0.164
0.999173	Tsen34	ENSMUSG00000035585	ENSMUST00000139396	0	0.879	0	0.526	0.58	0.001		0.031	0.381	0.069	0.235	0.275	0.103
0.999173	Tsen34	ENSMUSG00000035585	ENSMUST00000137204	0	0.791	0.989	0.045	0	0		0.031	0.33	0.907	0.103	0.015	0.102
0.999173	Tsen34	ENSMUSG00000035585	ENSMUST00000123088	0.66	0.005	0.004	0.128	0.245	0.259		0.374	0.022	0.074	0.116	0.208	0.283
0.999173	Tsen34	ENSMUSG00000035585	ENSMUST00000108630	0.04	0.113	0.914	0.057	0.004	0.006		0.111	0.094	0.806	0.096	0.049	0.107
0.999173	Tsen34	ENSMUSG00000035585	ENSMUST00000038521	0.001	0.008	0.077	0.964	0.972	0.002		0.034	0.039	0.155	0.466	0.48	0.104
0.996526	Nr1i3	ENSMUSG00000005677	ENSMUST00000155126	0.895	0.66	0.213	0	0	0.098		0.542	0.256	0.255	0.019	0.015	0.18
0.996526	Nr1i3	ENSMUSG00000005677	ENSMUST00000152865	0.077	0.062	0.924	0	0.004	0.046		0.153	0.092	0.82	0.019	0.049	0.138
0.996526	Nr1i3	ENSMUSG00000005677	ENSMUST00000149404	0.002	1	0	0.344	0.341	0		0.037	0.457	0.069	0.185	0.191	0.102
0.996526	Nr1i3	ENSMUSG00000005677	ENSMUST00000137298	0	0.859	0.073	0.082	0.02	0.001		0.031	0.369	0.151	0.097	0.075	0.103
0.996526	Nr1i3	ENSMUSG00000005677	ENSMUST00000075469	0	0.064	0	1	0.991	0		0.031	0.092	0.069	0.486	0.491	0.102
0.996505	Bmp8b	ENSMUSG00000002384	ENSMUST00000151850	0	0.984	0.999	0.002	0	0		0.031	0.446	0.921	0.038	0.015	0.102
0.996505	Bmp8b	ENSMUSG00000002384	ENSMUST00000002457	0.972	0.923	0.032	0.002	0	0.083		0.601	0.408	0.107	0.038	0.015	0.168
0.995081	Tmem184a	ENSMUSG00000036687	ENSMUST00000146780	0	0.002	0.01	0.994	0.854	0.002		0.031	0.032	0.081	0.483	0.416	0.104
0.995081	Tmem184a	ENSMUSG00000036687	ENSMUST00000132677	0	0.457	0.999	0.056	0.006	0		0.031	0.156	0.921	0.096	0.07	0.102
0.995081	Tmem184a	ENSMUSG00000036687	ENSMUST00000110832	0.029	0.991	0.065	0.338	0.018	0		0.11	0.451	0.143	0.182	0.077	0.102
0.995081	Tmem184a	ENSMUSG00000036687	ENSMUST00000044002	0.024	0.081	0	1	0.629	0		0.102	0.087	0.069	0.486	0.3	0.102
0.994886	Ddb2	ENSMUSG00000002109	ENSMUST00000152277	0.988	0.992	0.013	0.02	0	0.002		0.613	0.451	0.084	0.072	0.015	0.104
0.994886	Ddb2	ENSMUSG00000002109	ENSMUST00000150427	0	0.004	0.379	0.993	0.557	0		0.031	0.027	0.388	0.482	0.264	0.102
0.994886	Ddb2	ENSMUSG00000002109	ENSMUST00000099721	0.994	0.999	0.005	0.012	0	0.001		0.618	0.456	0.075	0.075	0.015	0.103
0.994886	Ddb2	ENSMUSG00000002109	ENSMUST00000028696	0	0	0.485	0.799	0.953	0.078		0.031	0.005	0.447	0.38	0.47	0.164
0.994287	Idua	ENSMUSG00000033540	ENSMUST00000139734	0.679	0.079	0.04	0.004	0.014	0.244		0.386	0.086	0.116	0.076	0.087	0.273
0.994287	Idua	ENSMUSG00000033540	ENSMUST00000119212	0.97	0.797	0.007	0.007	0.001	0.005		0.599	0.333	0.077	0.083	0.023	0.106
0.994287	Idua	ENSMUSG00000033540	ENSMUST00000112563	0	0	0.873	0.181	0.69	0.092		0.031	0.005	0.751	0.153	0.331	0.175
0.993604	RP23-334A5.1	ENSMUSG00000073846	ENSMUST00000154462	0.001	0.987	1	0	0	0		0.034	0.448	0.922	0.019	0.015	0.102
0.993604	RP23-334A5.1	ENSMUSG00000073846	ENSMUST00000098063	0.738	0.019	0.055	0.006	0.017	0.248		0.426	0.034	0.132	0.083	0.079	0.276
0.993301	Cela2a	ENSMUSG00000058579	ENSMUST00000127962	0.868	0.985	0.075	0.003	0.002	0.016		0.522	0.447	0.153	0.052	0.031	0.115
0.993301	Cela2a	ENSMUSG00000058579	ENSMUST00000102481	0	0.082	0.923	0.963	0.034	0		0.031	0.087	0.818	0.466	0.084	0.102
0.990833	Nudt6	ENSMUSG00000050174	ENSMUST00000149449	0	0.082	0.923	0.963	0.034	0		0.031	0.087	0.818	0.466	0.084	0.102
0.990833	Nudt6	ENSMUSG00000050174	ENSMUST00000146324	0.008	0.967	0.909	0.002	0.001	0		0.056	0.435	0.799	0.038	0.023	0.102
0.990833	Nudt6	ENSMUSG00000050174	ENSMUST00000138949	0	0.053	0	0.772	0.993	0.014		0.031	0.089	0.069	0.366	0.492	0.113
0.990833	Nudt6	ENSMUSG00000050174	ENSMUST00000099130	0.06	0.385	0.001	0.924	0.401	0.002		0.137	0.153	0.07	0.445	0.197	0.104
0.990833	Nudt6	ENSMUSG00000050174	ENSMUST00000099129	0.004	0.001	0.657	0.248	0.174	0.035		0.043	0.021	0.51	0.155	0.183	0.13
0.990635	Plcd4	ENSMUSG00000026173	ENSMUST00000113750	0	0.053	0	0.772	0.993	0.014		0.031	0.089	0.069	0.366	0.492	0.113
0.990635	Plcd4	ENSMUSG00000026173	ENSMUST00000113749	0	0.457	0.999	0.056	0.006	0		0.031	0.156	0.921	0.096	0.07	0.102
0.990635	Plcd4	ENSMUSG00000026173	ENSMUST00000113747	0.587	0.006	0.275	0.002	0.004	0.312		0.34	0.02	0.301	0.038	0.049	0.31
0.987089	AL935278.1	ENSMUSG00000085631	ENSMUST00000153402	0.973	0.996	0.047	0	0	0.01		0.601	0.454	0.123	0.019	0.015	0.11
0.987089	AL935278.1	ENSMUSG00000085631	ENSMUST00000129868	0	0.722	0.991	0.014	0.001	0		0.031	0.291	0.91	0.079	0.023	0.102
0.985032	AL671887.1	ENSMUSG00000087368	ENSMUST00000145620	0	0.013	0.998	0.291	0.207	0		0.031	0.039	0.919	0.162	0.195	0.102
0.985032	AL671887.1	ENSMUSG00000087368	ENSMUST00000134672	0	0.001	0.976	0.781	0.24	0		0.031	0.021	0.89	0.371	0.208	0.102
0.985032	AL671887.1	ENSMUSG00000087368	ENSMUST00000134066	0.81	0.032	0.02	0.022	0.005	0.199		0.479	0.061	0.093	0.068	0.059	0.242
0.985032	AL671887.1	ENSMUSG00000087368	ENSMUST00000131947	0	0.064	0	1	0.991	0		0.031	0.092	0.069	0.486	0.491	0.102
0.984008	Hk3	ENSMUSG00000025877	ENSMUST00000153665	0.001	0.825	0	1	0.602	0		0.034	0.35	0.069	0.486	0.286	0.102
0.984008	Hk3	ENSMUSG00000025877	ENSMUST00000149644	0	0.685	0.999	0.016	0.001	0		0.031	0.27	0.921	0.077	0.023	0.102
0.984008	Hk3	ENSMUSG00000025877	ENSMUST00000135983	0	0.859	0.073	0.082	0.02	0.001		0.031	0.369	0.151	0.097	0.075	0.103
0.984008	Hk3	ENSMUSG00000025877	ENSMUST00000132309	0	0.076	0.206	0.382	0.759	0.001		0.031	0.086	0.251	0.2	0.366	0.103
0.984008	Hk3	ENSMUSG00000025877	ENSMUST00000126234	0.017	1	0	0.071	0.012	0		0.083	0.457	0.069	0.092	0.081	0.102
0.984008	Hk3	ENSMUSG00000025877	ENSMUST00000123097	0.014	0.95	0	0.317	0.072	0.029		0.074	0.425	0.069	0.173	0.107	0.125
0.984008	Hk3	ENSMUSG00000025877	ENSMUST00000052949	0	0.08	0.04	0.998	0.139	0		0.031	0.087	0.116	0.485	0.18	0.102
0.982422	Esrp2	ENSMUSG00000084128	ENSMUST00000155164	0	0.082	0.923	0.963	0.034	0		0.031	0.087	0.818	0.466	0.084	0.102
0.982422	Esrp2	ENSMUSG00000084128	ENSMUST00000146940	0.319	0.999	0.001	0.288	0.013	0		0.262	0.456	0.07	0.161	0.086	0.102
0.982422	Esrp2	ENSMUSG00000084128	ENSMUST00000122425	0	0.859	0.073	0.082	0.02	0.001		0.031	0.369	0.151	0.097	0.075	0.103
0.982422	Esrp2	ENSMUSG00000084128	ENSMUST00000119986	0.001	0.18	0	0.89	0.87	0.053		0.034	0.114	0.069	0.427	0.425	0.144
0.982422	Esrp2	ENSMUSG00000084128	ENSMUST00000115979	0	0.457	0.999	0.056	0.006	0		0.031	0.156	0.921	0.096	0.07	0.102
0.978431	Irf7	ENSMUSG00000025498	ENSMUST00000156938	0.001	0.887	0	1	0.614	0		0.034	0.386	0.069	0.486	0.292	0.102
0.978431	Irf7	ENSMUSG00000025498	ENSMUST00000131399	0	0.012	0.996	0.253	0.194	0		0.031	0.043	0.916	0.155	0.187	0.102
0.978431	Irf7	ENSMUSG00000025498	ENSMUST00000127223	0.563	0.015	0.001	0.768	0.785	0.022		0.327	0.034	0.07	0.364	0.38	0.119
0.978431	Irf7	ENSMUSG00000025498	ENSMUST00000123525	0.188	0.125	0.849	0.002	0.002	0.006		0.219	0.098	0.718	0.038	0.031	0.107
0.976651	AC163640.2	ENSMUSG00000087526	ENSMUST00000140892	0.84	0.988	0.291	0.001	0.001	0.01		0.501	0.449	0.314	0.027	0.023	0.11
0.976651	AC163640.2	ENSMUSG00000087526	ENSMUST00000131985	0	0.012	0.972	1	0.276	0		0.031	0.043	0.884	0.486	0.203	0.102
0.97301	Dcakd	ENSMUSG00000020935	ENSMUST00000155490	0	0.003	0.913	0.996	0.412	0		0.031	0.028	0.805	0.484	0.2	0.102
0.97301	Dcakd	ENSMUSG00000020935	ENSMUST00000134335	0.447	0.994	0.001	0.036	0.007	0.015		0.279	0.453	0.07	0.097	0.077	0.114
0.97301	Dcakd	ENSMUSG00000020935	ENSMUST00000021313	0.684	0.006	0.081	0.001	0.008	0.549		0.389	0.02	0.16	0.027	0.075	0.478
0.972641	Srrd	ENSMUSG00000029346	ENSMUST00000156083	0	0	0.252	0.958	0.988	0.08		0.031	0.005	0.283	0.463	0.489	0.165
0.972641	Srrd	ENSMUSG00000029346	ENSMUST00000155756	0.991	0.994	0.028	0.006	0	0.01		0.615	0.453	0.102	0.083	0.015	0.11
0.969428	AC111086.3	ENSMUSG00000085095	ENSMUST00000148972	0	0.07	0	1	0.953	0		0.031	0.089	0.069	0.486	0.47	0.102
0.969428	AC111086.3	ENSMUSG00000085095	ENSMUST00000131160	0	0.503	0.985	0.615	0.001	0		0.031	0.163	0.902	0.285	0.023	0.102
0.969428	AC111086.3	ENSMUSG00000085095	ENSMUST00000127834	0	0.859	0.073	0.082	0.02	0.001		0.031	0.369	0.151	0.097	0.075	0.103
0.968158	Rfc4	ENSMUSG00000022881	ENSMUST00000147321	0.672	0.993	0.013	0.075	0.002	0.002		0.381	0.452	0.084	0.092	0.031	0.104
0.968158	Rfc4	ENSMUSG00000022881	ENSMUST00000133847	0	0.859	0.073	0.082	0.02	0.001		0.031	0.369	0.151	0.097	0.075	0.103
0.968158	Rfc4	ENSMUSG00000022881	ENSMUST00000115338	0	0.004	0.002	0.773	0.964	0.197		0.031	0.027	0.071	0.367	0.476	0.24
0.968158	Rfc4	ENSMUSG00000022881	ENSMUST00000023598	0.009	0	0.958	0.054	0.139	0.052		0.059	0.005	0.865	0.096	0.18	0.143
0.967446	Ttc19	ENSMUSG00000042298	ENSMUST00000154976	0.34	1	0.496	0.005	0	0		0.265	0.457	0.451	0.082	0.015	0.102
0.967446	Ttc19	ENSMUSG00000042298	ENSMUST00000136477	0.014	0.95	0	0.317	0.072	0.029		0.074	0.425	0.069	0.173	0.107	0.125
0.967446	Ttc19	ENSMUSG00000042298	ENSMUST00000101075	0	0.005	0.973	0.988	0.231	0		0.031	0.022	0.885	0.479	0.206	0.102
0.967446	Ttc19	ENSMUSG00000042298	ENSMUST00000050646	0.031	0	0.738	0.002	0.067	0.464		0.11	0.005	0.579	0.038	0.099	0.406
0.967446	Ttc19	ENSMUSG00000042298	ENSMUST00000037997	0	0.045	0.02	0.86	0.94	0.017		0.031	0.082	0.093	0.411	0.463	0.116
0.965471	Lrrc8a	ENSMUSG00000007476	ENSMUST00000139454	0	0.022	0	0.996	0.99	0.006		0.031	0.038	0.069	0.484	0.49	0.107
0.965471	Lrrc8a	ENSMUSG00000007476	ENSMUST00000095078	0.007	0.002	0.946	0.005	0.062	0.097		0.053	0.032	0.849	0.082	0.095	0.179
0.959989	Gapdhs	ENSMUSG00000061099	ENSMUST00000076658	0	0.003	0.904	0.649	0.017	0		0.031	0.028	0.793	0.303	0.079	0.102
0.959989	Gapdhs	ENSMUSG00000061099	ENSMUST00000074758	0.946	0.985	0.118	0	0	0.02		0.581	0.447	0.193	0.019	0.015	0.118
0.959639	Hisppd2a	ENSMUSG00000033526	ENSMUST00000132617	0.721	0.999	0.002	0.062	0.002	0.001		0.414	0.456	0.071	0.095	0.031	0.103
0.959639	Hisppd2a	ENSMUSG00000033526	ENSMUST00000132613	0.014	0.95	0	0.317	0.072	0.029		0.074	0.425	0.069	0.173	0.107	0.125
0.959639	Hisppd2a	ENSMUSG00000033526	ENSMUST00000131661	0.992	1	0.003	0.001	0	0		0.616	0.457	0.072	0.027	0.015	0.102
0.959639	Hisppd2a	ENSMUSG00000033526	ENSMUST00000129276	0.014	0.95	0	0.317	0.072	0.029		0.074	0.425	0.069	0.173	0.107	0.125
0.959639	Hisppd2a	ENSMUSG00000033526	ENSMUST00000110629	0.023	0.002	0.615	0.064	0.134	0.073		0.099	0.032	0.486	0.094	0.176	0.16
0.959639	Hisppd2a	ENSMUSG00000033526	ENSMUST00000110626	0.006	0	0.781	0.048	0.291	0.35		0.05	0.005	0.628	0.1	0.2	0.321
0.959639	Hisppd2a	ENSMUSG00000033526	ENSMUST00000110625	0	0.009	0.347	0.109	0.087	0.018		0.031	0.049	0.362	0.115	0.136	0.116
0.959639	Hisppd2a	ENSMUSG00000033526	ENSMUST00000110624	0.017	1	0	0.071	0.012	0		0.083	0.457	0.069	0.092	0.081	0.102
0.959639	Hisppd2a	ENSMUSG00000033526	ENSMUST00000089945	0.014	0.95	0	0.317	0.072	0.029		0.074	0.425	0.069	0.173	0.107	0.125
0.95575	Tmc4	ENSMUSG00000019734	ENSMUST00000148313	0.98	0.993	0.003	0.014	0.001	0.005		0.607	0.452	0.072	0.079	0.023	0.106
0.95575	Tmc4	ENSMUSG00000019734	ENSMUST00000144751	0.014	0.95	0	0.317	0.072	0.029		0.074	0.425	0.069	0.173	0.107	0.125
0.95575	Tmc4	ENSMUSG00000019734	ENSMUST00000136678	0.001	0.003	0	0.999	0.998	0.025		0.034	0.028	0.069	0.485	0.494	0.122
0.95575	Tmc4	ENSMUSG00000019734	ENSMUST00000121743	0.956	0.933	0.13	0.001	0	0.035		0.588	0.414	0.202	0.027	0.015	0.13
0.955682	Sync	ENSMUSG00000001333	ENSMUST00000146448	0.828	0.827	0.084	0.001	0.002	0.078		0.492	0.351	0.163	0.027	0.031	0.164
0.955682	Sync	ENSMUSG00000001333	ENSMUST00000102599	0	0.001	0.881	0.99	0.195	0		0.031	0.021	0.762	0.48	0.187	0.102
0.952795	Pus10	ENSMUSG00000020280	ENSMUST00000109525	0.469	0.937	0.947	0.004	0	0		0.285	0.417	0.851	0.076	0.015	0.102
0.952795	Pus10	ENSMUSG00000020280	ENSMUST00000058163	0.22	0	0.035	0.077	0.344	0.611		0.213	0.005	0.11	0.093	0.191	0.495
0.951643	AL596181.10	ENSMUSG00000085762	ENSMUST00000128647	0.872	0.996	0.72	0	0	0.002		0.525	0.454	0.562	0.019	0.015	0.104
0.951643	AL596181.10	ENSMUSG00000085762	ENSMUST00000123423	0	0.001	0.076	0.993	0.673	0		0.031	0.021	0.154	0.482	0.322	0.102
0.951383	AC158355.3	ENSMUSG00000087135	ENSMUST00000149386	0.914	0.876	0.006	0.014	0.003	0.041		0.557	0.38	0.076	0.079	0.039	0.134
0.951383	AC158355.3	ENSMUSG00000087135	ENSMUST00000132716	0.001	0.997	0.959	0.008	0.001	0		0.034	0.455	0.867	0.079	0.023	0.102
0.950271	Sh2d7	ENSMUSG00000046460	ENSMUST00000118413	0	0.064	0	1	0.991	0		0.031	0.092	0.069	0.486	0.491	0.102
0.950271	Sh2d7	ENSMUSG00000046460	ENSMUST00000060242	0.986	0.998	0.077	0.002	0	0.002		0.611	0.455	0.155	0.038	0.015	0.104
0.949639	Ankzf1	ENSMUSG00000026199	ENSMUST00000152233	0.027	0.006	0.865	0.006	0.081	0.057		0.108	0.02	0.74	0.083	0.126	0.147
0.949639	Ankzf1	ENSMUSG00000026199	ENSMUST00000151887	0.165	0.998	0.13	0.094	0	0		0.225	0.455	0.202	0.109	0.015	0.102
0.949639	Ankzf1	ENSMUSG00000026199	ENSMUST00000145459	0	0	0.003	1	0.997	0.005		0.031	0.005	0.072	0.486	0.494	0.106
0.949639	Ankzf1	ENSMUSG00000026199	ENSMUST00000134378	0.009	0.008	0.592	0.032	0.005	0.077		0.059	0.039	0.477	0.088	0.059	0.163
0.949639	Ankzf1	ENSMUSG00000026199	ENSMUST00000134233	0.778	0.093	0.028	0.003	0.003	0.119		0.455	0.094	0.102	0.052	0.039	0.196
0.949639	Ankzf1	ENSMUSG00000026199	ENSMUST00000131788	0.742	0.015	0.031	0.008	0.019	0.443		0.429	0.034	0.105	0.079	0.076	0.385
0.949639	Ankzf1	ENSMUSG00000026199	ENSMUST00000127860	0.033	0.532	0.015	0.965	0.019	0		0.111	0.176	0.087	0.467	0.076	0.102
0.949639	Ankzf1	ENSMUSG00000026199	ENSMUST00000127625	0.97	0.995	0.008	0.033	0.001	0.003		0.599	0.453	0.078	0.091	0.023	0.105
0.94898	Fxc1	ENSMUSG00000030882	ENSMUST00000151193	0.4	0.007	0.53	0	0.004	0.39		0.272	0.024	0.46	0.019	0.049	0.348
0.94898	Fxc1	ENSMUSG00000030882	ENSMUST00000149819	0	0.111	0	0.998	0.984	0		0.031	0.094	0.069	0.485	0.487	0.102
0.94898	Fxc1	ENSMUSG00000030882	ENSMUST00000140385	0.602	0.005	0.312	0	0.003	0.363		0.347	0.022	0.331	0.019	0.039	0.327
0.94898	Fxc1	ENSMUSG00000030882	ENSMUST00000106783	0.277	0.007	0.85	0.001	0.002	0.124		0.244	0.024	0.719	0.027	0.031	0.2
0.94898	Fxc1	ENSMUSG00000030882	ENSMUST00000106780	0.714	0.014	0.151	0	0.005	0.444		0.409	0.036	0.213	0.019	0.059	0.386
0.94898	Fxc1	ENSMUSG00000030882	ENSMUST00000058333	0.915	0.835	0.149	0.002	0	0.069		0.557	0.355	0.212	0.038	0.015	0.156
0.948747	Inpp5f	ENSMUSG00000042105	ENSMUST00000142075	0.021	0	0.243	0.052	0.572	0.529		0.094	0.005	0.276	0.097	0.271	0.458
0.948747	Inpp5f	ENSMUSG00000042105	ENSMUST00000118605	0.165	0.137	0.939	0.008	0.002	0.013		0.225	0.102	0.84	0.079	0.031	0.112
0.948747	Inpp5f	ENSMUSG00000042105	ENSMUST00000043138	0.001	0	0.076	0.962	0.966	0.293		0.034	0.005	0.154	0.465	0.477	0.302
0.947444	Prss8	ENSMUSG00000030800	ENSMUST00000098016	0.409	1	0.006	0.007	0	0		0.273	0.457	0.076	0.083	0.015	0.102
0.947444	Prss8	ENSMUSG00000030800	ENSMUST00000084541	0	0.082	0.923	0.963	0.034	0		0.031	0.087	0.818	0.466	0.084	0.102
0.947444	Prss8	ENSMUSG00000030800	ENSMUST00000032988	0.009	0.916	0.027	0.062	0.053	0.02		0.059	0.404	0.101	0.095	0.092	0.118
0.947303	Dnajc7	ENSMUSG00000014195	ENSMUST00000155152	0	0	0.001	1	0.999	0.002		0.031	0.005	0.07	0.486	0.495	0.104
0.947303	Dnajc7	ENSMUSG00000014195	ENSMUST00000129346	0.946	0.998	0.006	0.019	0.001	0.001		0.581	0.455	0.076	0.074	0.023	0.103
0.947303	Dnajc7	ENSMUSG00000014195	ENSMUST00000107380	0.843	0.559	0.533	0	0	0.043		0.503	0.194	0.461	0.019	0.015	0.136
0.947303	Dnajc7	ENSMUSG00000014195	ENSMUST00000107378	0.023	0	0.684	0.01	0.172	0.463		0.099	0.005	0.531	0.071	0.183	0.404
0.947303	Dnajc7	ENSMUSG00000014195	ENSMUST00000014339	0.08	0	0.204	0.121	0.476	0.533		0.158	0.005	0.249	0.116	0.226	0.462
0.946435	AC130680.2	ENSMUSG00000085039	ENSMUST00000148641	0.429	0.045	0.869	0.001	0.001	0.069		0.276	0.082	0.745	0.027	0.023	0.156
0.946435	AC130680.2	ENSMUSG00000085039	ENSMUST00000137000	0	0.001	0.012	0.89	0.969	0.34		0.031	0.021	0.083	0.427	0.479	0.318
0.9462	P2rx3	ENSMUSG00000027071	ENSMUST00000145285	0	0.064	0	1	0.991	0		0.031	0.092	0.069	0.486	0.491	0.102
0.9462	P2rx3	ENSMUSG00000027071	ENSMUST00000111616	0.003	0.886	0.859	0.004	0.005	0		0.04	0.386	0.732	0.076	0.059	0.102
0.9462	P2rx3	ENSMUSG00000027071	ENSMUST00000111613	0.33	0.943	0.003	0.295	0.065	0.002		0.264	0.42	0.072	0.164	0.097	0.104
0.9462	P2rx3	ENSMUSG00000027071	ENSMUST00000028465	0.095	0.004	0.904	0.027	0.007	0.009		0.19	0.027	0.793	0.073	0.077	0.109
0.945903	AL772318.1	ENSMUSG00000087366	ENSMUST00000143242	0	0.987	0.996	0.003	0	0		0.031	0.448	0.916	0.052	0.015	0.102
0.945903	AL772318.1	ENSMUSG00000087366	ENSMUST00000142292	0.192	0.001	0.12	0.017	0.269	0.517		0.217	0.021	0.195	0.077	0.205	0.449
0.945903	AL772318.1	ENSMUSG00000087366	ENSMUST00000133772	0.014	0.95	0	0.317	0.072	0.029		0.074	0.425	0.069	0.173	0.107	0.125
0.945903	AL772318.1	ENSMUSG00000087366	ENSMUST00000130684	0.029	0.063	0.687	0.487	0.047	0.003		0.11	0.092	0.533	0.225	0.089	0.105
0.945903	AL772318.1	ENSMUSG00000087366	ENSMUST00000128094	0.489	0.306	0.958	0.001	0	0.003		0.292	0.144	0.865	0.027	0.015	0.105
0.945903	AL772318.1	ENSMUSG00000087366	ENSMUST00000125917	0.038	0.006	0.861	0.002	0.032	0.015		0.111	0.02	0.734	0.038	0.084	0.114
0.945903	AL772318.1	ENSMUSG00000087366	ENSMUST00000125438	0.072	0.898	0	0.147	0.101	0.011		0.147	0.393	0.069	0.119	0.147	0.111
0.945903	AL772318.1	ENSMUSG00000087366	ENSMUST00000124166	0.024	0.983	0.904	0.002	0	0		0.102	0.446	0.793	0.038	0.015	0.102
0.945156	Rnf207	ENSMUSG00000058498	ENSMUST00000145311	0.969	0.996	0.007	0.024	0.001	0.001		0.598	0.454	0.077	0.067	0.023	0.103
0.945156	Rnf207	ENSMUSG00000058498	ENSMUST00000143968	0.996	1	0.004	0.003	0	0		0.619	0.457	0.074	0.052	0.015	0.102
0.945156	Rnf207	ENSMUSG00000058498	ENSMUST00000142427	0.128	0.998	0.699	0.011	0	0		0.219	0.455	0.543	0.072	0.015	0.102
0.945156	Rnf207	ENSMUSG00000058498	ENSMUST00000135837	0.953	0.99	0.032	0.002	0.001	0.008		0.586	0.45	0.107	0.038	0.023	0.109
0.945156	Rnf207	ENSMUSG00000058498	ENSMUST00000134269	0.157	0.998	0.603	0.013	0	0		0.223	0.455	0.481	0.077	0.015	0.102
0.945156	Rnf207	ENSMUSG00000058498	ENSMUST00000127565	0.001	0.181	0.02	0.782	0.352	0.003		0.034	0.115	0.093	0.371	0.191	0.105
0.945156	Rnf207	ENSMUSG00000058498	ENSMUST00000123133	0	0.064	0	1	0.991	0		0.031	0.092	0.069	0.486	0.491	0.102
0.945156	Rnf207	ENSMUSG00000058498	ENSMUST00000076183	0.991	0.998	0.008	0.008	0	0.01		0.615	0.455	0.078	0.079	0.015	0.11
0.940165	Mtap4	ENSMUSG00000032479	ENSMUST00000072772	0.001	0	0.016	0.85	0.952	0.565		0.034	0.005	0.088	0.406	0.469	0.482
0.940165	Mtap4	ENSMUSG00000032479	ENSMUST00000065171	0.806	0.769	0.544	0	0	0.091		0.476	0.317	0.463	0.019	0.015	0.174
0.939313	Prrg2	ENSMUSG00000007837	ENSMUST00000145734	0.002	0.214	0.996	0.004	0	0		0.037	0.126	0.916	0.076	0.015	0.102
0.939313	Prrg2	ENSMUSG00000007837	ENSMUST00000133587	0.093	0.494	0.024	0.881	0.012	0		0.187	0.162	0.097	0.422	0.081	0.102
0.939313	Prrg2	ENSMUSG00000007837	ENSMUST00000007981	0.895	0.102	0.072	0.001	0.001	0.277		0.542	0.096	0.15	0.027	0.023	0.293
0.93918	Sf3a2	ENSMUSG00000020211	ENSMUST00000151928	0	0	0.604	0.985	0.979	0.028		0.031	0.005	0.482	0.478	0.484	0.124
0.93918	Sf3a2	ENSMUSG00000020211	ENSMUST00000148665	0.746	0.015	0.137	0.003	0.004	0.355		0.432	0.034	0.206	0.052	0.049	0.323
0.93918	Sf3a2	ENSMUSG00000020211	ENSMUST00000020432	0.948	0.592	0.012	0.004	0.001	0.057		0.582	0.216	0.083	0.076	0.023	0.147
0.936881	Ric3	ENSMUSG00000048330	ENSMUST00000133876	0.446	0.341	0.871	0.001	0.001	0.024		0.279	0.153	0.748	0.027	0.023	0.121
0.936881	Ric3	ENSMUSG00000048330	ENSMUST00000120876	0	0.01	0.039	0.956	0.984	0.004		0.031	0.05	0.114	0.462	0.487	0.105
0.936881	Ric3	ENSMUSG00000048330	ENSMUST00000055993	0.036	0	0.732	0.001	0.054	0.495		0.111	0.005	0.573	0.027	0.092	0.438
0.934412	RP23-393G10.1	ENSMUSG00000075534	ENSMUST00000149014	0.219	0.999	0.026	0.011	0.001	0		0.213	0.456	0.1	0.072	0.023	0.102
0.934412	RP23-393G10.1	ENSMUSG00000075534	ENSMUST00000100421	0	0.032	1	0.287	0.002	0		0.031	0.061	0.922	0.161	0.031	0.102
0.932263	Ppox	ENSMUSG00000062729	ENSMUST00000155083	0.977	0.801	0.047	0.002	0	0.07		0.605	0.336	0.123	0.038	0.015	0.157
0.932263	Ppox	ENSMUSG00000062729	ENSMUST00000151442	0	0	0.693	0.362	0.744	0.02		0.031	0.005	0.538	0.192	0.358	0.118
0.932263	Ppox	ENSMUSG00000062729	ENSMUST00000126765	0	0	0.012	0.999	0.997	0.1		0.031	0.005	0.083	0.485	0.494	0.181
0.932263	Ppox	ENSMUSG00000062729	ENSMUST00000073120	0.791	0.028	0.195	0	0.002	0.398		0.464	0.054	0.243	0.019	0.031	0.354
0.930355	Cenpo	ENSMUSG00000020652	ENSMUST00000146523	0.031	0.996	0.371	0.008	0.005	0		0.11	0.454	0.382	0.079	0.059	0.102
0.930355	Cenpo	ENSMUSG00000020652	ENSMUST00000146261	0.786	0.113	0.013	0.018	0.037	0.157		0.461	0.094	0.084	0.076	0.084	0.219
0.930355	Cenpo	ENSMUSG00000020652	ENSMUST00000140975	0.406	0.001	0.267	0	0.02	0.625		0.273	0.021	0.294	0.019	0.075	0.51
0.930355	Cenpo	ENSMUSG00000020652	ENSMUST00000126017	0	0.011	0.966	0.591	0.031	0		0.031	0.047	0.876	0.271	0.084	0.102
0.930355	Cenpo	ENSMUSG00000020652	ENSMUST00000111169	0	0.177	0.928	0.25	0.008	0		0.031	0.113	0.825	0.155	0.075	0.102
0.930355	Cenpo	ENSMUSG00000020652	ENSMUST00000020981	0.035	0	0.555	0.007	0.114	0.619		0.111	0.005	0.466	0.083	0.155	0.503
0.930261	AC132567.4	ENSMUSG00000085754	ENSMUST00000152867	0.003	0.64	0.008	0.922	0.494	0.001		0.04	0.245	0.078	0.444	0.235	0.103
0.930261	AC132567.4	ENSMUSG00000085754	ENSMUST00000138430	0	0.457	0.999	0.056	0.006	0		0.031	0.156	0.921	0.096	0.07	0.102
0.930261	AC132567.4	ENSMUSG00000085754	ENSMUST00000123155	0.007	0.395	0.003	0.863	0.037	0.01		0.053	0.153	0.072	0.413	0.084	0.11
0.930218	AC162370.1	ENSMUSG00000085560	ENSMUST00000137923	0	0	0.841	0.999	0.869	0		0.031	0.005	0.707	0.485	0.425	0.102
0.930218	AC162370.1	ENSMUSG00000085560	ENSMUST00000129409	0.906	1	0.778	0	0	0		0.551	0.457	0.625	0.019	0.015	0.102
0.930164	Nop56	ENSMUSG00000027405	ENSMUST00000153353	0	0.031	0	0.999	0.99	0.001		0.031	0.06	0.069	0.485	0.49	0.103
0.930164	Nop56	ENSMUSG00000027405	ENSMUST00000141872	0	0	0.005	0.999	0.997	0.07		0.031	0.005	0.075	0.485	0.494	0.157
0.930164	Nop56	ENSMUSG00000027405	ENSMUST00000103198	0.19	0.005	0.836	0.001	0.003	0.184		0.218	0.022	0.7	0.027	0.039	0.233
0.928879	A930012O16Rik	ENSMUSG00000054181	ENSMUST00000156418	0	0.457	0.999	0.056	0.006	0		0.031	0.156	0.921	0.096	0.07	0.102
0.928879	A930012O16Rik	ENSMUSG00000054181	ENSMUST00000067049	0.33	0	0.017	0.037	0.145	0.446		0.264	0.005	0.089	0.099	0.184	0.388
0.926814	AC144852.2	ENSMUSG00000086597	ENSMUST00000135391	0	0	0.395	0.835	0.882	0.062		0.031	0.005	0.398	0.399	0.432	0.151
0.926814	AC144852.2	ENSMUSG00000086597	ENSMUST00000129742	0.971	0.987	0.063	0.017	0.001	0.007		0.6	0.448	0.141	0.077	0.023	0.108
0.925106	AC134575.2	ENSMUSG00000085092	ENSMUST00000137838	0.001	0.157	0	0.893	0.888	0.046		0.034	0.107	0.069	0.429	0.435	0.138
0.925106	AC134575.2	ENSMUSG00000085092	ENSMUST00000126459	0.972	0.997	0.327	0.001	0	0.005		0.601	0.455	0.344	0.027	0.015	0.106
0.923168	Shf	ENSMUSG00000033256	ENSMUST00000139819	0.006	0.004	0.798	0.016	0.132	0.142		0.05	0.027	0.65	0.077	0.174	0.212
0.923168	Shf	ENSMUSG00000033256	ENSMUST00000110531	0.99	0.999	0.019	0.002	0	0.008		0.615	0.456	0.092	0.038	0.015	0.109
0.922081	Klc3	ENSMUSG00000040714	ENSMUST00000154419	0.133	0.536	0.032	0.226	0.016	0.094		0.219	0.178	0.107	0.157	0.082	0.177
0.922081	Klc3	ENSMUSG00000040714	ENSMUST00000108459	0.001	0.669	0	1	0.749	0		0.034	0.261	0.069	0.486	0.361	0.102
0.922081	Klc3	ENSMUSG00000040714	ENSMUST00000108457	0	0.767	0.936	0.091	0.001	0		0.031	0.316	0.836	0.106	0.023	0.102
0.921241	AC127308.3	ENSMUSG00000086770	ENSMUST00000153095	0.377	0.001	0.004	0.514	0.597	0.357		0.27	0.021	0.074	0.23	0.284	0.324
0.921241	AC127308.3	ENSMUSG00000086770	ENSMUST00000150686	0	0.001	0.997	0.485	0.075	0		0.031	0.021	0.918	0.225	0.113	0.102
0.919721	4930408O21Rik	ENSMUSG00000030887	ENSMUST00000127845	0.174	0.012	0.016	0.519	0.081	0.118		0.224	0.043	0.088	0.232	0.126	0.196
0.919721	4930408O21Rik	ENSMUSG00000030887	ENSMUST00000033178	0	0.871	0.984	0.044	0	0		0.031	0.377	0.9	0.103	0.015	0.102
0.918369	AC155806.1	ENSMUSG00000087138	ENSMUST00000152595	0.296	0.935	0.002	0.225	0.068	0.002		0.255	0.415	0.071	0.157	0.1	0.104
0.918369	AC155806.1	ENSMUSG00000087138	ENSMUST00000150613	0	0.457	0.999	0.056	0.006	0		0.031	0.156	0.921	0.096	0.07	0.102
0.918369	AC155806.1	ENSMUSG00000087138	ENSMUST00000141011	0.066	0.092	0.011	0.462	0.022	0.002		0.143	0.094	0.082	0.221	0.075	0.104
0.917072	Rpl15	ENSMUSG00000012405	ENSMUST00000147121	0	0.694	0	0.454	0.667	0.005		0.031	0.275	0.069	0.22	0.319	0.106
0.917072	Rpl15	ENSMUSG00000012405	ENSMUST00000112598	0.001	0.305	0.995	0.03	0.001	0		0.034	0.143	0.915	0.081	0.023	0.102
0.916989	Prickle4	ENSMUSG00000079444	ENSMUST00000143789	0	0.082	0.923	0.963	0.034	0		0.031	0.087	0.818	0.466	0.084	0.102
0.916989	Prickle4	ENSMUSG00000079444	ENSMUST00000113299	0.017	1	0	0.071	0.012	0		0.083	0.457	0.069	0.092	0.081	0.102
0.914287	Zfp597	ENSMUSG00000039789	ENSMUST00000138857	0.286	0.056	0.555	0.013	0.01	0.113		0.25	0.09	0.466	0.077	0.07	0.192
0.914287	Zfp597	ENSMUSG00000039789	ENSMUST00000119599	0.002	0	0.278	0.679	0.902	0.102		0.037	0.005	0.303	0.318	0.442	0.183
0.914287	Zfp597	ENSMUSG00000039789	ENSMUST00000119436	0	0.642	0.999	0.007	0	0		0.031	0.246	0.921	0.083	0.015	0.102
0.914287	Zfp597	ENSMUSG00000039789	ENSMUST00000090522	0.008	0.002	0.043	0.852	0.458	0.029		0.056	0.032	0.119	0.407	0.218	0.125
0.913347	Ccdc77	ENSMUSG00000030177	ENSMUST00000153435	0.001	0.165	0	0.893	0.88	0.05		0.034	0.108	0.069	0.429	0.43	0.141
0.913347	Ccdc77	ENSMUSG00000030177	ENSMUST00000137271	0.074	0.01	0.921	0.005	0.005	0.006		0.149	0.05	0.816	0.082	0.059	0.107
0.913347	Ccdc77	ENSMUSG00000030177	ENSMUST00000127146	0.794	0.601	0.143	0.005	0.004	0.106		0.467	0.222	0.209	0.082	0.049	0.186
0.913347	Ccdc77	ENSMUSG00000030177	ENSMUST00000032283	0.173	0.001	0.455	0.001	0.041	0.445		0.225	0.021	0.434	0.027	0.085	0.387
0.913132	Dnm1	ENSMUSG00000026825	ENSMUST00000129156	0.627	0.016	0.222	0.001	0.003	0.419		0.358	0.033	0.261	0.027	0.039	0.366
0.913132	Dnm1	ENSMUSG00000026825	ENSMUST00000113365	0.615	0.137	0.133	0.002	0.003	0.131		0.352	0.102	0.204	0.038	0.039	0.205
0.913132	Dnm1	ENSMUSG00000026825	ENSMUST00000113357	0.839	0.177	0.144	0	0.001	0.297		0.5	0.113	0.209	0.019	0.023	0.304
0.913132	Dnm1	ENSMUSG00000026825	ENSMUST00000113352	0.012	0.084	0.812	0.004	0.004	0.043		0.068	0.088	0.668	0.076	0.049	0.136
0.913132	Dnm1	ENSMUSG00000026825	ENSMUST00000091089	0	0	0.943	0.744	0.515	0.01		0.031	0.005	0.845	0.352	0.246	0.11
0.913132	Dnm1	ENSMUSG00000026825	ENSMUST00000078352	0.037	0.002	0.9	0.021	0.024	0.114		0.112	0.032	0.787	0.07	0.077	0.193
0.911402	0610007C21Rik	ENSMUSG00000013622	ENSMUST00000138309	0.813	0.116	0.106	0	0.001	0.375		0.481	0.094	0.183	0.019	0.023	0.336
0.911402	0610007C21Rik	ENSMUSG00000013622	ENSMUST00000133215	0.966	0.834	0.041	0.009	0	0.094		0.596	0.355	0.117	0.074	0.015	0.177
0.911402	0610007C21Rik	ENSMUSG00000013622	ENSMUST00000013766	0.002	0	0.538	0.732	0.942	0.156		0.037	0.005	0.462	0.346	0.464	0.218
0.91085	Zzef1	ENSMUSG00000055670	ENSMUST00000125122	0.978	0.993	0.011	0.013	0	0.01		0.605	0.452	0.082	0.077	0.015	0.11
0.91085	Zzef1	ENSMUSG00000055670	ENSMUST00000069395	0.009	0	0.753	0.058	0.432	0.264		0.059	0.005	0.595	0.096	0.207	0.286
0.910507	AC079443.1	ENSMUSG00000003178	ENSMUST00000088567	0.081	0.002	0.854	0.002	0.013	0.205		0.161	0.032	0.725	0.038	0.086	0.246
0.910507	AC079443.1	ENSMUSG00000003178	ENSMUST00000077159	0.979	0.997	0.003	0.006	0.001	0.001		0.606	0.455	0.072	0.083	0.023	0.103
0.910435	Sirt7	ENSMUSG00000025138	ENSMUST00000133625	0.995	1	0.002	0.004	0	0		0.618	0.457	0.071	0.076	0.015	0.102
0.910435	Sirt7	ENSMUSG00000025138	ENSMUST00000080202	0.026	0	0.704	0.004	0.15	0.486		0.107	0.005	0.547	0.076	0.186	0.43
0.90868	Trmt2a	ENSMUSG00000022721	ENSMUST00000147273	0.786	0.009	0.102	0.001	0.005	0.446		0.461	0.049	0.18	0.027	0.059	0.388
0.90868	Trmt2a	ENSMUSG00000022721	ENSMUST00000145112	0.222	0	0.359	0.003	0.038	0.485		0.214	0.005	0.372	0.052	0.084	0.429
0.90868	Trmt2a	ENSMUSG00000022721	ENSMUST00000140206	0.984	0.873	0.011	0.007	0	0.005		0.61	0.378	0.082	0.083	0.015	0.106
0.90868	Trmt2a	ENSMUSG00000022721	ENSMUST00000115640	0	0	0.069	0.971	0.925	0.087		0.031	0.005	0.147	0.47	0.455	0.171
0.90868	Trmt2a	ENSMUSG00000022721	ENSMUST00000100099	0.649	0.092	0.45	0.001	0.002	0.076		0.368	0.094	0.432	0.027	0.031	0.162
0.908055	AL935168.1	ENSMUSG00000087519	ENSMUST00000133643	0	0.784	0.993	0.061	0	0		0.031	0.326	0.912	0.095	0.015	0.102
0.908055	AL935168.1	ENSMUSG00000087519	ENSMUST00000124795	0.828	0.352	0.074	0.022	0.003	0.071		0.492	0.154	0.152	0.068	0.039	0.158
0.907977	AC120859.2	ENSMUSG00000086600	ENSMUST00000153361	0.971	1	0.193	0	0	0.001		0.6	0.457	0.242	0.019	0.015	0.103
0.907977	AC120859.2	ENSMUSG00000086600	ENSMUST00000151719	0.004	0.049	0.946	0.075	0.022	0.009		0.043	0.086	0.849	0.092	0.075	0.109
0.907977	AC120859.2	ENSMUSG00000086600	ENSMUST00000147073	0	0.23	0.003	1	0.249	0		0.031	0.129	0.072	0.486	0.208	0.102
0.906658	Gfm2	ENSMUSG00000021666	ENSMUST00000042084	0.21	0	0.097	0.022	0.17	0.666		0.212	0.005	0.175	0.068	0.184	0.568
0.906658	Gfm2	ENSMUSG00000021666	ENSMUST00000022170	0.382	0.784	0.958	0.001	0	0.01		0.271	0.326	0.865	0.027	0.015	0.11
0.905989	D030028A08Rik	ENSMUSG00000078700	ENSMUST00000149325	0.504	0.002	0.011	0.111	0.219	0.312		0.298	0.032	0.082	0.116	0.202	0.31
0.905989	D030028A08Rik	ENSMUSG00000078700	ENSMUST00000135825	0.001	0.008	0.958	0.005	0.025	0.022		0.034	0.039	0.865	0.082	0.078	0.119
0.905989	D030028A08Rik	ENSMUSG00000078700	ENSMUST00000131501	0.003	0.315	0.982	0.006	0.001	0.001		0.04	0.147	0.898	0.083	0.023	0.103
0.905749	Myh7b	ENSMUSG00000074652	ENSMUST00000154656	0.995	1	0.004	0.012	0	0		0.618	0.457	0.074	0.075	0.015	0.102
0.905749	Myh7b	ENSMUSG00000074652	ENSMUST00000124415	0	0.053	0	0.772	0.993	0.014		0.031	0.089	0.069	0.366	0.492	0.113
0.905749	Myh7b	ENSMUSG00000074652	ENSMUST00000092995	0.993	0.999	0.023	0.001	0	0.005		0.617	0.456	0.096	0.027	0.015	0.106
0.905671	Itgb3bp	ENSMUSG00000028549	ENSMUST00000146258	0.04	0	0.261	0.158	0.676	0.326		0.111	0.005	0.29	0.131	0.324	0.315
0.905671	Itgb3bp	ENSMUSG00000028549	ENSMUST00000123830	0.047	0	0.887	0.001	0.021	0.241		0.117	0.005	0.77	0.027	0.075	0.271
0.905671	Itgb3bp	ENSMUSG00000028549	ENSMUST00000123045	0.001	0.15	0	0.887	0.9	0.039		0.034	0.106	0.069	0.426	0.441	0.133
0.902279	Slc4a2	ENSMUSG00000028962	ENSMUST00000141966	0.446	0.118	0.76	0	0.001	0.044		0.279	0.095	0.603	0.019	0.023	0.137
0.902279	Slc4a2	ENSMUSG00000028962	ENSMUST00000080067	0.001	0	0.001	0.928	0.961	0.468		0.034	0.005	0.07	0.447	0.474	0.41
0.902022	Bst1	ENSMUSG00000029082	ENSMUST00000126976	0	0.859	0.073	0.082	0.02	0.001		0.031	0.369	0.151	0.097	0.075	0.103
0.902022	Bst1	ENSMUSG00000029082	ENSMUST00000125838	0.012	0.953	0.003	0.07	0.028	0.04		0.068	0.427	0.072	0.092	0.083	0.134
0.902022	Bst1	ENSMUSG00000029082	ENSMUST00000118126	0.001	0.862	0.992	0.001	0	0		0.034	0.371	0.911	0.027	0.015	0.102
0.902022	Bst1	ENSMUSG00000029082	ENSMUST00000101237	0	0.082	0.923	0.963	0.034	0		0.031	0.087	0.818	0.466	0.084	0.102
0.900547	AW146020	ENSMUSG00000035125	ENSMUST00000152996	0.012	0.001	0.007	0.963	0.979	0.133		0.068	0.021	0.077	0.466	0.484	0.207
0.900547	AW146020	ENSMUSG00000035125	ENSMUST00000132301	0.721	0.139	0.054	0.029	0.008	0.176		0.414	0.103	0.131	0.078	0.075	0.229
0.900547	AW146020	ENSMUSG00000035125	ENSMUST00000129678	0.868	0.616	0.068	0.025	0	0.002		0.522	0.231	0.146	0.068	0.015	0.104
0.900547	AW146020	ENSMUSG00000035125	ENSMUST00000127949	0.817	0.783	0.478	0.001	0.001	0.038		0.484	0.325	0.445	0.027	0.023	0.132
0.900547	AW146020	ENSMUSG00000035125	ENSMUST00000043195	0.011	0	0.673	0.099	0.655	0.227		0.065	0.005	0.522	0.112	0.313	0.261
0.900432	Acss2	ENSMUSG00000027605	ENSMUST00000131054	0.671	0.999	0.006	0.066	0.002	0.001		0.381	0.456	0.076	0.093	0.031	0.103
0.900432	Acss2	ENSMUSG00000027605	ENSMUST00000109657	0.785	0.439	0.645	0.006	0	0.007		0.46	0.154	0.502	0.083	0.015	0.108
0.900432	Acss2	ENSMUSG00000027605	ENSMUST00000103142	0.006	0.001	0.886	0.03	0.384	0.099		0.05	0.021	0.768	0.081	0.194	0.181
0.900432	Acss2	ENSMUSG00000027605	ENSMUST00000065973	0.89	0.997	0.774	0	0	0.001		0.538	0.455	0.62	0.019	0.015	0.103
0.900432	Acss2	ENSMUSG00000027605	ENSMUST00000029135	0.002	0	0.292	0.578	0.916	0.133		0.037	0.005	0.315	0.264	0.45	0.207
0.896981	Tm6sf1	ENSMUSG00000038623	ENSMUST00000147977	0.54	1	0.001	0.004	0	0		0.316	0.457	0.07	0.076	0.015	0.102
0.896981	Tm6sf1	ENSMUSG00000038623	ENSMUST00000134861	0	0	0.284	0.941	0.925	0.044		0.031	0.005	0.308	0.454	0.455	0.137
0.896981	Tm6sf1	ENSMUSG00000038623	ENSMUST00000130006	0.718	0.621	0.505	0.003	0.001	0.005		0.412	0.234	0.454	0.052	0.023	0.106
0.896981	Tm6sf1	ENSMUSG00000038623	ENSMUST00000126334	0.035	0.34	0.583	0.037	0.001	0.004		0.111	0.153	0.474	0.099	0.023	0.105
0.896981	Tm6sf1	ENSMUSG00000038623	ENSMUST00000124616	0.661	0.011	0.188	0.002	0.004	0.351		0.375	0.047	0.238	0.038	0.049	0.321
0.896981	Tm6sf1	ENSMUSG00000038623	ENSMUST00000119543	0.001	0	0.817	0.571	0.74	0.096		0.034	0.005	0.675	0.26	0.356	0.178
0.895776	AL589699.3	ENSMUSG00000086796	ENSMUST00000151220	0.937	0.443	0.079	0.001	0.001	0.188		0.574	0.154	0.157	0.027	0.023	0.235
0.895776	AL589699.3	ENSMUSG00000086796	ENSMUST00000138447	0.002	0.033	0.95	0.004	0.005	0.008		0.037	0.062	0.855	0.076	0.059	0.109
0.895609	Rabac1	ENSMUSG00000003380	ENSMUST00000076961	0	0.457	0.999	0.056	0.006	0		0.031	0.156	0.921	0.096	0.07	0.102
0.895609	Rabac1	ENSMUSG00000003380	ENSMUST00000050267	0.389	0	0.029	0.011	0.11	0.332		0.272	0.005	0.103	0.072	0.152	0.317
0.892954	Rtn3	ENSMUSG00000024758	ENSMUST00000088171	0.165	0.087	0.943	0.004	0.001	0.013		0.225	0.09	0.845	0.076	0.023	0.112
0.892954	Rtn3	ENSMUSG00000024758	ENSMUST00000088169	0	0.921	0	0.425	0.456	0.001		0.031	0.407	0.069	0.214	0.217	0.103
0.892954	Rtn3	ENSMUSG00000024758	ENSMUST00000065304	0	0	0.681	0.867	0.967	0.056		0.031	0.005	0.529	0.415	0.478	0.146
0.892954	Rtn3	ENSMUSG00000024758	ENSMUST00000025667	0.019	0	0.829	0.003	0.085	0.387		0.088	0.005	0.691	0.052	0.133	0.346
0.891079	AC109257.1	ENSMUSG00000087188	ENSMUST00000132589	0.561	0.998	0.001	0.036	0.003	0.009		0.326	0.455	0.07	0.097	0.039	0.109
0.891079	AC109257.1	ENSMUSG00000087188	ENSMUST00000129879	0.034	0.022	0.928	0.007	0.065	0.006		0.111	0.038	0.825	0.083	0.097	0.107
0.888185	Dmxl2	ENSMUSG00000041268	ENSMUST00000154092	0.912	0.323	0.033	0.006	0.001	0.158		0.555	0.149	0.108	0.083	0.023	0.22
0.888185	Dmxl2	ENSMUSG00000041268	ENSMUST00000123709	0.003	0	0.495	0.748	0.778	0.136		0.04	0.005	0.451	0.354	0.376	0.208
0.888185	Dmxl2	ENSMUSG00000041268	ENSMUST00000118600	0.001	0	0.64	0.919	0.971	0.05		0.034	0.005	0.499	0.442	0.48	0.141
0.888185	Dmxl2	ENSMUSG00000041268	ENSMUST00000114362	0.001	0.001	0.397	0.554	0.774	0.084		0.034	0.021	0.399	0.25	0.374	0.169
0.885324	CT025642.2	ENSMUSG00000087143	ENSMUST00000145613	0.556	0.022	0.185	0.01	0.004	0.255		0.324	0.038	0.236	0.071	0.049	0.28
0.885324	CT025642.2	ENSMUSG00000087143	ENSMUST00000144545	0.945	0.854	0.052	0.023	0	0.024		0.58	0.367	0.129	0.067	0.015	0.121
0.885324	CT025642.2	ENSMUSG00000087143	ENSMUST00000134705	0.935	0.192	0.059	0.001	0.002	0.154		0.572	0.12	0.136	0.027	0.031	0.217
0.885324	CT025642.2	ENSMUSG00000087143	ENSMUST00000131564	0.001	0.156	0	0.892	0.889	0.046		0.034	0.107	0.069	0.428	0.435	0.138
0.885324	CT025642.2	ENSMUSG00000087143	ENSMUST00000123998	0.978	0.979	0.075	0.001	0	0.027		0.605	0.443	0.153	0.027	0.015	0.123
0.884933	AC171273.1	ENSMUSG00000074466	ENSMUST00000152143	0.371	0.02	0.318	0.002	0.021	0.316		0.27	0.034	0.336	0.038	0.075	0.312
0.884933	AC171273.1	ENSMUSG00000074466	ENSMUST00000145400	0.93	0.598	0.158	0.001	0	0.164		0.569	0.22	0.216	0.027	0.015	0.223
0.884933	AC171273.1	ENSMUSG00000074466	ENSMUST00000126926	0	0.006	0.939	0.298	0.206	0.005		0.031	0.02	0.84	0.165	0.194	0.106
0.884352	Sds	ENSMUSG00000029597	ENSMUST00000124978	0.082	0.001	0.894	0.005	0.027	0.115		0.163	0.021	0.779	0.082	0.082	0.193
0.884352	Sds	ENSMUSG00000029597	ENSMUST00000111898	0	0.053	0	0.772	0.993	0.014		0.031	0.089	0.069	0.366	0.492	0.113
0.884352	Sds	ENSMUSG00000029597	ENSMUST00000066540	0.586	0.855	0.151	0.059	0	0		0.339	0.367	0.213	0.096	0.015	0.102
0.884098	Spns2	ENSMUSG00000040447	ENSMUST00000150491	0.002	0	0.046	0.948	0.959	0.149		0.037	0.005	0.122	0.458	0.473	0.214
0.884098	Spns2	ENSMUSG00000040447	ENSMUST00000092941	0.228	0.049	0.867	0.001	0.005	0.097		0.216	0.086	0.742	0.027	0.059	0.179
0.884098	Spns2	ENSMUSG00000040447	ENSMUST00000045303	0.253	0	0.092	0.025	0.326	0.557		0.229	0.005	0.171	0.068	0.192	0.482
0.880466	Spnb2	ENSMUSG00000020315	ENSMUST00000102838	0	0.001	0	1	1	0.014		0.031	0.021	0.069	0.486	0.495	0.113
0.880466	Spnb2	ENSMUSG00000020315	ENSMUST00000011877	0.056	0	0.788	0	0.038	0.389		0.132	0.005	0.637	0.019	0.084	0.348
0.880466	Spnb2	ENSMUSG00000020315	ENSMUST00000006629	0.138	0.013	0.185	0.005	0.032	0.411		0.219	0.039	0.236	0.082	0.084	0.361
0.880285	Rcan2	ENSMUSG00000039601	ENSMUST00000113586	0.841	0.946	0.617	0.001	0	0.005		0.502	0.422	0.487	0.027	0.015	0.106
0.880285	Rcan2	ENSMUSG00000039601	ENSMUST00000044792	0	0	0.593	0.931	0.933	0.094		0.031	0.005	0.478	0.449	0.459	0.177
0.879517	Rs1	ENSMUSG00000031293	ENSMUST00000150170	0	0.005	0.88	0.762	0.017	0		0.031	0.022	0.76	0.361	0.079	0.102
0.879517	Rs1	ENSMUSG00000031293	ENSMUST00000112368	0	0.562	0	1	0.741	0		0.031	0.196	0.069	0.486	0.357	0.102
0.879517	Rs1	ENSMUSG00000031293	ENSMUST00000033650	0.845	0.387	0.021	0.024	0.016	0.054		0.505	0.153	0.094	0.067	0.082	0.145
0.879274	Fam115a	ENSMUSG00000036667	ENSMUST00000121083	0.001	0.007	0.001	0.983	0.937	0.119		0.034	0.024	0.07	0.477	0.461	0.196
0.879274	Fam115a	ENSMUSG00000036667	ENSMUST00000045140	0.001	0	0.853	0.104	0.388	0.101		0.034	0.005	0.723	0.114	0.194	0.182
0.879274	Fam115a	ENSMUSG00000036667	ENSMUST00000045054	0.029	0	0.846	0.002	0.027	0.358		0.11	0.005	0.714	0.038	0.082	0.324
0.878175	Rap1gap	ENSMUSG00000041351	ENSMUST00000144059	0.86	0.493	0.044	0.002	0.005	0.045		0.516	0.162	0.12	0.038	0.059	0.137
0.878175	Rap1gap	ENSMUSG00000041351	ENSMUST00000141306	0.05	0	0.309	0.046	0.503	0.544		0.123	0.005	0.329	0.102	0.239	0.474
0.878175	Rap1gap	ENSMUSG00000041351	ENSMUST00000105833	0.02	0.001	0.965	0.009	0.022	0.058		0.091	0.021	0.875	0.074	0.075	0.148
0.876211	Abcc10	ENSMUSG00000032842	ENSMUST00000095261	0.708	0.931	0.893	0	0	0.002		0.405	0.413	0.778	0.019	0.015	0.104
0.876211	Abcc10	ENSMUSG00000032842	ENSMUST00000047970	0.62	0.001	0.024	0.007	0.045	0.548		0.355	0.021	0.097	0.083	0.088	0.477
0.876195	Prkar1a	ENSMUSG00000020612	ENSMUST00000106677	0.896	0.63	0.188	0	0	0.096		0.543	0.239	0.238	0.019	0.015	0.178
0.876195	Prkar1a	ENSMUSG00000020612	ENSMUST00000049527	0.017	0	0.784	0.007	0.142	0.464		0.083	0.005	0.632	0.083	0.182	0.406
0.876195	Prkar1a	ENSMUSG00000020612	ENSMUST00000020932	0	0	0.422	0.966	0.977	0.08		0.031	0.005	0.414	0.467	0.483	0.165
0.876041	Ciz1	ENSMUSG00000039205	ENSMUST00000136325	0.012	0.293	0.571	0.002	0.005	0.008		0.068	0.14	0.47	0.038	0.059	0.109
0.876041	Ciz1	ENSMUSG00000039205	ENSMUST00000134141	0.957	0.725	0.028	0.004	0.001	0.199		0.589	0.293	0.102	0.076	0.023	0.242
0.876041	Ciz1	ENSMUSG00000039205	ENSMUST00000125818	0.769	0.165	0.084	0.033	0.004	0.158		0.448	0.108	0.163	0.091	0.049	0.22
0.876041	Ciz1	ENSMUSG00000039205	ENSMUST00000113338	0.002	0	0.489	0.9	0.782	0.076		0.037	0.005	0.449	0.432	0.378	0.162
0.876041	Ciz1	ENSMUSG00000039205	ENSMUST00000113332	0.413	0.001	0.096	0.005	0.044	0.542		0.274	0.021	0.174	0.082	0.087	0.472
0.876041	Ciz1	ENSMUSG00000039205	ENSMUST00000113331	0.732	0.019	0.118	0	0.002	0.412		0.422	0.034	0.193	0.019	0.031	0.362
0.873485	Rasa1	ENSMUSG00000021549	ENSMUST00000146792	0.915	0.991	0.027	0.075	0.001	0.002		0.557	0.451	0.101	0.092	0.023	0.104
0.873485	Rasa1	ENSMUSG00000021549	ENSMUST00000022034	0.01	0	0.728	0.291	0.591	0.242		0.062	0.005	0.569	0.162	0.281	0.271
0.873029	Myo1h	ENSMUSG00000066952	ENSMUST00000152694	0	0.082	0.923	0.963	0.034	0		0.031	0.087	0.818	0.466	0.084	0.102
0.873029	Myo1h	ENSMUSG00000066952	ENSMUST00000128379	0.001	0.867	0	1	0.61	0		0.034	0.374	0.069	0.486	0.29	0.102
0.873029	Myo1h	ENSMUSG00000066952	ENSMUST00000031566	0.194	0.003	0.006	0.545	0.858	0.148		0.217	0.028	0.076	0.244	0.419	0.214
0.872997	AC127580.1	ENSMUSG00000086210	ENSMUST00000154326	0.384	0.87	0.068	0.01	0.005	0.028		0.271	0.376	0.146	0.071	0.059	0.124
0.872997	AC127580.1	ENSMUSG00000086210	ENSMUST00000135781	0	0.003	0.989	0.009	0.078	0.003		0.031	0.028	0.907	0.074	0.119	0.105
0.871751	AL844605.1	ENSMUSG00000087185	ENSMUST00000147082	0.002	0.215	0.008	0.682	0.784	0.006		0.037	0.126	0.078	0.32	0.379	0.107
0.871751	AL844605.1	ENSMUSG00000087185	ENSMUST00000143995	0.36	0.763	0.002	0.287	0.056	0.041		0.268	0.314	0.071	0.161	0.093	0.134
0.871751	AL844605.1	ENSMUSG00000087185	ENSMUST00000137123	0	0.082	0.923	0.963	0.034	0		0.031	0.087	0.818	0.466	0.084	0.102
0.867826	Eif3c	ENSMUSG00000030738	ENSMUST00000081514	0	0	0.685	0.76	0.935	0.081		0.031	0.005	0.532	0.36	0.46	0.166
0.867826	Eif3c	ENSMUSG00000030738	ENSMUST00000032992	0.929	0.274	0.073	0.002	0.001	0.221		0.568	0.136	0.151	0.038	0.023	0.257
0.867403	Txndc11	ENSMUSG00000022498	ENSMUST00000145225	0	0.001	0	1	1	0		0.031	0.021	0.069	0.486	0.495	0.102
0.867403	Txndc11	ENSMUSG00000022498	ENSMUST00000118679	0.431	0.953	0.003	0.286	0.081	0.001		0.276	0.427	0.072	0.161	0.126	0.103
0.867403	Txndc11	ENSMUSG00000022498	ENSMUST00000118362	0.193	0.001	0.434	0.002	0.015	0.46		0.217	0.021	0.422	0.038	0.085	0.401
0.867403	Txndc11	ENSMUSG00000022498	ENSMUST00000038424	0.204	0.001	0.392	0	0.017	0.669		0.213	0.021	0.396	0.019	0.079	0.571
0.866946	Zscan29	ENSMUSG00000050619	ENSMUST00000110661	0.123	0.004	0.897	0.001	0.004	0.132		0.218	0.027	0.783	0.027	0.049	0.206
0.866946	Zscan29	ENSMUSG00000050619	ENSMUST00000052770	0	0.854	0	0.457	0.538	0.003		0.031	0.367	0.069	0.221	0.257	0.105
0.866873	Dus2l	ENSMUSG00000031901	ENSMUST00000119736	0.965	0.865	0.05	0.002	0	0.13		0.595	0.373	0.127	0.038	0.015	0.204
0.866873	Dus2l	ENSMUSG00000031901	ENSMUST00000034375	0	0	0.636	0.172	0.823	0.191		0.031	0.005	0.497	0.147	0.4	0.237
0.866471	Phactr1	ENSMUSG00000054728	ENSMUST00000149235	0.11	0.018	0.85	0.006	0.006	0.131		0.21	0.035	0.719	0.083	0.07	0.205
0.866471	Phactr1	ENSMUSG00000054728	ENSMUST00000128646	0.182	0.006	0.693	0.001	0.002	0.276		0.222	0.02	0.538	0.027	0.031	0.293
0.866471	Phactr1	ENSMUSG00000054728	ENSMUST00000110161	0.68	0.01	0.119	0.002	0.008	0.399		0.387	0.05	0.194	0.038	0.075	0.354
0.866471	Phactr1	ENSMUSG00000054728	ENSMUST00000095844	0	0	0.009	0.916	0.968	0.357		0.031	0.005	0.08	0.441	0.478	0.324
0.865641	Pask	ENSMUSG00000026274	ENSMUST00000148355	0.104	0.4	0.073	0.017	0.004	0.053		0.203	0.153	0.151	0.077	0.049	0.144
0.865641	Pask	ENSMUSG00000026274	ENSMUST00000139028	0.464	0.013	0.115	0.002	0.052	0.452		0.283	0.039	0.191	0.038	0.092	0.393
0.865641	Pask	ENSMUSG00000026274	ENSMUST00000133886	0.01	0.383	0.228	0.198	0.034	0		0.062	0.153	0.265	0.158	0.084	0.102
0.865641	Pask	ENSMUSG00000026274	ENSMUST00000128655	0.923	0.213	0.073	0.002	0.001	0.173		0.563	0.126	0.151	0.038	0.023	0.227
0.865641	Pask	ENSMUSG00000026274	ENSMUST00000128253	0	0.053	0	0.772	0.993	0.014		0.031	0.089	0.069	0.366	0.492	0.113
0.865641	Pask	ENSMUSG00000026274	ENSMUST00000027493	0	0	0.394	0.955	0.953	0.023		0.031	0.005	0.398	0.461	0.47	0.12
0.861387	Sfrs11	ENSMUSG00000055436	ENSMUST00000133090	0	0	0.162	0.959	0.924	0.044		0.031	0.005	0.218	0.464	0.454	0.137
0.861387	Sfrs11	ENSMUSG00000055436	ENSMUST00000127778	0.877	0.926	0.029	0.068	0.002	0.047		0.529	0.41	0.103	0.092	0.031	0.139
0.861387	Sfrs11	ENSMUSG00000055436	ENSMUST00000069025	0.86	0.815	0.057	0.027	0.001	0.027		0.516	0.344	0.134	0.073	0.023	0.123
0.860683	Stmn4	ENSMUSG00000022044	ENSMUST00000147477	0	0	0.067	0.964	0.972	0.086		0.031	0.005	0.145	0.466	0.48	0.17
0.860683	Stmn4	ENSMUSG00000022044	ENSMUST00000120229	0.159	0	0.081	0.073	0.419	0.587		0.224	0.005	0.16	0.092	0.203	0.48
0.860683	Stmn4	ENSMUSG00000022044	ENSMUST00000074523	0.95	0.397	0.07	0.001	0	0.19		0.584	0.153	0.148	0.027	0.015	0.236
0.86066	Ank2	ENSMUSG00000032826	ENSMUST00000106395	0.044	0	0.679	0.001	0.064	0.56		0.113	0.005	0.527	0.027	0.097	0.482
0.86066	Ank2	ENSMUSG00000032826	ENSMUST00000044443	0.674	0.018	0.191	0.001	0.003	0.38		0.383	0.035	0.241	0.027	0.039	0.341
0.86066	Ank2	ENSMUSG00000032826	ENSMUST00000043779	0.953	0.934	0.003	0.071	0.01	0.011		0.586	0.415	0.072	0.092	0.07	0.111
0.86066	Ank2	ENSMUSG00000032826	ENSMUST00000043741	0.008	0	0.54	0.284	0.792	0.268		0.056	0.005	0.462	0.16	0.384	0.288
0.859938	Hsph1	ENSMUSG00000029657	ENSMUST00000110499	0.113	0.002	0.472	0.002	0.027	0.501		0.213	0.032	0.442	0.038	0.082	0.442
0.859938	Hsph1	ENSMUSG00000029657	ENSMUST00000110498	0	0	0.073	0.939	0.979	0.103		0.031	0.005	0.151	0.453	0.484	0.184
0.859938	Hsph1	ENSMUSG00000029657	ENSMUST00000074846	0.01	0	0.954	0.038	0.106	0.086		0.062	0.005	0.86	0.101	0.15	0.17
0.857934	RP23-396N8.2	ENSMUSG00000068062	ENSMUST00000128577	0.014	0.95	0	0.317	0.072	0.029		0.074	0.425	0.069	0.173	0.107	0.125
0.857934	RP23-396N8.2	ENSMUSG00000068062	ENSMUST00000089083	0.008	0.685	0.985	0.013	0	0.001		0.056	0.27	0.902	0.077	0.015	0.103
0.855802	Zmym1	ENSMUSG00000043872	ENSMUST00000152607	0.017	0.97	0.715	0.019	0.005	0		0.083	0.437	0.557	0.074	0.059	0.102
0.855802	Zmym1	ENSMUSG00000043872	ENSMUST00000140605	0	0.001	0.017	0.998	0.953	0.007		0.031	0.021	0.089	0.485	0.47	0.108
0.855802	Zmym1	ENSMUSG00000043872	ENSMUST00000124429	0.014	0	0.372	0.092	0.708	0.404		0.074	0.005	0.383	0.107	0.34	0.357
0.855802	Zmym1	ENSMUSG00000043872	ENSMUST00000106102	0.188	0.007	0.333	0.009	0.019	0.312		0.219	0.024	0.349	0.074	0.076	0.31
0.855802	Zmym1	ENSMUSG00000043872	ENSMUST00000106099	0	0	0.152	0.992	0.959	0.061		0.031	0.005	0.213	0.481	0.473	0.15
0.855264	1700021K19Rik	ENSMUSG00000035629	ENSMUST00000140229	0.984	0.95	0.016	0.006	0	0.004		0.61	0.425	0.088	0.083	0.015	0.105
0.855264	1700021K19Rik	ENSMUSG00000035629	ENSMUST00000089684	0.015	0	0.429	0.242	0.701	0.376		0.077	0.005	0.419	0.156	0.336	0.337
0.855264	1700021K19Rik	ENSMUSG00000035629	ENSMUST00000040986	0.002	0.001	0.17	0.128	0.645	0.263		0.037	0.021	0.224	0.116	0.308	0.285
0.854831	Neurog3	ENSMUSG00000044312	ENSMUST00000105449	0	0.001	0.659	1	0.67	0		0.031	0.021	0.511	0.486	0.321	0.102
0.854831	Neurog3	ENSMUSG00000044312	ENSMUST00000050103	0.553	1	0.001	0.004	0	0		0.322	0.457	0.07	0.076	0.015	0.102
0.854364	Mettl5	ENSMUSG00000051730	ENSMUST00000142127	0.002	0	0.015	0.972	0.962	0.033		0.037	0.005	0.087	0.471	0.475	0.128
0.854364	Mettl5	ENSMUSG00000051730	ENSMUST00000135487	0.639	0.07	0.389	0.002	0.001	0.126		0.363	0.089	0.395	0.038	0.023	0.202
0.854364	Mettl5	ENSMUSG00000051730	ENSMUST00000112258	0	0.053	0	0.772	0.993	0.014		0.031	0.089	0.069	0.366	0.492	0.113
0.854364	Mettl5	ENSMUSG00000051730	ENSMUST00000060447	0.082	0.001	0.811	0.001	0.037	0.286		0.163	0.021	0.667	0.027	0.084	0.298
0.853856	Donson	ENSMUSG00000022960	ENSMUST00000144461	0.014	0.95	0	0.317	0.072	0.029		0.074	0.425	0.069	0.173	0.107	0.125
0.853856	Donson	ENSMUSG00000022960	ENSMUST00000139324	0	0.178	0.89	0.833	0.003	0		0.031	0.113	0.774	0.398	0.039	0.102
0.853856	Donson	ENSMUSG00000022960	ENSMUST00000138560	0.003	1	0.006	0.366	0.002	0		0.04	0.457	0.076	0.194	0.031	0.102
0.853856	Donson	ENSMUSG00000022960	ENSMUST00000136699	0	0.859	0.073	0.082	0.02	0.001		0.031	0.369	0.151	0.097	0.075	0.103
0.853856	Donson	ENSMUSG00000022960	ENSMUST00000134297	0.014	0.95	0	0.317	0.072	0.029		0.074	0.425	0.069	0.173	0.107	0.125
0.853856	Donson	ENSMUSG00000022960	ENSMUST00000133942	0	0.003	0.025	0.946	0.98	0.054		0.031	0.028	0.099	0.457	0.485	0.145
0.853856	Donson	ENSMUSG00000022960	ENSMUST00000123893	0.821	0.636	0.063	0.004	0.001	0.008		0.487	0.243	0.141	0.076	0.023	0.109
0.853856	Donson	ENSMUSG00000022960	ENSMUST00000023682	0	0.168	0.375	0.788	0.811	0.001		0.031	0.109	0.385	0.374	0.394	0.103
0.851946	AL831792.1	ENSMUSG00000086587	ENSMUST00000152024	0	0.472	0.014	0.119	0.499	0.015		0.031	0.159	0.086	0.116	0.238	0.114
0.851946	AL831792.1	ENSMUSG00000086587	ENSMUST00000137532	0	0.457	0.999	0.056	0.006	0		0.031	0.156	0.921	0.096	0.07	0.102
0.851946	AL831792.1	ENSMUSG00000086587	ENSMUST00000136992	0.075	0.753	0.698	0.006	0.003	0.002		0.15	0.308	0.543	0.083	0.039	0.104
0.851856	Eme2	ENSMUSG00000073436	ENSMUST00000119848	0.002	0.001	0.918	0.032	0.107	0.061		0.037	0.021	0.812	0.088	0.15	0.15
0.851856	Eme2	ENSMUSG00000073436	ENSMUST00000097372	0.014	0.95	0	0.317	0.072	0.029		0.074	0.425	0.069	0.173	0.107	0.125
0.851595	Mfsd11	ENSMUSG00000020818	ENSMUST00000139954	0.421	0.001	0.24	0.001	0.026	0.55		0.275	0.021	0.273	0.027	0.08	0.479
0.851595	Mfsd11	ENSMUSG00000020818	ENSMUST00000136012	0.265	0.001	0.383	0	0.017	0.545		0.236	0.021	0.391	0.019	0.079	0.475
0.851595	Mfsd11	ENSMUSG00000020818	ENSMUST00000125920	0.964	0.969	0.078	0.013	0	0.011		0.595	0.437	0.156	0.077	0.015	0.111
0.851595	Mfsd11	ENSMUSG00000020818	ENSMUST00000106363	0.019	0.032	0.824	0.019	0.084	0.011		0.088	0.061	0.684	0.074	0.131	0.111
0.851595	Mfsd11	ENSMUSG00000020818	ENSMUST00000021173	0.076	0.001	0.851	0.001	0.009	0.27		0.151	0.021	0.721	0.027	0.071	0.29
0.851595	Mfsd11	ENSMUSG00000020818	ENSMUST00000021171	0.499	0.001	0.035	0.052	0.053	0.342		0.296	0.021	0.11	0.097	0.092	0.319
0.850276	Avil	ENSMUSG00000025432	ENSMUST00000129173	0	0.855	0.999	0.003	0	0		0.031	0.367	0.921	0.052	0.015	0.102
0.850276	Avil	ENSMUSG00000025432	ENSMUST00000026500	0.196	0.201	0.067	0.43	0.004	0.006		0.216	0.123	0.145	0.215	0.049	0.107
0.850021	Erc2	ENSMUSG00000040640	ENSMUST00000100777	0	0	0.927	0.307	0.364	0.034		0.031	0.005	0.824	0.168	0.192	0.129
0.850021	Erc2	ENSMUSG00000040640	ENSMUST00000090302	0.057	0	0.484	0.002	0.089	0.667		0.134	0.005	0.447	0.038	0.138	0.569
0.850021	Erc2	ENSMUSG00000040640	ENSMUST00000079438	0.895	0.537	0.124	0.004	0.001	0.094		0.542	0.179	0.198	0.076	0.023	0.177
0.846231	Synj1	ENSMUSG00000022973	ENSMUST00000154276	0.077	0	0.567	0.001	0.045	0.572		0.153	0.005	0.469	0.027	0.088	0.48
0.846231	Synj1	ENSMUSG00000022973	ENSMUST00000121759	0.017	0	0.919	0.005	0.025	0.165		0.083	0.005	0.813	0.082	0.078	0.224
0.846231	Synj1	ENSMUSG00000022973	ENSMUST00000118390	0	0	0.134	0.993	0.994	0.02		0.031	0.005	0.204	0.482	0.492	0.118
0.844576	Gpha2	ENSMUSG00000024784	ENSMUST00000113526	0	0.859	0.073	0.082	0.02	0.001		0.031	0.369	0.151	0.097	0.075	0.103
0.844576	Gpha2	ENSMUSG00000024784	ENSMUST00000025698	0	0.018	1	0.215	0	0		0.031	0.035	0.922	0.157	0.015	0.102
0.843372	Epb4.1l1	ENSMUSG00000027624	ENSMUST00000144013	0.277	0.001	0.177	0.002	0.042	0.693		0.244	0.021	0.23	0.038	0.086	0.605
0.843372	Epb4.1l1	ENSMUSG00000027624	ENSMUST00000129999	0.05	0.016	0.301	0.013	0.037	0.124		0.123	0.033	0.322	0.077	0.084	0.2
0.843372	Epb4.1l1	ENSMUSG00000027624	ENSMUST00000125153	0.003	0.014	0.938	0.011	0.006	0.024		0.04	0.036	0.838	0.072	0.07	0.121
0.843372	Epb4.1l1	ENSMUSG00000027624	ENSMUST00000103135	0.37	0.001	0.274	0	0.008	0.629		0.27	0.021	0.3	0.019	0.075	0.516
0.843372	Epb4.1l1	ENSMUSG00000027624	ENSMUST00000088565	0.305	0.001	0.042	0.07	0.382	0.586		0.258	0.021	0.118	0.092	0.193	0.479
0.842593	AC113484.1	ENSMUSG00000085270	ENSMUST00000152821	0.051	1	0.918	0	0	0		0.124	0.457	0.812	0.019	0.015	0.102
0.842593	AC113484.1	ENSMUSG00000085270	ENSMUST00000127829	0.927	0.993	0.025	0.056	0.001	0.007		0.566	0.452	0.099	0.096	0.023	0.108
0.84239	Xpa	ENSMUSG00000028329	ENSMUST00000142380	0.727	0.999	0.002	0.06	0.002	0.001		0.418	0.456	0.071	0.095	0.031	0.103
0.84239	Xpa	ENSMUSG00000028329	ENSMUST00000141318	0.491	1	0.286	0.007	0.001	0		0.293	0.457	0.31	0.083	0.023	0.102
0.84239	Xpa	ENSMUSG00000028329	ENSMUST00000132358	0.333	0.958	0.002	0.43	0.115	0.001		0.264	0.43	0.071	0.215	0.155	0.103
0.84239	Xpa	ENSMUSG00000028329	ENSMUST00000030013	0	0	0.221	0.867	0.965	0.201		0.031	0.005	0.26	0.415	0.476	0.243
0.839998	Trhde	ENSMUSG00000050663	ENSMUST00000152702	0.962	0.738	0.011	0.004	0.001	0.098		0.593	0.3	0.082	0.076	0.023	0.18
0.839998	Trhde	ENSMUSG00000050663	ENSMUST00000061632	0.003	0	0.149	0.844	0.924	0.19		0.04	0.005	0.212	0.403	0.454	0.236
0.839904	Pcnxl2	ENSMUSG00000060212	ENSMUST00000119305	0.975	0.912	0.054	0.001	0	0.068		0.603	0.401	0.131	0.027	0.015	0.156
0.839904	Pcnxl2	ENSMUSG00000060212	ENSMUST00000047239	0.03	0.009	0.84	0.006	0.017	0.106		0.11	0.049	0.706	0.083	0.079	0.186
0.837743	Mxd3	ENSMUSG00000021485	ENSMUST00000146181	0	0.053	0	0.772	0.993	0.014		0.031	0.089	0.069	0.366	0.492	0.113
0.837743	Mxd3	ENSMUSG00000021485	ENSMUST00000141644	0.065	0.008	0.002	0.444	0.15	0.245		0.142	0.039	0.071	0.218	0.186	0.274
0.837743	Mxd3	ENSMUSG00000021485	ENSMUST00000021941	0.951	0.912	0.029	0.004	0.002	0.016		0.585	0.401	0.103	0.076	0.031	0.115
0.836466	Mll5	ENSMUSG00000029004	ENSMUST00000115128	0	0.001	0.789	0.181	0.379	0.021		0.031	0.021	0.638	0.153	0.193	0.119
0.836466	Mll5	ENSMUSG00000029004	ENSMUST00000088401	0.747	0.999	0.004	0.072	0.002	0.001		0.433	0.456	0.074	0.092	0.031	0.103
0.836466	Mll5	ENSMUSG00000029004	ENSMUST00000056291	0.223	0	0.16	0.004	0.074	0.725		0.214	0.005	0.217	0.076	0.111	0.655
0.835219	Gnao1	ENSMUSG00000031748	ENSMUST00000138659	0.21	0.002	0.183	0.009	0.136	0.514		0.212	0.032	0.234	0.074	0.178	0.448
0.835219	Gnao1	ENSMUSG00000031748	ENSMUST00000137202	0.002	0	0.029	0.864	0.925	0.324		0.037	0.005	0.103	0.414	0.455	0.314
0.835219	Gnao1	ENSMUSG00000031748	ENSMUST00000125716	0.251	0.001	0.341	0	0.02	0.675		0.227	0.021	0.356	0.019	0.075	0.579
0.835219	Gnao1	ENSMUSG00000031748	ENSMUST00000125695	0	0.002	0.003	0.993	0.922	0.009		0.031	0.032	0.072	0.482	0.453	0.109
0.835219	Gnao1	ENSMUSG00000031748	ENSMUST00000034198	0.581	0.011	0.431	0	0.002	0.351		0.337	0.047	0.42	0.019	0.031	0.321
0.834985	Sppl3	ENSMUSG00000029550	ENSMUST00000112134	0	0	0.265	0.998	0.992	0.018		0.031	0.005	0.293	0.485	0.491	0.116
0.834985	Sppl3	ENSMUSG00000029550	ENSMUST00000031530	0.792	0.039	0.146	0	0.001	0.415		0.465	0.072	0.21	0.019	0.023	0.364
0.834826	Trpm5	ENSMUSG00000009246	ENSMUST00000150867	0.001	0.862	0	1	0.609	0		0.034	0.371	0.069	0.486	0.29	0.102
0.834826	Trpm5	ENSMUSG00000009246	ENSMUST00000148715	0.001	0.141	0	0.877	0.912	0.032		0.034	0.104	0.069	0.42	0.448	0.127
0.834826	Trpm5	ENSMUSG00000009246	ENSMUST00000126776	0	0.082	0.923	0.963	0.034	0		0.031	0.087	0.818	0.466	0.084	0.102
0.834185	Farp2	ENSMUSG00000034066	ENSMUST00000122402	0.017	1	0	0.071	0.012	0		0.083	0.457	0.069	0.092	0.081	0.102
0.834185	Farp2	ENSMUSG00000034066	ENSMUST00000120301	0.014	0.95	0	0.317	0.072	0.029		0.074	0.425	0.069	0.173	0.107	0.125
0.834185	Farp2	ENSMUSG00000034066	ENSMUST00000112909	0	0.517	0.946	0.028	0.044	0		0.031	0.167	0.849	0.075	0.087	0.102
0.834185	Farp2	ENSMUSG00000034066	ENSMUST00000041983	0.003	0	0.344	0.676	0.197	0.048		0.04	0.005	0.359	0.317	0.189	0.14
0.833925	Map4k2	ENSMUSG00000024948	ENSMUST00000152259	0.701	0.999	0.893	0	0	0		0.401	0.456	0.778	0.019	0.015	0.102
0.833925	Map4k2	ENSMUSG00000024948	ENSMUST00000137095	0.867	0.465	0.007	0.007	0.004	0.023		0.521	0.158	0.077	0.083	0.049	0.12
0.833925	Map4k2	ENSMUSG00000024948	ENSMUST00000133696	0.055	0.115	0.019	0.222	0.005	0.002		0.131	0.094	0.092	0.157	0.059	0.104
0.833925	Map4k2	ENSMUSG00000024948	ENSMUST00000128170	0.059	0.305	0.839	0.004	0.002	0.006		0.136	0.143	0.704	0.076	0.031	0.107
0.833925	Map4k2	ENSMUSG00000024948	ENSMUST00000124556	0.004	0.009	0.501	0.095	0.137	0.072		0.043	0.049	0.453	0.109	0.179	0.159
0.833925	Map4k2	ENSMUSG00000024948	ENSMUST00000025897	0.021	0	0.791	0.018	0.222	0.302		0.094	0.005	0.641	0.076	0.203	0.306
0.830605	Cutc	ENSMUSG00000025193	ENSMUST00000153295	0	0.001	0	1	1	0		0.031	0.021	0.069	0.486	0.495	0.102
0.830605	Cutc	ENSMUSG00000025193	ENSMUST00000112047	0.194	0.004	0.706	0.001	0.006	0.26		0.217	0.027	0.549	0.027	0.07	0.284
0.829489	Cox6c	ENSMUSG00000014313	ENSMUST00000156915	0.002	0.007	0.949	0.015	0.012	0.015		0.037	0.024	0.853	0.079	0.081	0.114
0.829489	Cox6c	ENSMUSG00000014313	ENSMUST00000155638	0.003	0.266	0.979	0.018	0.002	0.001		0.04	0.135	0.894	0.076	0.031	0.103
0.829489	Cox6c	ENSMUSG00000014313	ENSMUST00000153512	0.003	0.045	0.844	0.067	0.075	0.004		0.04	0.082	0.711	0.092	0.113	0.105
0.829489	Cox6c	ENSMUSG00000014313	ENSMUST00000014457	0.333	0.03	0.049	0.068	0.018	0.295		0.264	0.059	0.125	0.092	0.077	0.303
0.828708	Homer1	ENSMUSG00000007617	ENSMUST00000109494	0.248	0.017	0.062	0.011	0.044	0.253		0.226	0.034	0.14	0.072	0.087	0.279
0.828708	Homer1	ENSMUSG00000007617	ENSMUST00000109490	0.931	0.437	0.095	0.001	0	0.227		0.569	0.154	0.173	0.027	0.015	0.261
0.828708	Homer1	ENSMUSG00000007617	ENSMUST00000102752	0.137	0.001	0.418	0.004	0.014	0.467		0.219	0.021	0.412	0.076	0.087	0.409
0.828708	Homer1	ENSMUSG00000007617	ENSMUST00000080127	0	0.02	0.827	0.609	0.151	0.006		0.031	0.034	0.688	0.281	0.186	0.107
0.828708	Homer1	ENSMUSG00000007617	ENSMUST00000060490	0.574	0.096	0.169	0.002	0.001	0.381		0.333	0.095	0.223	0.038	0.023	0.341
0.826218	Hmox2	ENSMUSG00000004070	ENSMUST00000121529	0	0	0.005	0.997	0.995	0.266		0.031	0.005	0.075	0.484	0.493	0.287
0.826218	Hmox2	ENSMUSG00000004070	ENSMUST00000120232	0.622	0.323	0.534	0.003	0.003	0.078		0.355	0.149	0.461	0.052	0.039	0.164
0.826218	Hmox2	ENSMUSG00000004070	ENSMUST00000118885	0.793	0.016	0.033	0.004	0.005	0.339		0.466	0.033	0.108	0.076	0.059	0.318
0.826218	Hmox2	ENSMUSG00000004070	ENSMUST00000004172	0.025	0	0.612	0.011	0.131	0.548		0.104	0.005	0.485	0.072	0.173	0.477
0.825771	Sdf2	ENSMUSG00000002064	ENSMUST00000133020	0.934	0.983	0.002	0.016	0.005	0.003		0.572	0.446	0.071	0.077	0.059	0.105
0.825771	Sdf2	ENSMUSG00000002064	ENSMUST00000002133	0.105	0	0.502	0	0.027	0.656		0.204	0.005	0.453	0.019	0.082	0.555
0.825723	Mrpl14	ENSMUSG00000023939	ENSMUST00000149040	0	0.001	0	1	1	0		0.031	0.021	0.069	0.486	0.495	0.102
0.825723	Mrpl14	ENSMUSG00000023939	ENSMUST00000148537	0.694	0.071	0.139	0.003	0.004	0.304		0.396	0.089	0.207	0.052	0.049	0.307
0.825723	Mrpl14	ENSMUSG00000023939	ENSMUST00000024734	0.248	0	0.452	0.001	0.018	0.527		0.226	0.005	0.433	0.027	0.077	0.456
0.824838	Ocrl	ENSMUSG00000001173	ENSMUST00000115013	0.916	0.29	0.08	0.002	0	0.173		0.558	0.139	0.159	0.038	0.015	0.227
0.824838	Ocrl	ENSMUSG00000001173	ENSMUST00000001202	0.002	0	0.855	0.195	0.521	0.14		0.037	0.005	0.726	0.158	0.248	0.211
0.824636	D630008O14Rik	ENSMUSG00000054006	ENSMUST00000149909	0.014	0.948	0	0.321	0.073	0.03		0.074	0.423	0.069	0.175	0.109	0.126
0.824636	D630008O14Rik	ENSMUSG00000054006	ENSMUST00000144260	0.006	0.929	0.965	0.001	0.001	0		0.05	0.412	0.875	0.027	0.023	0.102
0.82445	A2bp1	ENSMUSG00000008658	ENSMUST00000115841	0.612	0.006	0.156	0.002	0.004	0.513		0.351	0.02	0.215	0.038	0.049	0.447
0.82445	A2bp1	ENSMUSG00000008658	ENSMUST00000092375	0.043	0.64	0.859	0.017	0	0.001		0.112	0.245	0.732	0.077	0.015	0.103
0.82445	A2bp1	ENSMUSG00000008658	ENSMUST00000008802	0.936	0.11	0.012	0.003	0.002	0.22		0.573	0.094	0.083	0.052	0.031	0.256
0.82274	Noxo1	ENSMUSG00000019320	ENSMUST00000150313	0	0.037	0.883	0.879	0.011	0		0.031	0.067	0.764	0.421	0.075	0.102
0.82274	Noxo1	ENSMUSG00000019320	ENSMUST00000150132	0	0.845	0.001	0.586	0.535	0.001		0.031	0.361	0.07	0.268	0.255	0.103
0.82274	Noxo1	ENSMUSG00000019320	ENSMUST00000141522	0.014	0.95	0	0.317	0.072	0.029		0.074	0.425	0.069	0.173	0.107	0.125
0.82274	Noxo1	ENSMUSG00000019320	ENSMUST00000141095	0	0.175	0.004	0.494	0.961	0.011		0.031	0.112	0.074	0.226	0.474	0.111
0.82274	Noxo1	ENSMUSG00000019320	ENSMUST00000019464	0.242	0.002	0.387	0	0.026	0.615		0.223	0.032	0.393	0.019	0.08	0.499
0.821504	Armc6	ENSMUSG00000002343	ENSMUST00000139765	0.927	0.896	0.057	0.001	0.002	0.056		0.566	0.392	0.134	0.027	0.031	0.146
0.821504	Armc6	ENSMUSG00000002343	ENSMUST00000136666	0.849	0.058	0.062	0.003	0.005	0.333		0.508	0.09	0.14	0.052	0.059	0.317
0.821504	Armc6	ENSMUSG00000002343	ENSMUST00000130319	0.054	0	0.51	0.075	0.504	0.31		0.129	0.005	0.455	0.092	0.24	0.309
0.821504	Armc6	ENSMUSG00000002343	ENSMUST00000019679	0.076	0.001	0.847	0.001	0.028	0.297		0.151	0.021	0.715	0.027	0.083	0.304
0.821241	Nudt5	ENSMUSG00000025817	ENSMUST00000138549	0.898	0.946	0.089	0.001	0.001	0.007		0.544	0.422	0.168	0.027	0.023	0.108
0.821241	Nudt5	ENSMUSG00000025817	ENSMUST00000114962	0.011	0	0.62	0.466	0.772	0.113		0.065	0.005	0.489	0.222	0.373	0.192
0.821241	Nudt5	ENSMUSG00000025817	ENSMUST00000026927	0.231	0.004	0.698	0	0.004	0.274		0.217	0.027	0.543	0.019	0.049	0.292
0.820975	Plcb4	ENSMUSG00000039943	ENSMUST00000147744	0.971	0.983	0.023	0.03	0.001	0.003		0.6	0.446	0.096	0.081	0.023	0.105
0.820975	Plcb4	ENSMUSG00000039943	ENSMUST00000110109	0.001	0.001	0.123	0.905	0.455	0.039		0.034	0.021	0.197	0.435	0.216	0.133
0.820975	Plcb4	ENSMUSG00000039943	ENSMUST00000035646	0.603	0.214	0.01	0.078	0.03	0.029		0.347	0.126	0.081	0.094	0.084	0.125
0.820509	Scnm1	ENSMUSG00000005629	ENSMUST00000146231	0.282	0.001	0.413	0	0.01	0.494		0.247	0.021	0.409	0.019	0.07	0.438
0.820509	Scnm1	ENSMUSG00000005629	ENSMUST00000145135	0.557	0.002	0.107	0.002	0.031	0.503		0.324	0.032	0.184	0.038	0.084	0.443
0.820509	Scnm1	ENSMUSG00000005629	ENSMUST00000107226	0	0.001	0.704	0.97	0.965	0.002		0.031	0.021	0.547	0.47	0.476	0.104
0.818121	Lmo4	ENSMUSG00000028266	ENSMUST00000121796	0.016	0.008	0.779	0.091	0.029	0.047		0.08	0.039	0.626	0.106	0.084	0.139
0.818121	Lmo4	ENSMUSG00000028266	ENSMUST00000120539	0.974	0.881	0.036	0.003	0	0.149		0.602	0.383	0.111	0.052	0.015	0.214
0.817122	Lrp3	ENSMUSG00000001802	ENSMUST00000155404	0.988	0.98	0.017	0.004	0	0.043		0.613	0.444	0.089	0.076	0.015	0.136
0.817122	Lrp3	ENSMUSG00000001802	ENSMUST00000122409	0.115	0	0.376	0.001	0.043	0.694		0.214	0.005	0.386	0.027	0.086	0.606
0.815052	Snapc3	ENSMUSG00000028483	ENSMUST00000143533	0.033	0.124	0.718	0.025	0.005	0.01		0.111	0.098	0.56	0.068	0.059	0.11
0.815052	Snapc3	ENSMUSG00000028483	ENSMUST00000137512	0.003	0.047	0.876	0.01	0.04	0.02		0.04	0.084	0.755	0.071	0.085	0.118
0.815052	Snapc3	ENSMUSG00000028483	ENSMUST00000130676	0.901	0.557	0.123	0.006	0.001	0.047		0.547	0.193	0.197	0.083	0.023	0.139
0.815052	Snapc3	ENSMUSG00000028483	ENSMUST00000124856	0.085	0.083	0.007	0.87	0.027	0.001		0.17	0.088	0.077	0.417	0.082	0.103
0.815052	Snapc3	ENSMUSG00000028483	ENSMUST00000123262	0.09	0.002	0.659	0.007	0.01	0.25		0.181	0.032	0.511	0.083	0.07	0.277
0.815052	Snapc3	ENSMUSG00000028483	ENSMUST00000071544	0.031	0	0.475	0.421	0.373	0.287		0.11	0.005	0.443	0.213	0.192	0.299
0.815052	Snapc3	ENSMUSG00000028483	ENSMUST00000030206	0.004	0.004	0.908	0.016	0.115	0.086		0.043	0.027	0.798	0.077	0.155	0.17
0.814558	Fus	ENSMUSG00000030795	ENSMUST00000141997	0.975	0.971	0.047	0.009	0	0.028		0.603	0.438	0.123	0.074	0.015	0.124
0.814558	Fus	ENSMUSG00000030795	ENSMUST00000128851	0.826	0.091	0.097	0.006	0.002	0.22		0.49	0.093	0.175	0.083	0.031	0.256
0.814558	Fus	ENSMUSG00000030795	ENSMUST00000077609	0.031	0	0.503	0.015	0.418	0.479		0.11	0.005	0.453	0.079	0.202	0.423
0.813175	Dnase1	ENSMUSG00000005980	ENSMUST00000144792	0.085	0	0.714	0.002	0.022	0.39		0.17	0.005	0.556	0.038	0.075	0.348
0.813175	Dnase1	ENSMUSG00000005980	ENSMUST00000125961	0	0	0.021	0.999	0.984	0.004		0.031	0.005	0.094	0.485	0.487	0.105
0.810351	Arhgap6	ENSMUSG00000031355	ENSMUST00000139146	0	0.505	0	0.468	0.729	0.009		0.031	0.164	0.069	0.222	0.351	0.109
0.810351	Arhgap6	ENSMUSG00000031355	ENSMUST00000112130	0	0.039	0.565	0.066	0.278	0.001		0.031	0.072	0.469	0.093	0.203	0.103
0.810351	Arhgap6	ENSMUSG00000031355	ENSMUST00000033721	0	0	0.95	0.657	0.886	0.009		0.031	0.005	0.855	0.307	0.434	0.109
0.809013	Kif5c	ENSMUSG00000026764	ENSMUST00000146247	0.733	0.999	0.001	0.059	0.002	0.001		0.423	0.456	0.07	0.096	0.031	0.103
0.809013	Kif5c	ENSMUSG00000026764	ENSMUST00000028102	0.054	0	0.528	0.002	0.071	0.656		0.129	0.005	0.46	0.038	0.105	0.555
0.808654	Add1	ENSMUSG00000029106	ENSMUST00000114340	0.123	0	0.136	0.05	0.351	0.648		0.218	0.005	0.205	0.098	0.191	0.545
0.808654	Add1	ENSMUSG00000029106	ENSMUST00000114335	0.17	0.014	0.865	0.021	0.009	0.019		0.225	0.036	0.74	0.07	0.071	0.117
0.808654	Add1	ENSMUSG00000029106	ENSMUST00000052836	0	0	0.149	0.99	0.969	0.074		0.031	0.005	0.212	0.48	0.479	0.161
0.808654	Add1	ENSMUSG00000029106	ENSMUST00000001108	0.297	0.016	0.505	0.002	0.013	0.241		0.255	0.033	0.454	0.038	0.086	0.271
0.808501	Acsm3	ENSMUSG00000030935	ENSMUST00000154828	0	0.959	0.285	0.055	0.024	0		0.031	0.43	0.309	0.096	0.077	0.102
0.808501	Acsm3	ENSMUSG00000030935	ENSMUST00000149766	0.194	0.029	0.141	0.044	0.211	0.139		0.217	0.057	0.208	0.103	0.197	0.21
0.808501	Acsm3	ENSMUSG00000030935	ENSMUST00000149598	0	0.082	0.923	0.963	0.034	0		0.031	0.087	0.818	0.466	0.084	0.102
0.808501	Acsm3	ENSMUSG00000030935	ENSMUST00000063770	0	0.766	0	1	0.594	0		0.031	0.316	0.069	0.486	0.282	0.102
0.807256	Rab35	ENSMUSG00000029518	ENSMUST00000138885	0	0	0.812	0.909	0.934	0.043		0.031	0.005	0.668	0.437	0.46	0.136
0.807256	Rab35	ENSMUSG00000029518	ENSMUST00000031492	0.301	0	0.293	0	0.012	0.64		0.257	0.005	0.315	0.019	0.081	0.534
0.807234	Pkd1l3	ENSMUSG00000048827	ENSMUST00000109242	0	0	0.002	1	0.968	0		0.031	0.005	0.071	0.486	0.478	0.102
0.807234	Pkd1l3	ENSMUSG00000048827	ENSMUST00000109240	0.615	0.998	0.011	0.062	0.003	0.001		0.352	0.455	0.082	0.095	0.039	0.103
0.807234	Pkd1l3	ENSMUSG00000048827	ENSMUST00000057344	0	0.776	0.322	0.058	0.082	0		0.031	0.321	0.34	0.096	0.128	0.102
0.806972	3010026O09Rik	ENSMUSG00000020381	ENSMUST00000123164	0	0.064	0	1	0.991	0		0.031	0.092	0.069	0.486	0.491	0.102
0.806972	3010026O09Rik	ENSMUSG00000020381	ENSMUST00000020647	0.775	0.042	0.116	0.002	0.002	0.334		0.453	0.078	0.192	0.038	0.031	0.317
0.80652	Iqcc	ENSMUSG00000040795	ENSMUST00000146378	0.01	0.04	0.896	0.01	0.007	0.011		0.062	0.074	0.782	0.071	0.077	0.111
0.80652	Iqcc	ENSMUSG00000040795	ENSMUST00000131559	0.197	0.025	0.389	0.021	0.049	0.146		0.215	0.046	0.395	0.07	0.091	0.213
0.80652	Iqcc	ENSMUSG00000040795	ENSMUST00000121442	0.483	0.001	0.015	0.053	0.123	0.49		0.289	0.021	0.087	0.097	0.164	0.434
0.80652	Iqcc	ENSMUSG00000040795	ENSMUST00000046675	0.094	0	0.544	0.002	0.084	0.561		0.188	0.005	0.463	0.038	0.131	0.483
0.806077	Rpgrip1	ENSMUSG00000057132	ENSMUST00000111600	0.009	0.983	0.831	0.003	0.002	0		0.059	0.446	0.694	0.052	0.031	0.102
0.806077	Rpgrip1	ENSMUSG00000057132	ENSMUST00000111599	0.134	0	0.108	0.043	0.199	0.565		0.218	0.005	0.185	0.103	0.19	0.482
0.805997	Orc4l	ENSMUSG00000026761	ENSMUST00000156956	0.463	0.021	0.03	0.014	0.023	0.116		0.283	0.036	0.104	0.079	0.076	0.194
0.805997	Orc4l	ENSMUSG00000026761	ENSMUST00000154784	0	0	0.651	0.998	0.968	0.003		0.031	0.005	0.505	0.485	0.478	0.105
0.805997	Orc4l	ENSMUSG00000026761	ENSMUST00000141441	0.502	0.005	0.088	0.005	0.025	0.569		0.297	0.022	0.167	0.082	0.078	0.481
0.805997	Orc4l	ENSMUSG00000026761	ENSMUST00000090976	0.12	0	0.091	0.429	0.182	0.05		0.217	0.005	0.17	0.215	0.182	0.141
0.805997	Orc4l	ENSMUSG00000026761	ENSMUST00000028098	0.109	0.004	0.761	0.001	0.005	0.259		0.209	0.027	0.604	0.027	0.059	0.283
0.805657	Card9	ENSMUSG00000026928	ENSMUST00000153370	0.383	0.576	0.003	0.209	0.027	0.07		0.271	0.206	0.072	0.158	0.082	0.157
0.805657	Card9	ENSMUSG00000026928	ENSMUST00000100303	0	0.005	0.871	0.918	0.446	0		0.031	0.022	0.748	0.442	0.213	0.102
0.805656	BC039632	ENSMUSG00000044139	ENSMUST00000121394	0	0.053	0	0.772	0.993	0.014		0.031	0.089	0.069	0.366	0.492	0.113
0.805656	BC039632	ENSMUSG00000044139	ENSMUST00000051384	0.913	0.439	0.119	0	0.001	0.175		0.556	0.154	0.194	0.019	0.023	0.228
0.805319	Armc9	ENSMUSG00000062590	ENSMUST00000153389	0.014	0.95	0	0.317	0.072	0.029		0.074	0.425	0.069	0.173	0.107	0.125
0.805319	Armc9	ENSMUSG00000062590	ENSMUST00000135973	0.063	0	0.722	0.001	0.043	0.492		0.14	0.005	0.564	0.027	0.086	0.436
0.805319	Armc9	ENSMUSG00000062590	ENSMUST00000027434	0.049	0.685	0	1	0.204	0		0.12	0.27	0.069	0.486	0.193	0.102
0.803583	Cttnbp2	ENSMUSG00000000416	ENSMUST00000148602	0.182	0.005	0.804	0	0.007	0.217		0.222	0.022	0.657	0.019	0.077	0.254
0.803583	Cttnbp2	ENSMUSG00000000416	ENSMUST00000139557	0.977	0.964	0.032	0.013	0	0.018		0.605	0.434	0.107	0.077	0.015	0.116
0.803491	Acpt	ENSMUSG00000012777	ENSMUST00000118216	0	0.064	0	1	0.991	0		0.031	0.092	0.069	0.486	0.491	0.102
0.803491	Acpt	ENSMUSG00000012777	ENSMUST00000107945	0.019	1	0	0.075	0.01	0		0.088	0.457	0.069	0.092	0.07	0.102
0.803491	Acpt	ENSMUSG00000012777	ENSMUST00000012921	0.724	0.999	0.002	0.061	0.002	0.001		0.416	0.456	0.071	0.095	0.031	0.103
0.803199	Ncor1	ENSMUSG00000018501	ENSMUST00000155712	0.001	0	0.287	0.781	0.487	0.05		0.034	0.005	0.31	0.371	0.231	0.141
0.803199	Ncor1	ENSMUSG00000018501	ENSMUST00000108708	0.864	0.086	0.058	0.001	0.002	0.376		0.519	0.09	0.135	0.027	0.031	0.337
0.803199	Ncor1	ENSMUSG00000018501	ENSMUST00000101068	0.922	0.997	0.02	0.041	0.001	0.001		0.563	0.455	0.093	0.104	0.023	0.103
0.803199	Ncor1	ENSMUSG00000018501	ENSMUST00000069456	0.524	0.004	0.117	0.004	0.016	0.463		0.308	0.027	0.193	0.076	0.082	0.404
0.803199	Ncor1	ENSMUSG00000018501	ENSMUST00000037575	0.815	0.147	0.044	0.017	0.017	0.059		0.482	0.105	0.12	0.077	0.079	0.149
0.803199	Ncor1	ENSMUSG00000018501	ENSMUST00000018645	0.22	0.006	0.377	0.001	0.008	0.442		0.213	0.02	0.386	0.027	0.075	0.384
0.803098	AC156987.1	ENSMUSG00000084984	ENSMUST00000156875	0.633	0.998	0.01	0.065	0.003	0.001		0.36	0.455	0.081	0.093	0.039	0.103
0.803098	AC156987.1	ENSMUSG00000084984	ENSMUST00000138253	0.002	0.006	0	0.994	0.981	0.021		0.037	0.02	0.069	0.483	0.485	0.119
0.80296	Clcn3	ENSMUSG00000004319	ENSMUST00000145741	0.304	0.057	0.022	0.056	0.034	0.095		0.258	0.09	0.095	0.096	0.084	0.177
0.80296	Clcn3	ENSMUSG00000004319	ENSMUST00000110301	0.01	0.001	0.497	0.034	0.181	0.293		0.062	0.021	0.452	0.093	0.182	0.302
0.80296	Clcn3	ENSMUSG00000004319	ENSMUST00000093490	0.031	0	0.672	0.001	0.051	0.611		0.11	0.005	0.522	0.027	0.091	0.495
0.80296	Clcn3	ENSMUSG00000004319	ENSMUST00000056508	0.001	0.001	0.947	0.361	0.117	0.01		0.034	0.021	0.851	0.192	0.157	0.11
0.802344	Galt	ENSMUSG00000036073	ENSMUST00000151490	0.674	0.956	0.869	0.001	0	0.014		0.383	0.428	0.745	0.027	0.015	0.113
0.802344	Galt	ENSMUSG00000036073	ENSMUST00000147719	0.155	0	0.253	0.003	0.082	0.671		0.222	0.005	0.283	0.052	0.128	0.574
0.802344	Galt	ENSMUSG00000036073	ENSMUST00000130698	0.27	0.008	0.419	0.003	0.007	0.274		0.239	0.039	0.413	0.052	0.077	0.292
0.802344	Galt	ENSMUSG00000036073	ENSMUST00000108038	0.643	0.002	0.097	0.002	0.007	0.496		0.364	0.032	0.175	0.038	0.077	0.439
0.801681	Ntrk3	ENSMUSG00000059146	ENSMUST00000039438	0.001	0	0.01	0.99	0.959	0.074		0.034	0.005	0.081	0.48	0.473	0.161
0.801681	Ntrk3	ENSMUSG00000059146	ENSMUST00000039431	0.908	0.093	0.024	0.005	0.003	0.287		0.552	0.094	0.097	0.082	0.039	0.299
0.801124	Sfi1	ENSMUSG00000023764	ENSMUST00000144447	0.656	0.006	0.067	0.004	0.022	0.498		0.372	0.02	0.145	0.076	0.075	0.441
0.801124	Sfi1	ENSMUSG00000023764	ENSMUST00000137633	0.984	0.987	0.058	0.001	0	0.036		0.61	0.448	0.135	0.027	0.015	0.13
0.801124	Sfi1	ENSMUSG00000023764	ENSMUST00000101655	0.038	0.001	0.716	0.012	0.146	0.081		0.111	0.021	0.558	0.075	0.184	0.166
0.801084	AC102156.1	ENSMUSG00000086128	ENSMUST00000124013	0.234	0	0.059	0.217	0.144	0.246		0.218	0.005	0.136	0.157	0.184	0.274
0.801084	AC102156.1	ENSMUSG00000086128	ENSMUST00000123473	0	0.082	0.923	0.963	0.034	0		0.031	0.087	0.818	0.466	0.084	0.102
0.799478	Nup88	ENSMUSG00000040667	ENSMUST00000148168	0	0	0.007	0.997	0.908	0.012		0.031	0.005	0.077	0.484	0.446	0.112
0.799478	Nup88	ENSMUSG00000040667	ENSMUST00000141179	0.66	0.999	0.007	0.066	0.003	0.001		0.374	0.456	0.077	0.093	0.039	0.103
0.799478	Nup88	ENSMUSG00000040667	ENSMUST00000133188	0.014	0.95	0	0.317	0.072	0.029		0.074	0.425	0.069	0.173	0.107	0.125
0.799478	Nup88	ENSMUSG00000040667	ENSMUST00000129615	0.014	0.95	0	0.317	0.072	0.029		0.074	0.425	0.069	0.173	0.107	0.125
0.799478	Nup88	ENSMUSG00000040667	ENSMUST00000128193	0.014	0.95	0	0.317	0.072	0.029		0.074	0.425	0.069	0.173	0.107	0.125
0.799478	Nup88	ENSMUSG00000040667	ENSMUST00000123917	0.328	1	0.013	0.009	0	0		0.263	0.457	0.084	0.074	0.015	0.102
0.799478	Nup88	ENSMUSG00000040667	ENSMUST00000108531	0.044	0	0.468	0.033	0.424	0.421		0.113	0.005	0.44	0.091	0.204	0.368
0.799478	Nup88	ENSMUSG00000040667	ENSMUST00000108530	0.009	0	0.647	0.079	0.465	0.206		0.059	0.005	0.503	0.094	0.221	0.246
0.799235	Nup35	ENSMUSG00000026999	ENSMUST00000135305	0.006	0.286	0.909	0.136	0	0		0.05	0.138	0.799	0.115	0.015	0.102
0.799235	Nup35	ENSMUSG00000026999	ENSMUST00000028382	0.022	0.005	0.068	0.533	0.893	0.064		0.097	0.022	0.146	0.238	0.437	0.152
0.798525	Baiap2	ENSMUSG00000025372	ENSMUST00000106234	0.006	0	0.003	0.996	0.986	0.095		0.05	0.005	0.072	0.484	0.488	0.177
0.798525	Baiap2	ENSMUSG00000025372	ENSMUST00000103021	0.207	0	0.039	0.412	0.634	0.477		0.212	0.005	0.114	0.21	0.302	0.42
0.798525	Baiap2	ENSMUSG00000025372	ENSMUST00000075180	0.819	0.011	0.059	0.002	0.003	0.442		0.485	0.047	0.136	0.038	0.039	0.384
0.798473	Stx18	ENSMUSG00000029125	ENSMUST00000154929	0.006	0.012	0.38	0.042	0.186	0.122		0.05	0.043	0.389	0.104	0.183	0.199
0.798473	Stx18	ENSMUSG00000029125	ENSMUST00000146864	0	0.007	0.069	0.974	0.459	0.005		0.031	0.024	0.147	0.472	0.218	0.106
0.798473	Stx18	ENSMUSG00000029125	ENSMUST00000141286	0.579	0.012	0.235	0.019	0.006	0.121		0.336	0.043	0.27	0.074	0.07	0.198
0.798473	Stx18	ENSMUSG00000029125	ENSMUST00000114126	0.857	0.735	0.453	0	0	0.051		0.514	0.298	0.433	0.019	0.015	0.142
0.798473	Stx18	ENSMUSG00000029125	ENSMUST00000042146	0.756	0.018	0.167	0	0.003	0.458		0.439	0.035	0.222	0.019	0.039	0.399
0.798473	Stx18	ENSMUSG00000029125	ENSMUST00000031008	0.569	0.177	0.78	0.001	0.001	0.046		0.33	0.113	0.627	0.027	0.023	0.138
0.798346	AC093366.1	ENSMUSG00000085437	ENSMUST00000153552	0	0.457	0.999	0.056	0.006	0		0.031	0.156	0.921	0.096	0.07	0.102
0.798346	AC093366.1	ENSMUSG00000085437	ENSMUST00000144750	0	0.859	0.073	0.082	0.02	0.001		0.031	0.369	0.151	0.097	0.075	0.103
0.798175	Fam78a	ENSMUSG00000050592	ENSMUST00000139629	0.128	0.001	0.731	0.015	0.025	0.23		0.219	0.021	0.572	0.079	0.078	0.263
0.798175	Fam78a	ENSMUSG00000050592	ENSMUST00000137680	0.951	0.988	0.002	0.017	0.004	0.001		0.585	0.449	0.071	0.077	0.049	0.103
0.798175	Fam78a	ENSMUSG00000050592	ENSMUST00000056406	0.056	0	0.534	0.049	0.125	0.418		0.132	0.005	0.461	0.099	0.166	0.366
0.794454	Ypel3	ENSMUSG00000042675	ENSMUST00000106356	0.614	0.008	0.031	0.023	0.054	0.456		0.352	0.039	0.105	0.067	0.092	0.397
0.794454	Ypel3	ENSMUSG00000042675	ENSMUST00000038614	0.182	0.149	0.931	0.006	0.001	0.013		0.222	0.106	0.829	0.083	0.023	0.112
0.79413	Pdf	ENSMUSG00000078931	ENSMUST00000154271	0	0.114	0	0.998	0.984	0		0.031	0.094	0.069	0.485	0.487	0.102
0.79413	Pdf	ENSMUSG00000078931	ENSMUST00000055316	0.39	0.001	0.169	0.001	0.026	0.627		0.272	0.021	0.223	0.027	0.08	0.513
0.792596	Sez6l2	ENSMUSG00000030683	ENSMUST00000123117	0	0.001	0	0.999	1	0.036		0.031	0.021	0.069	0.485	0.495	0.13
0.792596	Sez6l2	ENSMUSG00000030683	ENSMUST00000106335	0.477	0.005	0.228	0.001	0.007	0.446		0.287	0.022	0.265	0.027	0.077	0.388
0.792596	Sez6l2	ENSMUSG00000030683	ENSMUST00000106333	0.696	0.003	0.062	0.002	0.014	0.572		0.397	0.028	0.14	0.038	0.087	0.48
0.792596	Sez6l2	ENSMUSG00000030683	ENSMUST00000106332	0.002	0	0.01	0.952	0.969	0.518		0.037	0.005	0.081	0.46	0.479	0.449
0.791165	Sympk	ENSMUSG00000023118	ENSMUST00000148861	0.983	0.999	0.01	0.003	0	0.011		0.609	0.456	0.081	0.052	0.015	0.111
0.791165	Sympk	ENSMUSG00000023118	ENSMUST00000146903	0.947	0.426	0.066	0.002	0.001	0.213		0.582	0.153	0.144	0.038	0.023	0.251
0.791165	Sympk	ENSMUSG00000023118	ENSMUST00000023882	0.087	0.001	0.428	0.004	0.06	0.538		0.175	0.021	0.418	0.076	0.094	0.468
0.790682	Jmjd4	ENSMUSG00000036819	ENSMUST00000147163	0.088	0.005	0.917	0.001	0.01	0.14		0.177	0.022	0.81	0.027	0.07	0.211
0.790682	Jmjd4	ENSMUSG00000036819	ENSMUST00000108777	0.001	0	0.24	0.932	0.9	0.101		0.034	0.005	0.273	0.449	0.441	0.182
0.790682	Jmjd4	ENSMUSG00000036819	ENSMUST00000045279	0.545	0.946	0.253	0.003	0.003	0.004		0.318	0.422	0.283	0.052	0.039	0.105
0.790014	Ppil2	ENSMUSG00000022771	ENSMUST00000156521	0	0	0.553	0.946	0.948	0.009		0.031	0.005	0.466	0.457	0.467	0.109
0.790014	Ppil2	ENSMUSG00000022771	ENSMUST00000115721	0.56	0.008	0.154	0.003	0.016	0.457		0.326	0.039	0.214	0.052	0.082	0.398
0.790014	Ppil2	ENSMUSG00000022771	ENSMUST00000023455	0.337	0	0.133	0.002	0.023	0.634		0.265	0.005	0.204	0.038	0.076	0.525
0.789666	Stx4a	ENSMUSG00000030805	ENSMUST00000156537	0.041	0.001	0.051	0.259	0.762	0.285		0.112	0.021	0.128	0.155	0.368	0.298
0.789666	Stx4a	ENSMUSG00000030805	ENSMUST00000152310	0.762	0.04	0.294	0.001	0.002	0.311		0.443	0.074	0.316	0.027	0.031	0.31
0.789666	Stx4a	ENSMUSG00000030805	ENSMUST00000142849	0.006	0.195	0	0.991	0.88	0.011		0.05	0.121	0.069	0.481	0.43	0.111
0.789666	Stx4a	ENSMUSG00000030805	ENSMUST00000138294	0.001	0.978	0.035	0.336	0.001	0		0.034	0.442	0.11	0.181	0.023	0.102
0.789666	Stx4a	ENSMUSG00000030805	ENSMUST00000123180	0.786	0.126	0.044	0.027	0.034	0.155		0.461	0.099	0.12	0.073	0.084	0.218
0.789666	Stx4a	ENSMUSG00000030805	ENSMUST00000121705	0.59	0.025	0.084	0.049	0.047	0.192		0.341	0.046	0.163	0.099	0.089	0.237
0.789666	Stx4a	ENSMUSG00000030805	ENSMUST00000033075	0.252	0	0.292	0.003	0.058	0.567		0.228	0.005	0.315	0.052	0.093	0.481
0.78893	Nek6	ENSMUSG00000026749	ENSMUST00000112902	0.754	0.035	0.134	0.001	0.002	0.301		0.438	0.063	0.204	0.027	0.031	0.306
0.78893	Nek6	ENSMUSG00000026749	ENSMUST00000112895	0.001	0.003	0.941	0.099	0.065	0.007		0.034	0.028	0.842	0.112	0.097	0.108
0.78893	Nek6	ENSMUSG00000026749	ENSMUST00000054234	0.784	0.029	0.218	0.001	0.003	0.25		0.459	0.057	0.258	0.027	0.039	0.277
0.787984	AL646020.3	ENSMUSG00000086839	ENSMUST00000155498	0.001	0.353	0.844	0.247	0.005	0		0.034	0.154	0.711	0.155	0.059	0.102
0.787984	AL646020.3	ENSMUSG00000086839	ENSMUST00000127488	0.657	0.998	0	0.098	0.002	0.002		0.372	0.455	0.069	0.111	0.031	0.104
0.787984	AL646020.3	ENSMUSG00000086839	ENSMUST00000124274	0.74	0.253	0.007	0.009	0.007	0.065		0.428	0.133	0.077	0.074	0.077	0.153
0.786522	Gpr137c	ENSMUSG00000049092	ENSMUST00000147957	0.829	0.968	0.182	0.001	0.002	0.012		0.493	0.436	0.234	0.027	0.031	0.112
0.786522	Gpr137c	ENSMUSG00000049092	ENSMUST00000146150	0.104	0.004	0.681	0.001	0.016	0.36		0.203	0.027	0.529	0.027	0.082	0.325
0.786522	Gpr137c	ENSMUSG00000049092	ENSMUST00000100682	0	0.005	0.005	0.835	0.62	0.041		0.031	0.022	0.075	0.399	0.295	0.134
0.785975	Recql5	ENSMUSG00000020752	ENSMUST00000136774	0.962	0.939	0.009	0.008	0.002	0.036		0.593	0.418	0.08	0.079	0.031	0.13
0.785975	Recql5	ENSMUSG00000020752	ENSMUST00000021097	0.096	0.001	0.732	0.001	0.037	0.399		0.192	0.021	0.573	0.027	0.084	0.354
0.785329	AL831776.1	ENSMUSG00000084828	ENSMUST00000149677	0	0.003	0.731	0.837	0.819	0		0.031	0.028	0.572	0.4	0.398	0.102
0.785329	AL831776.1	ENSMUSG00000084828	ENSMUST00000146909	0.46	0.913	0.864	0.001	0	0.002		0.282	0.402	0.738	0.027	0.015	0.104
0.785329	AL831776.1	ENSMUSG00000084828	ENSMUST00000127015	0.001	1	0.014	0.295	0.001	0		0.034	0.457	0.086	0.164	0.023	0.102
0.784278	Foxp3	ENSMUSG00000039521	ENSMUST00000115739	0.014	0.95	0	0.317	0.072	0.029		0.074	0.425	0.069	0.173	0.107	0.125
0.784278	Foxp3	ENSMUSG00000039521	ENSMUST00000045566	0.005	0.606	0.915	0.001	0.001	0.001		0.046	0.225	0.807	0.027	0.023	0.103
0.783734	AC161516.1	ENSMUSG00000087261	ENSMUST00000143945	0.931	0.922	0.043	0.005	0	0.015		0.569	0.407	0.119	0.082	0.015	0.114
0.783734	AC161516.1	ENSMUSG00000087261	ENSMUST00000140578	0.171	0.883	0.924	0	0.001	0.001		0.225	0.384	0.82	0.019	0.023	0.103
0.782982	Gnas	ENSMUSG00000027523	ENSMUST00000148640	0.008	0.002	0.523	0.016	0.293	0.246		0.056	0.032	0.459	0.077	0.199	0.274
0.782982	Gnas	ENSMUSG00000027523	ENSMUST00000109087	0.112	0	0.394	0	0.028	0.706		0.212	0.005	0.398	0.019	0.083	0.625
0.782982	Gnas	ENSMUSG00000027523	ENSMUST00000109083	0.131	0	0.439	0.001	0.013	0.58		0.219	0.005	0.425	0.027	0.086	0.48
0.782982	Gnas	ENSMUSG00000027523	ENSMUST00000087871	0.637	1	0	0.027	0.002	0		0.362	0.457	0.069	0.073	0.031	0.102
0.781045	AC115033.2	ENSMUSG00000087221	ENSMUST00000155191	0.657	0.056	0.041	0.016	0.082	0.155		0.372	0.09	0.117	0.077	0.128	0.218
0.781045	AC115033.2	ENSMUSG00000087221	ENSMUST00000149906	0	0.009	0.378	0.96	0.688	0.003		0.031	0.049	0.387	0.464	0.33	0.105
0.781045	AC115033.2	ENSMUSG00000087221	ENSMUST00000143717	0	0.064	0	1	0.991	0		0.031	0.092	0.069	0.486	0.491	0.102
0.781045	AC115033.2	ENSMUSG00000087221	ENSMUST00000140003	0.915	0.209	0.016	0.057	0.006	0.059		0.557	0.125	0.088	0.096	0.07	0.149
0.779506	Atp6v0b	ENSMUSG00000033379	ENSMUST00000152356	0.541	0.019	0.279	0.001	0.005	0.331		0.316	0.034	0.304	0.027	0.059	0.316
0.779506	Atp6v0b	ENSMUSG00000033379	ENSMUST00000150204	0.34	0.153	0.381	0.005	0.002	0.037		0.265	0.107	0.389	0.082	0.031	0.131
0.779506	Atp6v0b	ENSMUSG00000033379	ENSMUST00000147845	0.915	0.316	0.071	0.001	0.001	0.178		0.557	0.147	0.149	0.027	0.023	0.23
0.779506	Atp6v0b	ENSMUSG00000033379	ENSMUST00000133530	0.969	0.986	0.056	0.02	0.001	0.007		0.598	0.448	0.133	0.072	0.023	0.108
0.779506	Atp6v0b	ENSMUSG00000033379	ENSMUST00000036380	0.041	0	0.37	0.057	0.489	0.426		0.112	0.005	0.381	0.096	0.232	0.371
0.77784	1700034H15Rik	ENSMUSG00000055833	ENSMUST00000154116	0	0.004	0.015	0.989	0.997	0.01		0.031	0.027	0.087	0.48	0.494	0.11
0.77784	1700034H15Rik	ENSMUSG00000055833	ENSMUST00000139827	0.363	0.003	0.215	0.001	0.007	0.601		0.269	0.028	0.256	0.027	0.077	0.486
0.77784	1700034H15Rik	ENSMUSG00000055833	ENSMUST00000069573	0.025	0.024	0.113	0.236	0.031	0.001		0.104	0.043	0.189	0.156	0.084	0.103
0.777399	AC167245.2	ENSMUSG00000084876	ENSMUST00000131314	0	0.001	0.671	0.993	0.58	0		0.031	0.021	0.521	0.482	0.275	0.102
0.777399	AC167245.2	ENSMUSG00000084876	ENSMUST00000124118	0.446	0.89	0.974	0.001	0	0		0.279	0.388	0.887	0.027	0.015	0.102
0.775694	AI413582	ENSMUSG00000062753	ENSMUST00000154473	0.579	0.002	0.045	0.01	0.084	0.524		0.336	0.032	0.121	0.071	0.131	0.454
0.775694	AI413582	ENSMUSG00000062753	ENSMUST00000080190	0.02	0.001	0.9	0.013	0.045	0.053		0.091	0.021	0.787	0.077	0.088	0.144
0.77545	AL929076.4	ENSMUSG00000086555	ENSMUST00000134679	0.001	0	0.651	0.786	0.539	0.021		0.034	0.005	0.505	0.373	0.257	0.119
0.77545	AL929076.4	ENSMUSG00000086555	ENSMUST00000124555	0.552	0.999	0.007	0.039	0	0		0.322	0.456	0.077	0.102	0.015	0.102
0.774164	Mark2	ENSMUSG00000024969	ENSMUST00000051711	0	0.001	0.044	0.931	0.658	0.061		0.031	0.021	0.12	0.449	0.315	0.15
0.774164	Mark2	ENSMUSG00000024969	ENSMUST00000032557	0.96	0.59	0.039	0.003	0.001	0.16		0.592	0.215	0.114	0.052	0.023	0.221
0.772531	Tmem224	ENSMUSG00000046456	ENSMUST00000086364	0.282	0.001	0.004	0.919	0.838	0.182		0.247	0.021	0.074	0.442	0.408	0.232
0.772531	Tmem224	ENSMUSG00000046456	ENSMUST00000086363	0.98	0.954	0.016	0.004	0	0.014		0.607	0.427	0.088	0.076	0.015	0.113
0.772458	Gas2l1	ENSMUSG00000034201	ENSMUST00000151936	0.327	0	0.35	0.001	0.014	0.533		0.263	0.005	0.364	0.027	0.087	0.462
0.772458	Gas2l1	ENSMUSG00000034201	ENSMUST00000122886	0.01	0	0.01	0.995	0.967	0.026		0.062	0.005	0.081	0.483	0.478	0.123
0.772458	Gas2l1	ENSMUSG00000034201	ENSMUST00000109895	0.789	0.026	0.104	0.003	0.003	0.336		0.463	0.048	0.181	0.052	0.039	0.317
0.769556	AC117577.1	ENSMUSG00000085185	ENSMUST00000148704	0	0.003	0.327	0.985	0.963	0		0.031	0.028	0.344	0.478	0.475	0.102
0.769556	AC117577.1	ENSMUSG00000085185	ENSMUST00000137883	0	0.002	0.983	0.129	0.033	0.001		0.031	0.032	0.899	0.116	0.084	0.103
0.769291	Lrwd1	ENSMUSG00000029703	ENSMUST00000142272	0.895	0.798	0.141	0	0.002	0.028		0.542	0.334	0.208	0.019	0.031	0.124
0.769291	Lrwd1	ENSMUSG00000029703	ENSMUST00000139908	0.982	0.992	0.001	0.133	0.003	0		0.608	0.451	0.07	0.115	0.039	0.102
0.769291	Lrwd1	ENSMUSG00000029703	ENSMUST00000006301	0.21	0.001	0.161	0.01	0.138	0.657		0.212	0.021	0.218	0.071	0.179	0.556
0.766525	Pkp4	ENSMUSG00000026991	ENSMUST00000151452	0.755	0.564	0.052	0.052	0.002	0.069		0.438	0.198	0.129	0.097	0.031	0.156
0.766525	Pkp4	ENSMUSG00000026991	ENSMUST00000138516	0.029	0	0.004	0.454	0.855	0.458		0.11	0.005	0.074	0.22	0.417	0.399
0.766525	Pkp4	ENSMUSG00000026991	ENSMUST00000102754	0	0	0.011	0.959	0.977	0.417		0.031	0.005	0.082	0.464	0.483	0.365
0.766323	Gins2	ENSMUSG00000031821	ENSMUST00000146526	0.842	0.796	0.008	0.114	0.007	0.006		0.502	0.333	0.078	0.116	0.077	0.107
0.766323	Gins2	ENSMUSG00000031821	ENSMUST00000126094	0.017	1	0	0.071	0.012	0		0.083	0.457	0.069	0.092	0.081	0.102
0.766323	Gins2	ENSMUSG00000031821	ENSMUST00000034278	0.001	0	0.555	0.439	0.809	0.041		0.034	0.005	0.466	0.217	0.392	0.134
0.765968	Pcbp2	ENSMUSG00000056851	ENSMUST00000078404	0.07	0.046	0.907	0.011	0.004	0.038		0.145	0.083	0.797	0.072	0.049	0.132
0.765968	Pcbp2	ENSMUSG00000056851	ENSMUST00000077037	0.21	0.001	0.06	0.068	0.422	0.548		0.212	0.021	0.137	0.092	0.204	0.477
0.76592	Psmb7	ENSMUSG00000026750	ENSMUST00000151981	0	0	0.773	0.969	0.959	0.007		0.031	0.005	0.619	0.469	0.473	0.108
0.76592	Psmb7	ENSMUSG00000026750	ENSMUST00000028083	0.245	0.005	0.199	0.003	0.018	0.448		0.224	0.022	0.246	0.052	0.077	0.39
0.765554	RP23-313J14.1	ENSMUSG00000075410	ENSMUST00000156088	0.001	0	0.005	0.987	0.905	0.051		0.034	0.005	0.075	0.479	0.444	0.142
0.765554	RP23-313J14.1	ENSMUSG00000075410	ENSMUST00000148484	0	0.333	0.335	0.293	0.329	0.001		0.031	0.151	0.351	0.163	0.192	0.103
0.765554	RP23-313J14.1	ENSMUSG00000075410	ENSMUST00000116318	0.842	0.094	0.05	0.009	0.003	0.314		0.502	0.095	0.127	0.074	0.039	0.311
0.765554	RP23-313J14.1	ENSMUSG00000075410	ENSMUST00000106381	0.298	0.01	0.418	0.087	0.002	0.02		0.256	0.05	0.412	0.102	0.031	0.118
0.765554	RP23-313J14.1	ENSMUSG00000075410	ENSMUST00000100197	0.035	0.989	0	1	0.049	0		0.111	0.45	0.069	0.486	0.091	0.102
0.765098	Mars	ENSMUSG00000040354	ENSMUST00000145275	0.828	0.049	0.068	0.002	0.005	0.246		0.492	0.086	0.146	0.038	0.059	0.274
0.765098	Mars	ENSMUSG00000040354	ENSMUST00000134778	0.885	0.705	0.116	0.01	0.001	0.061		0.535	0.281	0.192	0.071	0.023	0.15
0.765098	Mars	ENSMUSG00000040354	ENSMUST00000037290	0.001	0	0.74	0.311	0.689	0.125		0.034	0.005	0.581	0.17	0.33	0.201
0.762572	AC093451.1	ENSMUSG00000084808	ENSMUST00000143719	0.547	0.986	0.027	0.381	0.001	0		0.319	0.448	0.101	0.199	0.023	0.102
0.762572	AC093451.1	ENSMUSG00000084808	ENSMUST00000127301	0.001	0	0.703	0.122	0.665	0.144		0.034	0.005	0.546	0.116	0.318	0.213
0.762312	AL670236.2	ENSMUSG00000084845	ENSMUST00000153667	0	0.004	0.339	0.816	0.746	0.022		0.031	0.027	0.355	0.389	0.359	0.119
0.762312	AL670236.2	ENSMUSG00000084845	ENSMUST00000127188	0.915	0.135	0.027	0.005	0.001	0.257		0.557	0.102	0.101	0.082	0.023	0.282
0.760853	AC140312.1	ENSMUSG00000085362	ENSMUST00000146883	0.943	0.704	0.006	0.002	0.001	0.036		0.579	0.281	0.076	0.038	0.023	0.13
0.760853	AC140312.1	ENSMUSG00000085362	ENSMUST00000136458	0	0.071	0	0.45	0.971	0.015		0.031	0.089	0.069	0.219	0.48	0.114
0.760202	Slc7a10	ENSMUSG00000030495	ENSMUST00000146959	0.396	0.637	0.001	0.85	0.124	0.001		0.272	0.243	0.07	0.406	0.165	0.103
0.760202	Slc7a10	ENSMUSG00000030495	ENSMUST00000131048	0.022	0.554	0.062	0.313	0.003	0		0.097	0.191	0.14	0.171	0.039	0.102
0.760202	Slc7a10	ENSMUSG00000030495	ENSMUST00000001854	0.477	0.184	0.831	0	0.001	0.064		0.287	0.116	0.694	0.019	0.023	0.152
0.759763	Gmppb	ENSMUSG00000070284	ENSMUST00000137284	0.542	0.011	0.37	0.001	0.003	0.4		0.317	0.047	0.381	0.027	0.039	0.355
0.759763	Gmppb	ENSMUSG00000070284	ENSMUST00000112295	0.755	0.032	0.058	0.003	0.009	0.453		0.438	0.061	0.135	0.052	0.071	0.394
0.759763	Gmppb	ENSMUSG00000070284	ENSMUST00000047947	0.03	0.01	0.899	0.001	0.009	0.1		0.11	0.05	0.786	0.027	0.071	0.181
0.759216	Fzr1	ENSMUSG00000020235	ENSMUST00000140901	0.659	0.025	0.281	0	0.001	0.408		0.373	0.046	0.306	0.019	0.023	0.359
0.759216	Fzr1	ENSMUSG00000020235	ENSMUST00000118812	0	0	0.133	0.967	0.973	0.086		0.031	0.005	0.204	0.468	0.481	0.17
0.759216	Fzr1	ENSMUSG00000020235	ENSMUST00000020457	0.256	0.001	0.222	0.002	0.019	0.599		0.23	0.021	0.261	0.038	0.076	0.485
0.758431	Rbl2	ENSMUSG00000031666	ENSMUST00000130336	0.682	0.999	0.005	0.065	0.002	0.001		0.388	0.456	0.075	0.093	0.031	0.103
0.758431	Rbl2	ENSMUSG00000031666	ENSMUST00000034091	0.018	0	0.416	0.029	0.355	0.574		0.086	0.005	0.411	0.078	0.191	0.48
0.757423	Syp	ENSMUSG00000031144	ENSMUST00000150572	0	0	0.355	1	0.993	0.001		0.031	0.005	0.369	0.486	0.492	0.103
0.757423	Syp	ENSMUSG00000031144	ENSMUST00000033484	0.33	0.001	0.476	0	0.01	0.511		0.264	0.021	0.444	0.019	0.07	0.447
0.75721	Hars2	ENSMUSG00000019143	ENSMUST00000152954	0.208	0.001	0.381	0.004	0.016	0.457		0.212	0.021	0.389	0.076	0.082	0.398
0.75721	Hars2	ENSMUSG00000019143	ENSMUST00000124204	0.947	0.827	0.038	0.002	0	0.115		0.582	0.351	0.113	0.038	0.015	0.193
0.75721	Hars2	ENSMUSG00000019143	ENSMUST00000019287	0.03	0.001	0.724	0.013	0.345	0.236		0.11	0.021	0.565	0.077	0.191	0.267
0.756991	1500012F01Rik	ENSMUSG00000074578	ENSMUST00000143587	0.856	0.989	0.811	0.001	0	0		0.513	0.45	0.667	0.027	0.015	0.102
0.756991	1500012F01Rik	ENSMUSG00000074578	ENSMUST00000136378	0.017	1	0	0.071	0.012	0		0.083	0.457	0.069	0.092	0.081	0.102
0.756991	1500012F01Rik	ENSMUSG00000074578	ENSMUST00000125674	0.958	0.94	0.049	0.001	0	0.025		0.59	0.418	0.125	0.027	0.015	0.122
0.756991	1500012F01Rik	ENSMUSG00000074578	ENSMUST00000099074	0.118	0.002	0.19	0.006	0.083	0.494		0.216	0.032	0.24	0.083	0.129	0.438
0.754831	AL627314.1	ENSMUSG00000086322	ENSMUST00000143448	0.992	0.998	0.006	0.003	0	0.001		0.616	0.455	0.076	0.052	0.015	0.103
0.754831	AL627314.1	ENSMUSG00000086322	ENSMUST00000134320	0	0.927	0.006	1	0.244	0		0.031	0.41	0.076	0.486	0.208	0.102
0.752653	Atp5j	ENSMUSG00000022890	ENSMUST00000155956	0	0.004	0.117	0.95	0.976	0.001		0.031	0.027	0.193	0.459	0.482	0.103
0.752653	Atp5j	ENSMUSG00000022890	ENSMUST00000023608	0.229	0.002	0.632	0	0.004	0.387		0.216	0.032	0.495	0.019	0.049	0.346
0.752076	Meg3	ENSMUSG00000021268	ENSMUST00000146701	0.982	0.983	0.04	0.007	0	0.024		0.608	0.446	0.116	0.083	0.015	0.121
0.752076	Meg3	ENSMUSG00000021268	ENSMUST00000143272	0.001	0.304	0.616	0.042	0.048	0.005		0.034	0.143	0.487	0.104	0.09	0.106
0.752076	Meg3	ENSMUSG00000021268	ENSMUST00000129245	0.977	0.974	0.035	0.009	0.001	0.034		0.605	0.44	0.11	0.074	0.023	0.129
0.751662	AC113504.2	ENSMUSG00000087336	ENSMUST00000137257	0.029	0.424	0.839	0.002	0	0.001		0.11	0.153	0.704	0.038	0.015	0.103
0.751662	AC113504.2	ENSMUSG00000087336	ENSMUST00000124914	0.84	0.045	0.01	0.029	0.018	0.153		0.501	0.082	0.081	0.078	0.077	0.216
0.751109	Nsun5	ENSMUSG00000000916	ENSMUST00000127746	0	0.108	0.056	1	0.851	0		0.031	0.095	0.133	0.486	0.415	0.102
0.751109	Nsun5	ENSMUSG00000000916	ENSMUST00000124453	0.57	0.002	0.284	0.001	0.007	0.405		0.331	0.032	0.308	0.027	0.077	0.358
0.751109	Nsun5	ENSMUSG00000000916	ENSMUST00000000940	0.672	0.003	0.196	0.001	0.003	0.429		0.381	0.028	0.244	0.027	0.039	0.373
0.751035	AC158658.4	ENSMUSG00000086212	ENSMUST00000154820	0.643	0.901	0.777	0.001	0	0.007		0.364	0.395	0.623	0.027	0.015	0.108
0.751035	AC158658.4	ENSMUSG00000086212	ENSMUST00000144232	0.108	0	0.149	0.04	0.329	0.64		0.207	0.005	0.212	0.103	0.192	0.534
0.751035	AC158658.4	ENSMUSG00000086212	ENSMUST00000139185	0.385	0.005	0.531	0.001	0.003	0.299		0.271	0.022	0.46	0.027	0.039	0.305
0.750766	Fpgs	ENSMUSG00000009566	ENSMUST00000149491	0.727	0.999	0.002	0.06	0.002	0.001		0.418	0.456	0.071	0.095	0.031	0.103
0.750766	Fpgs	ENSMUSG00000009566	ENSMUST00000132327	0.003	0.202	0	0.891	0.865	0.045		0.04	0.124	0.069	0.428	0.422	0.137
0.750766	Fpgs	ENSMUSG00000009566	ENSMUST00000130164	0.204	0.346	0.001	0.643	0.368	0.023		0.213	0.153	0.07	0.3	0.192	0.12
0.750766	Fpgs	ENSMUSG00000009566	ENSMUST00000123171	0.014	0.95	0	0.317	0.072	0.029		0.074	0.425	0.069	0.173	0.107	0.125
0.750766	Fpgs	ENSMUSG00000009566	ENSMUST00000113253	0	0.859	0.073	0.082	0.02	0.001		0.031	0.369	0.151	0.097	0.075	0.103
0.750766	Fpgs	ENSMUSG00000009566	ENSMUST00000028148	0	0	0.079	0.249	0.86	0.353		0.031	0.005	0.157	0.155	0.42	0.322
0.750473	2210012G02Rik	ENSMUSG00000028619	ENSMUST00000058585	0.066	0.002	0.002	0.93	0.877	0.094		0.143	0.032	0.071	0.448	0.429	0.177
0.750473	2210012G02Rik	ENSMUSG00000028619	ENSMUST00000057043	0.136	0	0.636	0	0.03	0.51		0.218	0.005	0.497	0.019	0.084	0.446
0.749403	Fry	ENSMUSG00000056602	ENSMUST00000087204	0.008	0	0.646	0.086	0.594	0.289		0.056	0.005	0.502	0.1	0.282	0.3
0.749403	Fry	ENSMUSG00000056602	ENSMUST00000052630	0.934	0.902	0.288	0	0	0.035		0.572	0.395	0.311	0.019	0.015	0.13
0.748387	Rundc3a	ENSMUSG00000006575	ENSMUST00000142157	0	0.007	0.712	0.186	0.117	0.014		0.031	0.024	0.554	0.155	0.157	0.113
0.748387	Rundc3a	ENSMUSG00000006575	ENSMUST00000128331	0.916	0.507	0.114	0.001	0	0.093		0.558	0.164	0.19	0.027	0.015	0.176
0.748387	Rundc3a	ENSMUSG00000006575	ENSMUST00000006750	0.937	0.399	0.044	0.002	0.001	0.256		0.574	0.153	0.12	0.038	0.023	0.281
0.747755	AC132389.1	ENSMUSG00000087169	ENSMUST00000144107	0.489	0.984	0.044	0.449	0.001	0		0.292	0.446	0.12	0.219	0.023	0.102
0.747755	AC132389.1	ENSMUSG00000087169	ENSMUST00000134608	0	0	0	1	0.999	0		0.031	0.005	0.069	0.486	0.495	0.102
0.747753	Elmo2	ENSMUSG00000017670	ENSMUST00000148643	0.954	0.628	0.068	0.002	0	0.113		0.587	0.238	0.146	0.038	0.015	0.192
0.747753	Elmo2	ENSMUSG00000017670	ENSMUST00000103091	0.84	0.228	0.303	0.001	0.001	0.171		0.501	0.128	0.324	0.027	0.023	0.227
0.747753	Elmo2	ENSMUSG00000017670	ENSMUST00000094329	0.035	0	0.793	0.005	0.096	0.295		0.111	0.005	0.643	0.082	0.144	0.303
0.746984	Lrrtm3	ENSMUSG00000042846	ENSMUST00000148712	0.822	0.336	0.017	0.028	0.01	0.098		0.487	0.152	0.089	0.075	0.07	0.18
0.746984	Lrrtm3	ENSMUSG00000042846	ENSMUST00000131945	0.331	0	0.13	0.008	0.061	0.562		0.264	0.005	0.202	0.079	0.095	0.483
0.746984	Lrrtm3	ENSMUSG00000042846	ENSMUST00000105439	0.062	0	0.18	0.112	0.382	0.537		0.139	0.005	0.232	0.116	0.193	0.467
0.746984	Lrrtm3	ENSMUSG00000042846	ENSMUST00000051615	0.001	0	0.136	0.951	0.973	0.151		0.034	0.005	0.205	0.459	0.481	0.215
0.746114	AC151602.2	ENSMUSG00000085214	ENSMUST00000148383	0.984	0.999	0.003	0.003	0	0.006		0.61	0.456	0.072	0.052	0.015	0.107
0.746114	AC151602.2	ENSMUSG00000085214	ENSMUST00000145208	0.201	0.999	0.072	0.076	0	0		0.214	0.456	0.15	0.092	0.015	0.102
0.746114	AC151602.2	ENSMUSG00000085214	ENSMUST00000142260	0.445	0.008	0.737	0.001	0.004	0.177		0.279	0.039	0.578	0.027	0.049	0.229
0.746114	AC151602.2	ENSMUSG00000085214	ENSMUST00000130094	0.453	0.999	0.129	0.004	0.001	0.004		0.28	0.456	0.201	0.076	0.023	0.105
0.745754	Dgkz	ENSMUSG00000040479	ENSMUST00000142231	0.874	0.335	0.083	0.008	0.002	0.11		0.526	0.152	0.162	0.079	0.031	0.189
0.745754	Dgkz	ENSMUSG00000040479	ENSMUST00000134103	0.99	0.998	0.004	0.012	0	0.009		0.615	0.455	0.074	0.075	0.015	0.109
0.745754	Dgkz	ENSMUSG00000040479	ENSMUST00000099709	0.51	0.113	0.79	0	0.001	0.087		0.301	0.094	0.64	0.019	0.023	0.171
0.745754	Dgkz	ENSMUSG00000040479	ENSMUST00000028667	0.736	0.007	0.05	0.002	0.005	0.459		0.425	0.024	0.127	0.038	0.059	0.4
0.744779	4732471D19Rik	ENSMUSG00000043183	ENSMUST00000123852	0.718	0.999	0.002	0.062	0.002	0.001		0.412	0.456	0.071	0.095	0.031	0.103
0.744779	4732471D19Rik	ENSMUSG00000043183	ENSMUST00000121401	0.016	0	0.577	0.115	0.429	0.358		0.08	0.005	0.472	0.116	0.206	0.324
0.744779	4732471D19Rik	ENSMUSG00000043183	ENSMUST00000068431	0.008	0.007	0.094	0.188	0.381	0.199		0.056	0.024	0.172	0.156	0.193	0.242
0.74404	BC003331	ENSMUSG00000006010	ENSMUST00000148389	0	0	0.375	1	0.991	0.001		0.031	0.005	0.385	0.486	0.491	0.103
0.74404	BC003331	ENSMUSG00000006010	ENSMUST00000111912	0.066	0.001	0.409	0.02	0.058	0.33		0.143	0.021	0.406	0.072	0.093	0.316
0.74404	BC003331	ENSMUSG00000006010	ENSMUST00000097547	0.193	0.001	0.349	0.002	0.044	0.522		0.217	0.021	0.363	0.038	0.087	0.452
0.74404	BC003331	ENSMUSG00000006010	ENSMUST00000097546	0.322	0.718	0.242	0.003	0.001	0.033		0.263	0.289	0.275	0.052	0.023	0.128
0.742059	Kidins220	ENSMUSG00000036333	ENSMUST00000110933	0	0	0.631	0.996	0.982	0.01		0.031	0.005	0.494	0.484	0.486	0.11
0.742059	Kidins220	ENSMUSG00000036333	ENSMUST00000085537	0.072	0	0.538	0.001	0.059	0.636		0.147	0.005	0.462	0.027	0.094	0.528
0.741606	Eno2	ENSMUSG00000004267	ENSMUST00000149652	0	0	0.286	0.918	0.951	0.039		0.031	0.005	0.31	0.442	0.469	0.133
0.741606	Eno2	ENSMUSG00000004267	ENSMUST00000125436	0.097	0	0.196	0.017	0.196	0.715		0.193	0.005	0.244	0.077	0.188	0.639
0.741606	Eno2	ENSMUSG00000004267	ENSMUST00000072856	0.036	0	0.842	0.001	0.016	0.356		0.111	0.005	0.708	0.027	0.082	0.323
0.741606	Eno2	ENSMUSG00000004267	ENSMUST00000004378	0.154	0.001	0.829	0	0.005	0.251		0.222	0.021	0.691	0.019	0.059	0.278
0.741478	Nrxn2	ENSMUSG00000033768	ENSMUST00000154580	0.877	0.704	0.009	0.013	0.004	0.053		0.529	0.281	0.08	0.077	0.049	0.144
0.741478	Nrxn2	ENSMUSG00000033768	ENSMUST00000113461	0.003	0.002	0.295	0.066	0.294	0.212		0.04	0.032	0.317	0.093	0.199	0.25
0.741478	Nrxn2	ENSMUSG00000033768	ENSMUST00000113458	0.926	0.409	0.032	0.009	0.001	0.211		0.566	0.153	0.107	0.074	0.023	0.25
0.741478	Nrxn2	ENSMUSG00000033768	ENSMUST00000073522	0.975	0.941	0.04	0.008	0.001	0.052		0.603	0.419	0.116	0.079	0.023	0.143
0.740493	Csmd2	ENSMUSG00000028804	ENSMUST00000129619	0.951	0.971	0.005	0.006	0.001	0.021		0.585	0.438	0.075	0.083	0.023	0.119
0.740493	Csmd2	ENSMUSG00000028804	ENSMUST00000128091	0.381	0	0.095	0.003	0.063	0.7		0.271	0.005	0.173	0.052	0.096	0.615
0.738826	Ssb	ENSMUSG00000068882	ENSMUST00000132603	0.848	0.431	0.047	0.036	0.004	0.129		0.507	0.153	0.123	0.097	0.049	0.204
0.738826	Ssb	ENSMUSG00000068882	ENSMUST00000132186	0.03	0	0.482	0.008	0.219	0.614		0.11	0.005	0.446	0.079	0.202	0.498
0.738826	Ssb	ENSMUSG00000068882	ENSMUST00000090852	0.211	0.059	0.904	0.001	0.002	0.073		0.212	0.091	0.793	0.027	0.031	0.16
0.737709	Nudcd3	ENSMUSG00000053838	ENSMUST00000109806	0.883	0.048	0.097	0.001	0.003	0.328		0.533	0.085	0.175	0.027	0.039	0.316
0.737709	Nudcd3	ENSMUSG00000053838	ENSMUST00000109805	0	0.005	0.731	0.561	0.522	0.034		0.031	0.022	0.572	0.254	0.249	0.129
0.737709	Nudcd3	ENSMUSG00000053838	ENSMUST00000066496	0.352	0.004	0.283	0	0.011	0.599		0.267	0.027	0.307	0.019	0.075	0.485
0.736222	Mark3	ENSMUSG00000007411	ENSMUST00000084953	0.124	0	0.251	0.002	0.09	0.74		0.218	0.005	0.282	0.038	0.139	0.68
0.736222	Mark3	ENSMUSG00000007411	ENSMUST00000075281	0.008	0	0.918	0.006	0.064	0.123		0.056	0.005	0.812	0.083	0.097	0.199
0.735817	Pmm2	ENSMUSG00000022711	ENSMUST00000143174	0	0.007	0.609	0.88	0.582	0.012		0.031	0.024	0.484	0.422	0.276	0.112
0.735817	Pmm2	ENSMUSG00000022711	ENSMUST00000023396	0.753	0.007	0.09	0.001	0.009	0.452		0.437	0.024	0.169	0.027	0.071	0.393
0.733825	Atp6v1g2	ENSMUSG00000024403	ENSMUST00000118384	0.006	0.001	0.005	0.921	0.687	0.108		0.05	0.021	0.075	0.443	0.329	0.188
0.733825	Atp6v1g2	ENSMUSG00000024403	ENSMUST00000068261	0.062	0	0.709	0.001	0.038	0.521		0.139	0.005	0.552	0.027	0.084	0.452
0.733701	Slc30a9	ENSMUSG00000029221	ENSMUST00000113676	0.138	0.001	0.711	0	0.016	0.443		0.219	0.021	0.553	0.019	0.082	0.385
0.733701	Slc30a9	ENSMUSG00000029221	ENSMUST00000031129	0	0	0.223	0.949	0.979	0.04		0.031	0.005	0.262	0.458	0.484	0.134
0.733528	Oraov1	ENSMUSG00000031072	ENSMUST00000128057	0.835	0.092	0.042	0.033	0.018	0.13		0.497	0.094	0.118	0.091	0.077	0.204
0.733528	Oraov1	ENSMUSG00000031072	ENSMUST00000105895	0.001	0	0.635	0.601	0.909	0.083		0.034	0.005	0.496	0.277	0.446	0.168
0.733528	Oraov1	ENSMUSG00000031072	ENSMUST00000033388	0.124	0	0.169	0.006	0.156	0.691		0.218	0.005	0.223	0.083	0.187	0.602
0.733308	Plek	ENSMUSG00000020120	ENSMUST00000102881	0.054	0	0.045	0.551	0.772	0.498		0.129	0.005	0.121	0.248	0.373	0.441
0.733308	Plek	ENSMUSG00000020120	ENSMUST00000020321	0.001	0	0.88	0.113	0.288	0.086		0.034	0.005	0.76	0.116	0.2	0.17
0.73269	Tspan4	ENSMUSG00000025511	ENSMUST00000130402	0	0	0.14	0.987	0.737	0.007		0.031	0.005	0.207	0.479	0.355	0.108
0.73269	Tspan4	ENSMUSG00000025511	ENSMUST00000117634	0.708	0.051	0.319	0	0.001	0.373		0.405	0.088	0.337	0.019	0.023	0.335
0.73269	Tspan4	ENSMUSG00000025511	ENSMUST00000026585	0.569	0.08	0.608	0.001	0.001	0.137		0.33	0.087	0.484	0.027	0.023	0.209
0.732218	Sp2	ENSMUSG00000018678	ENSMUST00000107626	0.664	0.006	0.077	0.001	0.004	0.415		0.376	0.02	0.155	0.027	0.049	0.364
0.732218	Sp2	ENSMUSG00000018678	ENSMUST00000107623	0	0	0.151	0.951	0.984	0.095		0.031	0.005	0.213	0.459	0.487	0.177
0.732059	Mtg1	ENSMUSG00000039018	ENSMUST00000155723	0.956	0.912	0.168	0	0	0.061		0.588	0.401	0.223	0.019	0.015	0.15
0.732059	Mtg1	ENSMUSG00000039018	ENSMUST00000036977	0.106	0	0.361	0.001	0.044	0.691		0.205	0.005	0.374	0.027	0.087	0.602
0.731713	Gin1	ENSMUSG00000026333	ENSMUST00000112844	0.052	0	0.665	0.004	0.087	0.388		0.126	0.005	0.517	0.076	0.136	0.347
0.731713	Gin1	ENSMUSG00000026333	ENSMUST00000112842	0.823	0.197	0.105	0.006	0.002	0.189		0.488	0.122	0.182	0.083	0.031	0.236
0.731713	Gin1	ENSMUSG00000026333	ENSMUST00000027571	0.004	0.001	0.018	0.94	0.902	0.028		0.043	0.021	0.09	0.453	0.442	0.124
0.730836	Dullard	ENSMUSG00000018559	ENSMUST00000152226	0.987	0.993	0.03	0.002	0	0.026		0.612	0.452	0.104	0.038	0.015	0.123
0.730836	Dullard	ENSMUSG00000018559	ENSMUST00000018703	0.294	0	0.143	0.003	0.036	0.659		0.254	0.005	0.209	0.052	0.084	0.559
0.730826	Ogt	ENSMUSG00000034160	ENSMUST00000150161	0.112	0	0.271	0.004	0.093	0.631		0.212	0.005	0.298	0.076	0.142	0.52
0.730826	Ogt	ENSMUSG00000034160	ENSMUST00000147635	0.123	0.005	0.429	0.01	0.061	0.299		0.218	0.022	0.419	0.071	0.095	0.305
0.730826	Ogt	ENSMUSG00000034160	ENSMUST00000119299	0	0	0.352	0.997	0.993	0.023		0.031	0.005	0.366	0.484	0.492	0.12
0.730826	Ogt	ENSMUSG00000034160	ENSMUST00000044475	0.112	0.001	0.483	0.001	0.02	0.526		0.212	0.021	0.447	0.027	0.075	0.456
0.730074	Rgs17	ENSMUSG00000019775	ENSMUST00000131996	0.032	0.003	0.84	0.001	0.029	0.225		0.111	0.028	0.706	0.027	0.084	0.259
0.730074	Rgs17	ENSMUSG00000019775	ENSMUST00000117676	0.887	0.464	0.072	0.015	0.001	0.019		0.536	0.157	0.15	0.079	0.023	0.117
0.72946	Eif2a	ENSMUSG00000027810	ENSMUST00000154219	0.456	0	0.05	0.011	0.047	0.617		0.281	0.005	0.127	0.072	0.089	0.501
0.72946	Eif2a	ENSMUSG00000027810	ENSMUST00000029387	0.021	0.002	0.885	0.008	0.041	0.134		0.094	0.032	0.767	0.079	0.085	0.207
0.729004	Nsmaf	ENSMUSG00000028245	ENSMUST00000156078	0.057	0	0.306	0.032	0.137	0.396		0.134	0.005	0.326	0.088	0.179	0.353
0.729004	Nsmaf	ENSMUSG00000028245	ENSMUST00000149015	0.77	0.02	0.111	0.001	0.008	0.417		0.449	0.034	0.188	0.027	0.075	0.365
0.729004	Nsmaf	ENSMUSG00000028245	ENSMUST00000098294	0.153	0.001	0.834	0.003	0.002	0.092		0.221	0.021	0.698	0.052	0.031	0.175
0.729004	Nsmaf	ENSMUSG00000028245	ENSMUST00000029910	0.001	0.001	0.275	0.845	0.934	0.032		0.034	0.021	0.301	0.404	0.46	0.127
0.728679	Ly6h	ENSMUSG00000022577	ENSMUST00000127095	0.872	0.341	0.006	0.062	0.012	0.097		0.525	0.153	0.076	0.095	0.081	0.179
0.728679	Ly6h	ENSMUSG00000022577	ENSMUST00000065417	0.004	0	0.016	0.915	0.934	0.29		0.043	0.005	0.088	0.44	0.46	0.3
0.728679	Ly6h	ENSMUSG00000022577	ENSMUST00000023241	0.628	0.017	0.053	0.027	0.019	0.275		0.358	0.034	0.13	0.073	0.076	0.292
0.728643	AC121499.1	ENSMUSG00000086393	ENSMUST00000144279	0.487	0.004	0.069	0.035	0.017	0.463		0.291	0.027	0.147	0.095	0.079	0.404
0.728643	AC121499.1	ENSMUSG00000086393	ENSMUST00000136600	0.098	0.017	0.933	0.001	0.004	0.107		0.194	0.034	0.832	0.027	0.049	0.187
0.727853	Cntn1	ENSMUSG00000055022	ENSMUST00000141187	0	0	0.006	0.999	0.939	0.006		0.031	0.005	0.076	0.485	0.462	0.107
0.727853	Cntn1	ENSMUSG00000055022	ENSMUST00000068378	0	0	0.432	0.965	0.976	0.103		0.031	0.005	0.421	0.467	0.482	0.184
0.727853	Cntn1	ENSMUSG00000055022	ENSMUST00000000109	0.012	0	0.681	0.028	0.252	0.466		0.068	0.005	0.529	0.075	0.208	0.408
0.727067	Med12	ENSMUSG00000079487	ENSMUST00000117203	0	0.074	0.136	0.904	0.96	0.004		0.031	0.087	0.205	0.434	0.474	0.105
0.727067	Med12	ENSMUSG00000079487	ENSMUST00000087948	0	0.082	0.923	0.963	0.034	0		0.031	0.087	0.818	0.466	0.084	0.102
0.726512	Plcb1	ENSMUSG00000051177	ENSMUST00000131552	0.886	0.922	0.2	0.003	0	0.016		0.535	0.407	0.247	0.052	0.015	0.115
0.726512	Plcb1	ENSMUSG00000051177	ENSMUST00000110116	0.1	0.001	0.7	0.001	0.011	0.343		0.197	0.021	0.544	0.027	0.075	0.319
0.726512	Plcb1	ENSMUSG00000051177	ENSMUST00000028719	0.054	0	0.571	0.003	0.094	0.564		0.129	0.005	0.47	0.052	0.143	0.482
0.725972	Ptges3	ENSMUSG00000071072	ENSMUST00000084771	0	0	0	1	1	0.004		0.031	0.005	0.069	0.486	0.495	0.105
0.725972	Ptges3	ENSMUSG00000071072	ENSMUST00000052798	0.333	0.016	0.284	0.003	0.006	0.338		0.264	0.033	0.308	0.052	0.07	0.318
0.723182	Tsc22d1	ENSMUSG00000022010	ENSMUST00000110888	0	0.003	0.004	0.98	0.756	0.009		0.031	0.028	0.074	0.475	0.365	0.109
0.723182	Tsc22d1	ENSMUSG00000022010	ENSMUST00000048371	0.096	0.001	0.458	0.003	0.046	0.499		0.192	0.021	0.435	0.052	0.089	0.441
0.723182	Tsc22d1	ENSMUSG00000022010	ENSMUST00000022587	0.218	0.001	0.315	0.001	0.024	0.561		0.213	0.021	0.334	0.027	0.077	0.483
0.722708	Shank2	ENSMUSG00000037541	ENSMUST00000146006	0.211	0	0.395	0	0.009	0.62		0.212	0.005	0.398	0.019	0.071	0.504
0.722708	Shank2	ENSMUSG00000037541	ENSMUST00000105900	0.975	1	0.326	0	0	0.003		0.603	0.457	0.343	0.019	0.015	0.105
0.722309	Tmem79	ENSMUSG00000001420	ENSMUST00000107552	0	0.082	0.923	0.963	0.034	0		0.031	0.087	0.818	0.466	0.084	0.102
0.722309	Tmem79	ENSMUSG00000001420	ENSMUST00000001456	0.707	0.786	0.576	0	0.001	0.048		0.405	0.327	0.472	0.019	0.023	0.14
0.72228	Rrp8	ENSMUSG00000030888	ENSMUST00000137902	0.74	1	0.001	0.057	0.002	0		0.428	0.457	0.07	0.096	0.031	0.102
0.72228	Rrp8	ENSMUSG00000030888	ENSMUST00000033179	0.095	0	0.487	0.007	0.059	0.498		0.19	0.005	0.448	0.083	0.094	0.441
0.722204	Ralyl	ENSMUSG00000039717	ENSMUST00000108372	0.003	0	0.272	0.764	0.931	0.249		0.04	0.005	0.298	0.362	0.458	0.276
0.722204	Ralyl	ENSMUSG00000039717	ENSMUST00000081617	0.302	0.031	0.841	0	0.002	0.141		0.257	0.06	0.707	0.019	0.031	0.211
0.722094	Stard9	ENSMUSG00000033705	ENSMUST00000154193	0.466	0.001	0.102	0.007	0.118	0.491		0.284	0.021	0.18	0.083	0.158	0.435
0.722094	Stard9	ENSMUSG00000033705	ENSMUST00000141917	0.603	0.013	0.09	0.006	0.034	0.381		0.347	0.039	0.169	0.083	0.084	0.341
0.722094	Stard9	ENSMUSG00000033705	ENSMUST00000140843	0.341	0.002	0.114	0.002	0.024	0.66		0.266	0.032	0.19	0.038	0.077	0.56
0.722094	Stard9	ENSMUSG00000033705	ENSMUST00000099504	0	0	0.04	0.984	0.994	0.213		0.031	0.005	0.116	0.477	0.492	0.251
0.722094	Stard9	ENSMUSG00000033705	ENSMUST00000070420	0.328	0.078	0.078	0.034	0.128	0.047		0.263	0.086	0.156	0.093	0.17	0.139
0.721967	Pdxdc1	ENSMUSG00000022680	ENSMUST00000154150	0.025	0	0.612	0.007	0.164	0.477		0.104	0.005	0.485	0.083	0.186	0.42
0.721967	Pdxdc1	ENSMUSG00000022680	ENSMUST00000144913	0.007	0	0.469	0.045	0.59	0.331		0.053	0.005	0.44	0.103	0.28	0.316
0.721967	Pdxdc1	ENSMUSG00000022680	ENSMUST00000115804	0	0	0.064	0.992	0.995	0.072		0.031	0.005	0.142	0.481	0.493	0.159
0.721967	Pdxdc1	ENSMUSG00000022680	ENSMUST00000023361	0.465	0.001	0.129	0.003	0.039	0.578		0.283	0.021	0.201	0.052	0.085	0.48
0.72183	Ncdn	ENSMUSG00000028833	ENSMUST00000127079	0	0	0.036	0.851	0.873	0.136		0.031	0.005	0.111	0.407	0.427	0.208
0.72183	Ncdn	ENSMUSG00000028833	ENSMUST00000030637	0.77	0.018	0.153	0.001	0.001	0.431		0.449	0.035	0.214	0.027	0.023	0.374
0.721302	Araf	ENSMUSG00000001127	ENSMUST00000152955	0.014	0.95	0	0.317	0.072	0.029		0.074	0.425	0.069	0.173	0.107	0.125
0.721302	Araf	ENSMUSG00000001127	ENSMUST00000150190	0.017	1	0	0.071	0.012	0		0.083	0.457	0.069	0.092	0.081	0.102
0.721302	Araf	ENSMUSG00000001127	ENSMUST00000136451	0.05	0.734	0	0.161	0.119	0.02		0.123	0.298	0.069	0.135	0.159	0.118
0.721302	Araf	ENSMUSG00000001127	ENSMUST00000120356	0.02	0	0.646	0.012	0.203	0.501		0.091	0.005	0.502	0.075	0.193	0.442
0.719491	Sgcg	ENSMUSG00000035296	ENSMUST00000129886	0.242	0.966	0.003	0.177	0.024	0.031		0.223	0.435	0.072	0.151	0.077	0.126
0.719491	Sgcg	ENSMUSG00000035296	ENSMUST00000121148	0	0.053	0	0.772	0.993	0.014		0.031	0.089	0.069	0.366	0.492	0.113
0.719491	Sgcg	ENSMUSG00000035296	ENSMUST00000077954	0.266	1	0.068	0.002	0	0		0.236	0.457	0.146	0.038	0.015	0.102
0.718829	Ccdc39	ENSMUSG00000027676	ENSMUST00000154577	0.094	0	0.36	0.048	0.07	0.325		0.188	0.005	0.373	0.1	0.103	0.315
0.718829	Ccdc39	ENSMUSG00000027676	ENSMUST00000135728	0.071	0.004	0.855	0.259	0.035	0.006		0.146	0.027	0.726	0.155	0.084	0.107
0.718829	Ccdc39	ENSMUSG00000027676	ENSMUST00000127844	0.386	0.002	0.036	0.093	0.12	0.508		0.271	0.032	0.111	0.108	0.16	0.446
0.718829	Ccdc39	ENSMUSG00000027676	ENSMUST00000125845	0.34	0.004	0.269	0.003	0.014	0.295		0.265	0.027	0.296	0.052	0.087	0.303
0.718829	Ccdc39	ENSMUSG00000027676	ENSMUST00000029222	0.026	0	0.202	0.084	0.637	0.532		0.107	0.005	0.248	0.099	0.304	0.461
0.718161	Kalrn	ENSMUSG00000061751	ENSMUST00000114973	0.763	0.117	0.239	0	0.001	0.242		0.444	0.095	0.273	0.019	0.023	0.271
0.718161	Kalrn	ENSMUSG00000061751	ENSMUST00000114961	0.015	0.051	0.025	0.044	0.054	0.029		0.077	0.088	0.099	0.103	0.092	0.125
0.718161	Kalrn	ENSMUSG00000061751	ENSMUST00000114960	0.184	0.001	0.288	0.001	0.01	0.568		0.221	0.021	0.311	0.027	0.07	0.481
0.718161	Kalrn	ENSMUSG00000061751	ENSMUST00000114953	0.199	0.003	0.274	0.001	0.008	0.606		0.214	0.028	0.3	0.027	0.075	0.491
0.718161	Kalrn	ENSMUSG00000061751	ENSMUST00000114948	0.991	0.982	0.025	0.003	0	0.024		0.615	0.445	0.099	0.052	0.015	0.121
0.71786	9530080O11Rik	ENSMUSG00000044125	ENSMUST00000143332	0	0	0.004	1	0.996	0.015		0.031	0.005	0.074	0.486	0.493	0.114
0.71786	9530080O11Rik	ENSMUSG00000044125	ENSMUST00000137239	0.009	0.077	0.598	0.005	0.02	0.105		0.059	0.086	0.479	0.082	0.075	0.185
0.71786	9530080O11Rik	ENSMUSG00000044125	ENSMUST00000049565	0.014	0.95	0	0.317	0.072	0.029		0.074	0.425	0.069	0.173	0.107	0.125
0.717555	AL713917.3	ENSMUSG00000085310	ENSMUST00000155828	0	0.058	0	1	0.99	0		0.031	0.09	0.069	0.486	0.49	0.102
0.717555	AL713917.3	ENSMUSG00000085310	ENSMUST00000129441	0.459	0.971	0.056	0.272	0.001	0		0.282	0.438	0.133	0.156	0.023	0.102
0.717104	Atxn7l1	ENSMUSG00000020564	ENSMUST00000126275	0.964	0.919	0.109	0.001	0	0.087		0.595	0.406	0.186	0.027	0.015	0.171
0.717104	Atxn7l1	ENSMUSG00000020564	ENSMUST00000125192	0.738	0.073	0.235	0	0.001	0.377		0.426	0.087	0.27	0.019	0.023	0.338
0.717104	Atxn7l1	ENSMUSG00000020564	ENSMUST00000035694	0.151	0.002	0.799	0	0.011	0.279		0.221	0.032	0.651	0.019	0.075	0.294
0.716519	AC155932.2	ENSMUSG00000085779	ENSMUST00000150782	0.946	0.824	0.022	0.023	0.002	0.067		0.581	0.349	0.095	0.067	0.031	0.155
0.716519	AC155932.2	ENSMUSG00000085779	ENSMUST00000129950	0	0.158	0.012	0.892	0.128	0		0.031	0.107	0.083	0.428	0.17	0.102
0.716519	AC155932.2	ENSMUSG00000085779	ENSMUST00000129834	0.734	0.999	0.001	0.059	0.002	0.001		0.423	0.456	0.07	0.096	0.031	0.103
0.715708	Mrps24	ENSMUSG00000020477	ENSMUST00000154330	0.147	0	0.539	0.001	0.056	0.525		0.22	0.005	0.462	0.027	0.093	0.455
0.715708	Mrps24	ENSMUSG00000020477	ENSMUST00000132874	0.654	1	0	0.021	0.001	0		0.37	0.457	0.069	0.07	0.023	0.102
0.715708	Mrps24	ENSMUSG00000020477	ENSMUST00000020770	0.454	0.004	0.293	0.001	0.006	0.442		0.28	0.027	0.315	0.027	0.07	0.384
0.715124	Pik3ca	ENSMUSG00000027665	ENSMUST00000108242	0.539	0.008	0.223	0.001	0.006	0.292		0.315	0.039	0.262	0.027	0.07	0.301
0.715124	Pik3ca	ENSMUSG00000027665	ENSMUST00000029201	0	0	0.484	0.974	0.982	0.054		0.031	0.005	0.447	0.472	0.486	0.145
0.714747	Capn12	ENSMUSG00000054083	ENSMUST00000066895	0.017	1	0	0.071	0.012	0		0.083	0.457	0.069	0.092	0.081	0.102
0.714747	Capn12	ENSMUSG00000054083	ENSMUST00000066880	0.003	0	0.289	0.863	0.889	0.188		0.04	0.005	0.312	0.413	0.435	0.235
0.714635	Camk2b	ENSMUSG00000057897	ENSMUST00000155755	0.957	0.9	0.094	0.002	0	0.045		0.589	0.394	0.172	0.038	0.015	0.137
0.714635	Camk2b	ENSMUSG00000057897	ENSMUST00000109815	0.078	0	0.265	0.027	0.283	0.598		0.154	0.005	0.293	0.073	0.202	0.484
0.714289	Fam166b	ENSMUSG00000042788	ENSMUST00000155080	0	0.053	0	0.772	0.993	0.014		0.031	0.089	0.069	0.366	0.492	0.113
0.714289	Fam166b	ENSMUSG00000042788	ENSMUST00000134934	0.001	0.621	0.712	0.091	0.006	0.001		0.034	0.234	0.554	0.106	0.07	0.103
0.714289	Fam166b	ENSMUSG00000042788	ENSMUST00000128328	0.001	0.007	0.002	0.973	0.79	0.046		0.034	0.024	0.071	0.471	0.382	0.138
0.714289	Fam166b	ENSMUSG00000042788	ENSMUST00000107929	0	0.053	0	0.772	0.993	0.014		0.031	0.089	0.069	0.366	0.492	0.113
0.714289	Fam166b	ENSMUSG00000042788	ENSMUST00000052829	0.756	0.051	0.036	0.03	0.015	0.197		0.439	0.088	0.111	0.081	0.085	0.24
0.713708	AC125486.1	ENSMUSG00000087429	ENSMUST00000149562	0.52	0.998	0	0.046	0.003	0.003		0.306	0.455	0.069	0.102	0.039	0.105
0.713708	AC125486.1	ENSMUSG00000087429	ENSMUST00000146132	0.001	0.169	0	1	0.916	0		0.034	0.11	0.069	0.486	0.45	0.102
0.713663	AL596324.2	ENSMUSG00000087013	ENSMUST00000140673	0.012	0.588	0.979	0	0	0		0.068	0.214	0.894	0.019	0.015	0.102
0.713663	AL596324.2	ENSMUSG00000087013	ENSMUST00000128213	0.03	0.045	0.14	0.241	0.003	0.001		0.11	0.082	0.207	0.156	0.039	0.103
0.713409	Sh3gl2	ENSMUSG00000028488	ENSMUST00000133109	0	0	0.247	0.993	0.986	0.033		0.031	0.005	0.279	0.482	0.488	0.128
0.713409	Sh3gl2	ENSMUSG00000028488	ENSMUST00000030212	0.06	0	0.4	0.004	0.094	0.671		0.137	0.005	0.401	0.076	0.143	0.574
0.712598	Ppfia3	ENSMUSG00000003863	ENSMUST00000137578	0.609	0.003	0.082	0.002	0.017	0.584		0.35	0.028	0.161	0.038	0.079	0.479
0.712598	Ppfia3	ENSMUSG00000003863	ENSMUST00000107779	0.002	0.003	0.843	0.017	0.127	0.08		0.037	0.028	0.71	0.077	0.169	0.165
0.712598	Ppfia3	ENSMUSG00000003863	ENSMUST00000003961	0.568	0.004	0.068	0.006	0.025	0.498		0.33	0.027	0.146	0.083	0.078	0.441
0.711613	Capza2	ENSMUSG00000015733	ENSMUST00000130606	0.004	0.002	0.091	0.845	0.901	0.045		0.043	0.032	0.17	0.404	0.442	0.137
0.711613	Capza2	ENSMUSG00000015733	ENSMUST00000015877	0.051	0	0.584	0.001	0.032	0.622		0.124	0.005	0.475	0.027	0.084	0.507
0.71038	AL596127.1	ENSMUSG00000085888	ENSMUST00000127107	0.001	0.829	0	1	0.603	0		0.034	0.352	0.069	0.486	0.287	0.102
0.71038	AL596127.1	ENSMUSG00000085888	ENSMUST00000124047	0.008	0.002	0.67	0.069	0.03	0.055		0.056	0.032	0.52	0.092	0.084	0.145
0.710253	3110002H16Rik	ENSMUSG00000024410	ENSMUST00000155431	0.003	0.004	0.562	0.135	0.058	0.013		0.04	0.027	0.468	0.115	0.093	0.112
0.710253	3110002H16Rik	ENSMUSG00000024410	ENSMUST00000139151	0.717	0.095	0.048	0.068	0.007	0.013		0.411	0.095	0.124	0.092	0.077	0.112
0.710253	3110002H16Rik	ENSMUSG00000024410	ENSMUST00000025276	0.004	0	0.725	0.671	0.837	0.121		0.043	0.005	0.566	0.314	0.407	0.198
0.710114	Map3k10	ENSMUSG00000040390	ENSMUST00000152032	0	0.035	0.744	0.397	0.209	0.005		0.031	0.063	0.585	0.205	0.196	0.106
0.710114	Map3k10	ENSMUSG00000040390	ENSMUST00000036453	0.859	0.097	0.066	0.003	0.001	0.21		0.515	0.096	0.144	0.052	0.023	0.249
0.709606	Ctsd	ENSMUSG00000007891	ENSMUST00000066401	0.241	0	0.255	0.002	0.07	0.661		0.222	0.005	0.285	0.038	0.103	0.561
0.709606	Ctsd	ENSMUSG00000007891	ENSMUST00000008035	0	0	0.068	0.977	0.989	0.179		0.031	0.005	0.146	0.473	0.489	0.23
0.709075	Ikbkap	ENSMUSG00000028431	ENSMUST00000150002	0.906	0.267	0.074	0.004	0.001	0.063		0.551	0.135	0.152	0.076	0.023	0.152
0.709075	Ikbkap	ENSMUSG00000028431	ENSMUST00000030140	0.011	0	0.573	0.267	0.767	0.286		0.065	0.005	0.471	0.155	0.37	0.298
0.70895	Atp5g1	ENSMUSG00000006057	ENSMUST00000107684	0.526	0.162	0.042	0.258	0.025	0.129		0.309	0.108	0.118	0.154	0.078	0.204
0.70895	Atp5g1	ENSMUSG00000006057	ENSMUST00000090541	0.001	0	0.872	0.088	0.3	0.089		0.034	0.005	0.749	0.103	0.197	0.173
0.707985	Aplp1	ENSMUSG00000006651	ENSMUST00000098581	0	0.064	0	1	0.991	0		0.031	0.092	0.069	0.486	0.491	0.102
0.707985	Aplp1	ENSMUSG00000006651	ENSMUST00000006828	0.55	0.027	0.115	0.002	0.009	0.224		0.321	0.051	0.191	0.038	0.071	0.259
0.707455	6330409D20Rik	ENSMUSG00000009551	ENSMUST00000151536	0.712	0.021	0.145	0.02	0.002	0.019		0.408	0.036	0.21	0.072	0.031	0.117
0.707455	6330409D20Rik	ENSMUSG00000009551	ENSMUST00000009695	0.11	0.133	0.972	0.001	0.001	0.011		0.21	0.101	0.884	0.027	0.023	0.111
0.706316	AC118260.1	ENSMUSG00000086247	ENSMUST00000156579	0.004	0.01	0.809	0.891	0.137	0.001		0.043	0.05	0.664	0.428	0.179	0.103
0.706316	AC118260.1	ENSMUSG00000086247	ENSMUST00000152014	0.214	0.004	0.624	0	0.004	0.358		0.212	0.027	0.491	0.019	0.049	0.324
0.706316	AC118260.1	ENSMUSG00000086247	ENSMUST00000132210	0.689	0.16	0.003	0.598	0.297	0.012		0.392	0.107	0.072	0.275	0.198	0.112
0.706316	AC118260.1	ENSMUSG00000086247	ENSMUST00000130892	0.274	0.001	0.079	0.033	0.183	0.319		0.242	0.021	0.157	0.091	0.182	0.313
0.706316	AC118260.1	ENSMUSG00000086247	ENSMUST00000130630	0.008	0.002	0.601	0.713	0.435	0.014		0.056	0.032	0.481	0.336	0.209	0.113
0.706086	Traf3ip2	ENSMUSG00000019842	ENSMUST00000156016	0.107	0	0.024	0.531	0.39	0.164		0.206	0.005	0.097	0.237	0.195	0.223
0.706086	Traf3ip2	ENSMUSG00000019842	ENSMUST00000155945	0.128	0.02	0.037	0.68	0.079	0.04		0.219	0.034	0.112	0.319	0.122	0.134
0.706086	Traf3ip2	ENSMUSG00000019842	ENSMUST00000131629	0	0.002	0.089	0.998	0.996	0		0.031	0.032	0.168	0.485	0.493	0.102
0.706086	Traf3ip2	ENSMUSG00000019842	ENSMUST00000019987	0.566	0.002	0.061	0.004	0.023	0.412		0.329	0.032	0.138	0.076	0.076	0.362
0.705611	Trim41	ENSMUSG00000040365	ENSMUST00000138019	0	0.209	0.007	0.906	0.154	0		0.031	0.125	0.077	0.436	0.186	0.102
0.705611	Trim41	ENSMUSG00000040365	ENSMUST00000047145	0.366	0.001	0.171	0.001	0.038	0.678		0.269	0.021	0.225	0.027	0.084	0.583
0.704746	Inpp5e	ENSMUSG00000026925	ENSMUST00000146061	0	0.116	0.002	0.841	0.356	0.006		0.031	0.094	0.071	0.402	0.191	0.107
0.704746	Inpp5e	ENSMUSG00000026925	ENSMUST00000145701	0.113	0.001	0.702	0.001	0.007	0.448		0.213	0.021	0.546	0.027	0.077	0.39
0.704638	Wdr83	ENSMUSG00000005150	ENSMUST00000152785	0.235	0.001	0.353	0.002	0.031	0.544		0.219	0.021	0.367	0.038	0.084	0.474
0.704638	Wdr83	ENSMUSG00000005150	ENSMUST00000152186	0.886	0.317	0.294	0.001	0.001	0.136		0.535	0.147	0.316	0.027	0.023	0.208
0.704638	Wdr83	ENSMUSG00000005150	ENSMUST00000146900	0.939	0.981	0.304	0	0	0.015		0.576	0.444	0.324	0.019	0.015	0.114
0.704638	Wdr83	ENSMUSG00000005150	ENSMUST00000131909	0.271	0.035	0.666	0.006	0.008	0.141		0.24	0.063	0.517	0.083	0.075	0.211
0.704638	Wdr83	ENSMUSG00000005150	ENSMUST00000093357	0.11	0	0.145	0.147	0.619	0.433		0.21	0.005	0.21	0.119	0.295	0.376
0.70393	AC127556.4	ENSMUSG00000079467	ENSMUST00000129675	0.757	0.471	0.142	0.001	0.006	0.101		0.44	0.159	0.208	0.027	0.07	0.182
0.70393	AC127556.4	ENSMUSG00000079467	ENSMUST00000113496	0	0.002	0.029	0.986	0.772	0.003		0.031	0.032	0.103	0.478	0.373	0.105
0.703325	Osgepl1	ENSMUSG00000026096	ENSMUST00000153939	0.206	0.001	0.273	0.001	0.036	0.651		0.213	0.021	0.299	0.027	0.084	0.549
0.703325	Osgepl1	ENSMUSG00000026096	ENSMUST00000151296	0.023	0.001	0.952	0.004	0.009	0.047		0.099	0.021	0.857	0.076	0.071	0.139
0.703325	Osgepl1	ENSMUSG00000026096	ENSMUST00000027265	0.019	0.001	0.642	0.032	0.209	0.294		0.088	0.021	0.5	0.088	0.196	0.302
0.702175	Akap7	ENSMUSG00000039166	ENSMUST00000100012	0.009	0	0.777	0.11	0.076	0.128		0.059	0.005	0.623	0.116	0.115	0.203
0.702175	Akap7	ENSMUSG00000039166	ENSMUST00000041984	0.874	0.454	0.055	0.011	0.002	0.081		0.526	0.156	0.132	0.072	0.031	0.166
0.702168	Haus8	ENSMUSG00000035439	ENSMUST00000134361	0.002	0	0.458	0.022	0.435	0.303		0.037	0.005	0.435	0.068	0.209	0.306
0.702168	Haus8	ENSMUSG00000035439	ENSMUST00000123495	0.915	0.569	0.014	0.008	0.001	0.051		0.557	0.201	0.086	0.079	0.023	0.142
0.702168	Haus8	ENSMUSG00000035439	ENSMUST00000110071	0.248	0.001	0.504	0.001	0.026	0.426		0.226	0.021	0.454	0.027	0.08	0.371
0.701789	Ints10	ENSMUSG00000031864	ENSMUST00000147072	0.124	0	0.234	0.004	0.086	0.67		0.218	0.005	0.269	0.076	0.134	0.573
0.701789	Ints10	ENSMUSG00000031864	ENSMUST00000110241	0	0	0.486	0.938	0.974	0.084		0.031	0.005	0.448	0.452	0.481	0.169
0.69983	Arhgef9	ENSMUSG00000025656	ENSMUST00000113885	0.858	0.032	0.083	0.002	0.002	0.259		0.514	0.061	0.162	0.038	0.031	0.283
0.69983	Arhgef9	ENSMUSG00000025656	ENSMUST00000113880	0.224	0.01	0.238	0.021	0.014	0.173		0.214	0.05	0.272	0.07	0.087	0.227
0.69983	Arhgef9	ENSMUSG00000025656	ENSMUST00000113876	0.003	0	0.193	0.834	0.794	0.216		0.04	0.005	0.242	0.398	0.385	0.253
0.699735	AL672018.1	ENSMUSG00000085516	ENSMUST00000146717	0.07	0.004	0.401	0.033	0.037	0.25		0.145	0.027	0.401	0.091	0.084	0.277
0.699735	AL672018.1	ENSMUSG00000085516	ENSMUST00000131383	0	0.971	0.999	0.002	0	0		0.031	0.438	0.921	0.038	0.015	0.102
0.698575	Trnt1	ENSMUSG00000013736	ENSMUST00000113248	0	0	0.105	0.949	0.98	0.062		0.031	0.005	0.182	0.458	0.485	0.151
0.698575	Trnt1	ENSMUSG00000013736	ENSMUST00000057578	0.021	0	0.755	0.014	0.077	0.37		0.094	0.005	0.597	0.079	0.117	0.332
0.696928	Cdk4	ENSMUSG00000006728	ENSMUST00000145670	0.503	0.002	0.101	0.019	0.133	0.437		0.298	0.032	0.179	0.074	0.175	0.38
0.696928	Cdk4	ENSMUSG00000006728	ENSMUST00000140254	0.005	0.001	0.147	0.301	0.588	0.255		0.046	0.021	0.211	0.166	0.279	0.28
0.696928	Cdk4	ENSMUSG00000006728	ENSMUST00000135179	0.005	0	0.003	0.955	0.964	0.384		0.046	0.005	0.072	0.461	0.476	0.344
0.696928	Cdk4	ENSMUSG00000006728	ENSMUST00000006911	0.607	0.007	0.201	0.001	0.005	0.42		0.349	0.024	0.248	0.027	0.059	0.367
0.696453	Rhbdd3	ENSMUSG00000034175	ENSMUST00000139742	0.003	0.001	0.744	0.109	0.31	0.066		0.04	0.021	0.585	0.115	0.195	0.154
0.696453	Rhbdd3	ENSMUSG00000034175	ENSMUST00000129016	0.894	0.158	0.069	0.005	0.002	0.186		0.541	0.107	0.147	0.082	0.031	0.234
0.696453	Rhbdd3	ENSMUSG00000034175	ENSMUST00000101610	0.488	0.01	0.11	0.004	0.022	0.388		0.291	0.05	0.187	0.076	0.075	0.347
0.696453	Rhbdd3	ENSMUSG00000034175	ENSMUST00000036320	0.683	0.004	0.062	0.002	0.008	0.524		0.389	0.027	0.14	0.038	0.075	0.454
0.696242	AC113514.1	ENSMUSG00000087579	ENSMUST00000150138	0	0.882	0.491	0.026	0.039	0		0.031	0.383	0.45	0.07	0.085	0.102
0.696242	AC113514.1	ENSMUSG00000087579	ENSMUST00000128603	0	0.053	0	0.772	0.993	0.014		0.031	0.089	0.069	0.366	0.492	0.113
0.69593	AC158928.1	ENSMUSG00000085661	ENSMUST00000148783	0	0	0.478	0.992	0.988	0.002		0.031	0.005	0.445	0.481	0.489	0.104
0.69593	AC158928.1	ENSMUSG00000085661	ENSMUST00000135143	0.117	0.46	0.046	0.029	0.048	0.054		0.215	0.157	0.122	0.078	0.09	0.145
0.69588	Ddhd2	ENSMUSG00000061313	ENSMUST00000098860	0	0	0.654	0.836	0.877	0.077		0.031	0.005	0.507	0.399	0.429	0.163
0.69588	Ddhd2	ENSMUSG00000061313	ENSMUST00000033975	0.083	0	0.406	0.002	0.066	0.708		0.165	0.005	0.404	0.038	0.098	0.628
0.695411	Fanci	ENSMUSG00000039187	ENSMUST00000132091	0.464	0.888	0.238	0.134	0	0		0.283	0.387	0.272	0.115	0.015	0.102
0.695411	Fanci	ENSMUSG00000039187	ENSMUST00000036896	0	0.558	0.694	0.242	0.031	0		0.031	0.194	0.539	0.156	0.084	0.102
0.695411	Fanci	ENSMUSG00000039187	ENSMUST00000036865	0	0.053	0	0.772	0.993	0.014		0.031	0.089	0.069	0.366	0.492	0.113
0.695156	Ino80e	ENSMUSG00000030689	ENSMUST00000153764	0.012	0	0.001	0.697	0.854	0.444		0.068	0.005	0.07	0.328	0.416	0.386
0.695156	Ino80e	ENSMUSG00000030689	ENSMUST00000106343	0.59	0.011	0.544	0	0.002	0.283		0.341	0.047	0.463	0.019	0.031	0.297
0.69472	Ankrd11	ENSMUSG00000035569	ENSMUST00000098334	0	0.171	0.057	0.578	0.831	0.004		0.031	0.11	0.134	0.264	0.404	0.105
0.69472	Ankrd11	ENSMUSG00000035569	ENSMUST00000039345	0.922	0.394	0.043	0.008	0.001	0.195		0.563	0.153	0.119	0.079	0.023	0.239
0.694504	Msto1	ENSMUSG00000068922	ENSMUST00000137243	0.897	0.991	0.158	0	0.001	0.006		0.544	0.451	0.216	0.019	0.023	0.107
0.694504	Msto1	ENSMUSG00000068922	ENSMUST00000090941	0.252	0	0.489	0	0.02	0.534		0.228	0.005	0.449	0.019	0.075	0.464
0.694059	Atg9b	ENSMUSG00000038295	ENSMUST00000138716	0.517	0.001	0.161	0.001	0.028	0.643		0.304	0.021	0.218	0.027	0.083	0.538
0.694059	Atg9b	ENSMUSG00000038295	ENSMUST00000059401	0.036	0.001	0.901	0.005	0.037	0.121		0.111	0.021	0.789	0.082	0.084	0.198
0.693746	Lamp2	ENSMUSG00000016534	ENSMUST00000074913	0.01	0	0.856	0.015	0.137	0.256		0.062	0.005	0.728	0.079	0.179	0.281
0.693746	Lamp2	ENSMUSG00000016534	ENSMUST00000061755	0.013	0	0.428	0.011	0.318	0.562		0.071	0.005	0.418	0.072	0.193	0.483
0.693746	Lamp2	ENSMUSG00000016534	ENSMUST00000016678	0.017	0	0.065	0.634	0.866	0.532		0.083	0.005	0.143	0.295	0.423	0.461
0.693711	Chpf2	ENSMUSG00000038181	ENSMUST00000121863	0	0.001	0.584	0.327	0.571	0.054		0.031	0.021	0.475	0.177	0.271	0.145
0.693711	Chpf2	ENSMUSG00000038181	ENSMUST00000088295	0.892	0.062	0.075	0.001	0.002	0.365		0.54	0.092	0.153	0.027	0.031	0.328
0.693234	BC048609	ENSMUSG00000047733	ENSMUST00000143303	0	0.082	0.923	0.963	0.034	0		0.031	0.087	0.818	0.466	0.084	0.102
0.693234	BC048609	ENSMUSG00000047733	ENSMUST00000061460	0.05	0.995	0.356	0.051	0.004	0		0.123	0.453	0.37	0.098	0.049	0.102
0.693175	Srrm1	ENSMUSG00000028809	ENSMUST00000140050	0.903	0.421	0.013	0.01	0.004	0.078		0.548	0.153	0.084	0.071	0.049	0.164
0.693175	Srrm1	ENSMUSG00000028809	ENSMUST00000134854	0.907	0.258	0.031	0.01	0.002	0.157		0.551	0.134	0.105	0.071	0.031	0.219
0.693175	Srrm1	ENSMUSG00000028809	ENSMUST00000105861	0.009	0.023	0.718	0.002	0.014	0.087		0.059	0.041	0.56	0.038	0.087	0.171
0.693175	Srrm1	ENSMUSG00000028809	ENSMUST00000084846	0.206	0.001	0.065	0.034	0.13	0.589		0.213	0.021	0.143	0.093	0.172	0.48
0.693171	Gstcd	ENSMUSG00000028018	ENSMUST00000080583	0.04	0	0.028	0.463	0.802	0.386		0.111	0.005	0.102	0.221	0.389	0.346
0.693171	Gstcd	ENSMUSG00000028018	ENSMUST00000029651	0.093	0.004	0.819	0.001	0.007	0.215		0.187	0.027	0.677	0.027	0.077	0.252
0.692707	Dgkq	ENSMUSG00000004815	ENSMUST00000123669	0.29	0.003	0.173	0.005	0.037	0.6		0.252	0.028	0.226	0.082	0.084	0.486
0.692707	Dgkq	ENSMUSG00000004815	ENSMUST00000053913	0	0	0.875	0.098	0.54	0.044		0.031	0.005	0.753	0.111	0.257	0.137
0.692396	AC153860.1	ENSMUSG00000085291	ENSMUST00000156912	0.46	0.007	0.193	0.001	0.015	0.562		0.282	0.024	0.242	0.027	0.085	0.483
0.692396	AC153860.1	ENSMUSG00000085291	ENSMUST00000137056	0	0.001	0.266	1	0.684	0		0.031	0.021	0.294	0.486	0.328	0.102
0.690835	AL591127.2	ENSMUSG00000086453	ENSMUST00000146846	0.109	0.761	0.003	0.032	0.045	0.019		0.209	0.313	0.072	0.088	0.088	0.117
0.690835	AL591127.2	ENSMUSG00000086453	ENSMUST00000141843	0.493	0.144	0.849	0	0.001	0.054		0.294	0.104	0.718	0.019	0.023	0.145
0.690388	Ccdc163	ENSMUSG00000028689	ENSMUST00000156206	0.83	0.446	0.034	0.015	0.018	0.07		0.493	0.155	0.109	0.079	0.077	0.157
0.690388	Ccdc163	ENSMUSG00000028689	ENSMUST00000125671	0	0.053	0	0.772	0.993	0.014		0.031	0.089	0.069	0.366	0.492	0.113
0.689893	4930513N10Rik	ENSMUSG00000074136	ENSMUST00000145562	0.008	0.121	0.064	0.113	0.439	0.017		0.056	0.096	0.142	0.116	0.21	0.116
0.689893	4930513N10Rik	ENSMUSG00000074136	ENSMUST00000132616	0	0.155	0.885	0.741	0.003	0		0.031	0.107	0.767	0.35	0.039	0.102
0.689893	4930513N10Rik	ENSMUSG00000074136	ENSMUST00000098472	0.18	0.002	0.534	0.109	0.014	0.026		0.222	0.032	0.461	0.115	0.087	0.123
0.688851	Vapb	ENSMUSG00000054455	ENSMUST00000154306	0	0	0.346	0.954	0.924	0.034		0.031	0.005	0.361	0.461	0.454	0.129
0.688851	Vapb	ENSMUSG00000054455	ENSMUST00000067530	0.163	0.001	0.65	0	0.012	0.472		0.225	0.021	0.504	0.019	0.081	0.415
0.68638	Atp5a1	ENSMUSG00000025428	ENSMUST00000114749	0.842	0.622	0.43	0.004	0	0.022		0.502	0.235	0.419	0.076	0.015	0.119
0.68638	Atp5a1	ENSMUSG00000025428	ENSMUST00000026495	0.005	0	0.734	0.561	0.825	0.12		0.046	0.005	0.575	0.254	0.401	0.197
0.685216	Dnaic1	ENSMUSG00000061322	ENSMUST00000143198	0.389	0	0.219	0.001	0.028	0.64		0.272	0.005	0.259	0.027	0.083	0.534
0.685216	Dnaic1	ENSMUSG00000061322	ENSMUST00000119127	0.558	0.97	0.01	0.094	0.002	0.042		0.325	0.437	0.081	0.109	0.031	0.135
0.685216	Dnaic1	ENSMUSG00000061322	ENSMUST00000102963	0	0.002	0.592	0.467	0.525	0.011		0.031	0.032	0.477	0.222	0.25	0.111
0.685176	Pilra	ENSMUSG00000046245	ENSMUST00000130460	0.046	0.009	0.002	0.626	0.844	0.175		0.116	0.049	0.071	0.291	0.411	0.228
0.685176	Pilra	ENSMUSG00000046245	ENSMUST00000058897	0.963	0.543	0.04	0.003	0.001	0.013		0.594	0.183	0.116	0.052	0.023	0.112
0.683661	Rogdi	ENSMUSG00000022540	ENSMUST00000090453	0	0	0.048	0.999	0.998	0.01		0.031	0.005	0.124	0.485	0.494	0.11
0.683661	Rogdi	ENSMUSG00000022540	ENSMUST00000023191	0.294	0	0.08	0.017	0.158	0.619		0.254	0.005	0.159	0.077	0.186	0.503
0.683233	RP23-431O5.1	ENSMUSG00000052248	ENSMUST00000127150	0.155	0	0.319	0.001	0.046	0.68		0.222	0.005	0.337	0.027	0.089	0.586
0.683233	RP23-431O5.1	ENSMUSG00000052248	ENSMUST00000064026	0.025	0.004	0.018	0.872	0.218	0.01		0.104	0.027	0.09	0.418	0.201	0.11
0.683191	Uba52	ENSMUSG00000055553	ENSMUST00000129909	0.63	0.003	0.057	0.012	0.045	0.496		0.359	0.028	0.134	0.075	0.088	0.439
0.683191	Uba52	ENSMUSG00000055553	ENSMUST00000124967	0	0.002	0.211	0.986	0.656	0.015		0.031	0.032	0.254	0.478	0.314	0.114
0.683191	Uba52	ENSMUSG00000055553	ENSMUST00000093456	0.359	0.002	0.367	0	0.013	0.549		0.268	0.032	0.379	0.019	0.086	0.478
0.683191	Uba52	ENSMUSG00000055553	ENSMUST00000081940	0.214	0.901	0.001	0.366	0.059	0.038		0.212	0.395	0.07	0.194	0.094	0.132
0.683083	Ptprd	ENSMUSG00000028399	ENSMUST00000156656	0.422	0.989	0.019	0.016	0.002	0.001		0.275	0.45	0.092	0.077	0.031	0.103
0.683083	Ptprd	ENSMUSG00000028399	ENSMUST00000072540	0.012	0	0.54	0.016	0.42	0.387		0.068	0.005	0.462	0.077	0.203	0.346
0.68282	Fhod1	ENSMUSG00000014778	ENSMUST00000132777	0.93	0.132	0.05	0.002	0.001	0.269		0.569	0.101	0.127	0.038	0.023	0.289
0.68282	Fhod1	ENSMUSG00000014778	ENSMUST00000014922	0.003	0.003	0.635	0.038	0.3	0.105		0.04	0.028	0.496	0.101	0.197	0.185
0.682241	Rnf167	ENSMUSG00000040746	ENSMUST00000141695	0.404	0.068	0.821	0.001	0.002	0.048		0.273	0.09	0.68	0.027	0.031	0.14
0.682241	Rnf167	ENSMUSG00000040746	ENSMUST00000092951	0.578	0.065	0.431	0	0.001	0.164		0.335	0.092	0.42	0.019	0.023	0.223
0.682241	Rnf167	ENSMUSG00000040746	ENSMUST00000037534	0.153	0	0.189	0.004	0.095	0.713		0.221	0.005	0.239	0.076	0.144	0.636
0.681139	Nap1l4	ENSMUSG00000059119	ENSMUST00000105913	0.001	0	0.437	0.888	0.954	0.063		0.034	0.005	0.424	0.426	0.47	0.152
0.681139	Nap1l4	ENSMUSG00000059119	ENSMUST00000072727	0.081	0	0.491	0.001	0.07	0.647		0.161	0.005	0.45	0.027	0.103	0.544
0.680566	Zmynd11	ENSMUSG00000021156	ENSMUST00000110638	0.072	0	0.758	0.001	0.019	0.383		0.147	0.005	0.601	0.027	0.076	0.343
0.680566	Zmynd11	ENSMUSG00000021156	ENSMUST00000110634	0.02	0	0.088	0.816	0.918	0.363		0.091	0.005	0.167	0.389	0.451	0.327
0.678636	Dtna	ENSMUSG00000024302	ENSMUST00000115833	0.166	0	0.166	0.008	0.113	0.651		0.225	0.005	0.221	0.079	0.154	0.549
0.678636	Dtna	ENSMUSG00000024302	ENSMUST00000115832	0.054	0	0.17	0.015	0.322	0.553		0.129	0.005	0.224	0.079	0.193	0.481
0.678636	Dtna	ENSMUSG00000024302	ENSMUST00000025156	0.005	0	0.801	0.692	0.543	0.044		0.046	0.005	0.654	0.325	0.259	0.137
0.678634	Eif4e3	ENSMUSG00000030068	ENSMUST00000155466	0	0.053	0	0.772	0.993	0.014		0.031	0.089	0.069	0.366	0.492	0.113
0.678634	Eif4e3	ENSMUSG00000030068	ENSMUST00000032151	0.656	0.021	0.137	0.002	0.007	0.353		0.372	0.036	0.206	0.038	0.077	0.322
0.678599	Myt1l	ENSMUSG00000061911	ENSMUST00000092649	0.476	0.001	0.067	0.008	0.057	0.589		0.287	0.021	0.145	0.079	0.093	0.48
0.678599	Myt1l	ENSMUSG00000061911	ENSMUST00000049784	0.004	0	0.261	0.907	0.956	0.083		0.043	0.005	0.29	0.436	0.472	0.168
0.678599	Myt1l	ENSMUSG00000061911	ENSMUST00000021009	0.111	0	0.166	0.016	0.149	0.712		0.211	0.005	0.221	0.077	0.186	0.634
0.678555	Cir1	ENSMUSG00000041777	ENSMUST00000136519	0	0.001	0	1	1	0		0.031	0.021	0.069	0.486	0.495	0.102
0.678555	Cir1	ENSMUSG00000041777	ENSMUST00000058615	0.22	0.003	0.083	0.033	0.021	0.453		0.213	0.028	0.162	0.091	0.075	0.394
0.678182	Stau2	ENSMUSG00000025920	ENSMUST00000116646	0.001	0.001	0.939	0.107	0.214	0.031		0.034	0.021	0.84	0.115	0.199	0.126
0.678182	Stau2	ENSMUSG00000025920	ENSMUST00000115360	0.649	0.031	0.27	0.001	0.001	0.2		0.368	0.06	0.297	0.027	0.023	0.242
0.678182	Stau2	ENSMUSG00000025920	ENSMUST00000054668	0.136	0.002	0.736	0	0.006	0.315		0.218	0.032	0.577	0.019	0.07	0.311
0.677449	Lphn1	ENSMUSG00000013033	ENSMUST00000141158	0.726	0.008	0.15	0	0.002	0.498		0.418	0.039	0.212	0.019	0.031	0.441
0.677449	Lphn1	ENSMUSG00000013033	ENSMUST00000132500	0	0.001	0.136	0.857	0.565	0.028		0.031	0.021	0.205	0.41	0.268	0.124
0.677449	Lphn1	ENSMUSG00000013033	ENSMUST00000131018	0.324	0.989	0	0.034	0.038	0		0.263	0.45	0.069	0.093	0.084	0.102
0.676914	Ndrg4	ENSMUSG00000036564	ENSMUST00000080666	0.027	0.002	0.878	0.001	0.023	0.165		0.108	0.032	0.757	0.027	0.076	0.224
0.676914	Ndrg4	ENSMUSG00000036564	ENSMUST00000073139	0.021	0	0.892	0.004	0.099	0.266		0.094	0.005	0.776	0.076	0.146	0.287
0.676914	Ndrg4	ENSMUSG00000036564	ENSMUST00000041318	0.702	0.03	0.141	0	0.003	0.496		0.401	0.059	0.208	0.019	0.039	0.439
0.675985	Pgm3	ENSMUSG00000056131	ENSMUST00000072585	0	0	0.75	0.814	0.891	0.068		0.031	0.005	0.592	0.388	0.436	0.156
0.675985	Pgm3	ENSMUSG00000056131	ENSMUST00000070064	0.247	0	0.331	0.001	0.03	0.591		0.225	0.005	0.347	0.027	0.084	0.481
0.674861	Csnk1e	ENSMUSG00000022433	ENSMUST00000122044	0	0	0.079	0.881	0.756	0.104		0.031	0.005	0.157	0.422	0.365	0.185
0.674861	Csnk1e	ENSMUSG00000022433	ENSMUST00000079284	0.742	0.01	0.145	0.001	0.005	0.449		0.429	0.05	0.21	0.027	0.059	0.391
0.673013	4930555I21Rik	ENSMUSG00000028801	ENSMUST00000153891	0	0	0.221	0.965	0.986	0.044		0.031	0.005	0.26	0.467	0.488	0.137
0.673013	4930555I21Rik	ENSMUSG00000028801	ENSMUST00000123221	0	0.859	0.073	0.082	0.02	0.001		0.031	0.369	0.151	0.097	0.075	0.103
0.673013	4930555I21Rik	ENSMUSG00000028801	ENSMUST00000063707	0.028	0.011	0.046	0.946	0.356	0.008		0.109	0.047	0.122	0.457	0.191	0.109
0.672834	Ttc17	ENSMUSG00000027194	ENSMUST00000111237	0.031	0.002	0.888	0.001	0.023	0.148		0.11	0.032	0.771	0.027	0.076	0.214
0.672834	Ttc17	ENSMUSG00000027194	ENSMUST00000055081	0.527	0.004	0.1	0.005	0.03	0.525		0.309	0.027	0.178	0.082	0.084	0.455
0.672029	Bin3	ENSMUSG00000022089	ENSMUST00000111041	0.231	0	0.149	0.003	0.146	0.564		0.217	0.005	0.212	0.052	0.184	0.482
0.672029	Bin3	ENSMUSG00000022089	ENSMUST00000022680	0.368	0.219	0.854	0.012	0	0.004		0.269	0.127	0.725	0.075	0.015	0.105
0.671467	2007-09-05	ENSMUSG00000050379	ENSMUST00000115241	0.031	0.002	0.014	0.233	0.288	0.469		0.11	0.032	0.086	0.156	0.2	0.411
0.671467	2007-09-05	ENSMUSG00000050379	ENSMUST00000060474	0.265	0.022	0.816	0	0.002	0.133		0.236	0.038	0.673	0.019	0.031	0.207
0.671084	2310003F16Rik	ENSMUSG00000027245	ENSMUST00000125849	0.343	1	0.011	0.008	0	0		0.266	0.457	0.082	0.079	0.015	0.102
0.671084	2310003F16Rik	ENSMUSG00000027245	ENSMUST00000110612	0.014	0.95	0	0.317	0.072	0.029		0.074	0.425	0.069	0.173	0.107	0.125
0.671084	2310003F16Rik	ENSMUSG00000027245	ENSMUST00000028677	0.196	0	0.446	0.001	0.009	0.505		0.216	0.005	0.429	0.027	0.071	0.444
0.670668	Osbpl1a	ENSMUSG00000044252	ENSMUST00000121888	0.069	0	0.681	0.001	0.063	0.495		0.145	0.005	0.529	0.027	0.096	0.438
0.670668	Osbpl1a	ENSMUSG00000044252	ENSMUST00000119043	0.889	0.868	0.448	0	0	0.006		0.538	0.375	0.43	0.019	0.015	0.107
0.670668	Osbpl1a	ENSMUSG00000044252	ENSMUST00000118313	0.027	0	0.464	0.036	0.435	0.458		0.108	0.005	0.438	0.097	0.209	0.399
0.670047	Fam57a	ENSMUSG00000069808	ENSMUST00000127340	0.353	0.003	0.264	0	0.018	0.614		0.267	0.028	0.292	0.019	0.077	0.498
0.670047	Fam57a	ENSMUSG00000069808	ENSMUST00000094014	0.01	0	0.005	0.96	0.962	0.517		0.062	0.005	0.075	0.464	0.475	0.449
0.670031	Usp9x	ENSMUSG00000031010	ENSMUST00000115466	0.08	0	0.24	0.019	0.075	0.496		0.158	0.005	0.273	0.074	0.113	0.439
0.670031	Usp9x	ENSMUSG00000031010	ENSMUST00000078385	0	0	0.816	0.824	0.834	0.057		0.031	0.005	0.673	0.393	0.406	0.147
0.669944	Sfrs18	ENSMUSG00000028248	ENSMUST00000148561	0.903	0.434	0.027	0.022	0.002	0.107		0.548	0.153	0.101	0.068	0.031	0.187
0.669944	Sfrs18	ENSMUSG00000028248	ENSMUST00000108229	0.002	0	0.237	0.337	0.562	0.191		0.037	0.005	0.271	0.182	0.266	0.237
0.669944	Sfrs18	ENSMUSG00000028248	ENSMUST00000098238	0.927	0.675	0.031	0.015	0.001	0.091		0.566	0.265	0.105	0.079	0.023	0.174
0.669944	Sfrs18	ENSMUSG00000028248	ENSMUST00000029911	0.376	0.007	0.477	0	0.003	0.404		0.27	0.024	0.444	0.019	0.039	0.357
0.669806	Wnk1	ENSMUSG00000045962	ENSMUST00000088644	0.042	0.001	0.01	0.382	0.684	0.533		0.112	0.021	0.081	0.2	0.328	0.462
0.669806	Wnk1	ENSMUSG00000045962	ENSMUST00000060043	0.071	0.003	0.794	0.001	0.009	0.251		0.146	0.028	0.645	0.027	0.071	0.278
0.669649	Rpl18	ENSMUSG00000059070	ENSMUST00000135500	0	0.001	0	1	1	0.004		0.031	0.021	0.069	0.486	0.495	0.105
0.669649	Rpl18	ENSMUSG00000059070	ENSMUST00000072503	0.711	0.087	0.039	0.175	0.021	0.128		0.407	0.09	0.114	0.149	0.075	0.203
0.669448	AC153872.1	ENSMUSG00000084950	ENSMUST00000153372	0	0.053	0	0.772	0.993	0.014		0.031	0.089	0.069	0.366	0.492	0.113
0.669448	AC153872.1	ENSMUSG00000084950	ENSMUST00000143871	0.565	0.004	0.002	0.628	0.312	0.11		0.329	0.027	0.071	0.292	0.194	0.189
0.669448	AC153872.1	ENSMUSG00000084950	ENSMUST00000134600	0.589	0.958	0.018	0.12	0.011	0.003		0.341	0.43	0.09	0.116	0.075	0.105
0.669094	Armcx4	ENSMUSG00000049804	ENSMUST00000119662	0.099	0.001	0.919	0.001	0.005	0.172		0.196	0.021	0.813	0.027	0.059	0.227
0.669094	Armcx4	ENSMUSG00000049804	ENSMUST00000055842	0.227	0.001	0.129	0.005	0.085	0.593		0.215	0.021	0.201	0.082	0.133	0.482
0.668844	AL732541.4	ENSMUSG00000085767	ENSMUST00000152375	0.108	0.984	0.077	0.001	0.001	0.006		0.207	0.446	0.155	0.027	0.023	0.107
0.668844	AL732541.4	ENSMUSG00000085767	ENSMUST00000150375	0.118	0	0.206	0.004	0.153	0.668		0.216	0.005	0.251	0.076	0.186	0.57
0.668844	AL732541.4	ENSMUSG00000085767	ENSMUST00000125518	0.289	0.001	0.015	0.075	0.408	0.521		0.251	0.021	0.087	0.092	0.199	0.452
0.668601	AL663032.3	ENSMUSG00000087193	ENSMUST00000153013	0	0.001	0.672	0.993	0.58	0		0.031	0.021	0.522	0.482	0.275	0.102
0.668601	AL663032.3	ENSMUSG00000087193	ENSMUST00000149438	0.102	0.232	0.001	0.972	0.771	0.01		0.2	0.129	0.07	0.471	0.372	0.11
0.668601	AL663032.3	ENSMUSG00000087193	ENSMUST00000126286	0	0.859	0.073	0.082	0.02	0.001		0.031	0.369	0.151	0.097	0.075	0.103
0.668403	Arfrp1	ENSMUSG00000038671	ENSMUST00000152891	0.705	0.03	0.279	0	0.001	0.33		0.403	0.059	0.304	0.019	0.023	0.316
0.668403	Arfrp1	ENSMUSG00000038671	ENSMUST00000152580	0.021	0.015	0.094	0.018	0.127	0.197		0.094	0.034	0.172	0.076	0.169	0.24
0.668403	Arfrp1	ENSMUSG00000038671	ENSMUST00000108808	0.061	0.001	0.932	0.001	0.011	0.143		0.138	0.021	0.83	0.027	0.075	0.212
0.668353	Pcp2	ENSMUSG00000004630	ENSMUST00000142431	0	0.029	0.57	0.293	0.469	0		0.031	0.057	0.47	0.163	0.222	0.102
0.668353	Pcp2	ENSMUSG00000004630	ENSMUST00000133459	0.014	0.95	0	0.317	0.072	0.029		0.074	0.425	0.069	0.173	0.107	0.125
0.668353	Pcp2	ENSMUSG00000004630	ENSMUST00000051000	0.059	0	0.433	0.01	0.155	0.579		0.136	0.005	0.421	0.071	0.187	0.48
0.668261	Prickle2	ENSMUSG00000030020	ENSMUST00000113447	0.133	0.001	0.323	0.003	0.069	0.621		0.219	0.021	0.34	0.052	0.102	0.506
0.668261	Prickle2	ENSMUSG00000030020	ENSMUST00000113445	0	0.002	0.014	0.905	0.74	0.046		0.031	0.032	0.086	0.435	0.356	0.138
0.668259	Tmem216	ENSMUSG00000024667	ENSMUST00000154383	0.039	0.002	0.157	0.015	0.309	0.447		0.111	0.032	0.216	0.079	0.195	0.389
0.668259	Tmem216	ENSMUSG00000024667	ENSMUST00000123788	0.007	0.003	0.01	0.999	0.314	0		0.053	0.028	0.081	0.485	0.194	0.102
0.668259	Tmem216	ENSMUSG00000024667	ENSMUST00000059582	0.749	0.092	0.236	0.001	0.001	0.211		0.434	0.094	0.271	0.027	0.023	0.25
0.667329	Gpn3	ENSMUSG00000029464	ENSMUST00000127608	0.017	1	0	0.071	0.012	0		0.083	0.457	0.069	0.092	0.081	0.102
0.667329	Gpn3	ENSMUSG00000029464	ENSMUST00000031420	0.028	0	0.252	0.117	0.654	0.549		0.109	0.005	0.283	0.116	0.313	0.478
0.666285	Vta1	ENSMUSG00000019868	ENSMUST00000100058	0.001	0	0.759	0.758	0.839	0.091		0.034	0.005	0.602	0.359	0.408	0.174
0.666285	Vta1	ENSMUSG00000019868	ENSMUST00000020018	0.263	0.001	0.358	0	0.03	0.64		0.235	0.021	0.371	0.019	0.084	0.534
0.666188	Mtap7d2	ENSMUSG00000041020	ENSMUST00000145142	0.855	0.855	0.13	0.011	0	0.031		0.512	0.367	0.202	0.072	0.015	0.126
0.666188	Mtap7d2	ENSMUSG00000041020	ENSMUST00000112471	0.228	0.004	0.816	0	0.004	0.204		0.216	0.027	0.673	0.019	0.049	0.245
0.665981	Nfkb2	ENSMUSG00000025225	ENSMUST00000111881	0.003	1	0	0.93	0.417	0		0.04	0.457	0.069	0.448	0.202	0.102
0.665981	Nfkb2	ENSMUSG00000025225	ENSMUST00000073116	0.129	0	0.134	0.079	0.365	0.401		0.219	0.005	0.204	0.094	0.192	0.355
0.665347	Daglb	ENSMUSG00000039206	ENSMUST00000145651	0.925	0.845	0.069	0.018	0.001	0.036		0.565	0.361	0.147	0.076	0.023	0.13
0.665347	Daglb	ENSMUSG00000039206	ENSMUST00000045593	0.112	0	0.121	0.178	0.564	0.56		0.212	0.005	0.196	0.151	0.267	0.482
0.665186	Aktip	ENSMUSG00000031667	ENSMUST00000125257	0	0	0.028	0.458	0.827	0.336		0.031	0.005	0.102	0.221	0.402	0.317
0.665186	Aktip	ENSMUSG00000031667	ENSMUST00000120426	0.086	0.688	0.622	0.023	0.003	0.001		0.172	0.272	0.49	0.067	0.039	0.103
0.665186	Aktip	ENSMUSG00000031667	ENSMUST00000120213	0.18	0.002	0.534	0.001	0.022	0.44		0.222	0.032	0.461	0.027	0.075	0.382
0.665186	Aktip	ENSMUSG00000031667	ENSMUST00000109609	0.101	0	0.27	0.006	0.254	0.622		0.199	0.005	0.297	0.083	0.208	0.507
0.664334	Slc24a5	ENSMUSG00000035183	ENSMUST00000139615	0.287	0.035	0.066	0.018	0.196	0.138		0.25	0.063	0.144	0.076	0.188	0.21
0.664334	Slc24a5	ENSMUSG00000035183	ENSMUST00000070353	0.115	0.01	0.898	0.005	0.002	0.051		0.214	0.05	0.785	0.082	0.031	0.142
0.664231	Smyd2	ENSMUSG00000026603	ENSMUST00000130804	0.919	0.959	0.614	0	0	0.013		0.56	0.43	0.486	0.019	0.015	0.112
0.664231	Smyd2	ENSMUSG00000026603	ENSMUST00000027897	0.059	0.001	0.841	0	0.026	0.323		0.136	0.021	0.707	0.019	0.08	0.314
0.663578	2310008H09Rik	ENSMUSG00000030980	ENSMUST00000116280	0.908	0.64	0.075	0.02	0.001	0.092		0.552	0.245	0.153	0.072	0.023	0.175
0.663578	2310008H09Rik	ENSMUSG00000030980	ENSMUST00000063607	0.001	0	0.425	0.037	0.401	0.279		0.034	0.005	0.416	0.099	0.197	0.294
0.662761	Pikfyve	ENSMUSG00000025949	ENSMUST00000114042	0.033	0	0.616	0.003	0.073	0.525		0.111	0.005	0.487	0.052	0.109	0.455
0.662761	Pikfyve	ENSMUSG00000025949	ENSMUST00000097708	0	0	0.427	0.976	0.988	0.033		0.031	0.005	0.418	0.473	0.489	0.128
0.662741	Surf2	ENSMUSG00000014873	ENSMUST00000157066	0.014	0.01	0.518	0.025	0.169	0.16		0.074	0.05	0.458	0.068	0.184	0.221
0.662741	Surf2	ENSMUSG00000014873	ENSMUST00000143098	0.186	0.002	0.784	0.002	0.003	0.15		0.22	0.032	0.632	0.038	0.039	0.214
0.662741	Surf2	ENSMUSG00000014873	ENSMUST00000126947	0.575	0.01	0.222	0.001	0.002	0.315		0.333	0.05	0.261	0.027	0.031	0.311
0.662741	Surf2	ENSMUSG00000014873	ENSMUST00000125408	0.011	0	0.032	0.44	0.688	0.413		0.065	0.005	0.107	0.218	0.33	0.363
0.662741	Surf2	ENSMUSG00000014873	ENSMUST00000015017	0.672	0.209	0.329	0.001	0.001	0.194		0.381	0.125	0.346	0.027	0.023	0.239
0.662466	Agps	ENSMUSG00000042410	ENSMUST00000111951	0.001	0	0.197	0.897	0.951	0.226		0.034	0.005	0.245	0.431	0.469	0.26
0.662466	Agps	ENSMUSG00000042410	ENSMUST00000047232	0.068	0	0.666	0.001	0.043	0.539		0.144	0.005	0.517	0.027	0.086	0.469
0.662314	Grm5	ENSMUSG00000049583	ENSMUST00000155358	0.197	0.131	0.37	0.011	0.036	0.079		0.215	0.101	0.381	0.072	0.084	0.165
0.662314	Grm5	ENSMUSG00000049583	ENSMUST00000125009	0.809	0.201	0.466	0	0.001	0.12		0.478	0.123	0.439	0.019	0.023	0.197
0.662314	Grm5	ENSMUSG00000049583	ENSMUST00000107263	0.314	0.006	0.511	0	0.001	0.42		0.261	0.02	0.456	0.019	0.023	0.367
0.662314	Grm5	ENSMUSG00000049583	ENSMUST00000061910	0	0	0.95	0.181	0.378	0.028		0.031	0.005	0.855	0.153	0.193	0.124
0.66221	Slc26a1	ENSMUSG00000046959	ENSMUST00000119270	0	0.053	0	0.772	0.993	0.014		0.031	0.089	0.069	0.366	0.492	0.113
0.66221	Slc26a1	ENSMUSG00000046959	ENSMUST00000051757	0.681	0.019	0.127	0.008	0.004	0.166		0.387	0.034	0.2	0.079	0.049	0.224
0.662108	Batf2	ENSMUSG00000039699	ENSMUST00000139326	0.532	1	0.001	0.004	0	0		0.312	0.457	0.07	0.076	0.015	0.102
0.662108	Batf2	ENSMUSG00000039699	ENSMUST00000135461	0.02	0.987	0.704	0.083	0	0		0.091	0.448	0.547	0.098	0.015	0.102
0.662108	Batf2	ENSMUSG00000039699	ENSMUST00000045042	0.853	0.506	0.054	0.005	0.008	0.085		0.511	0.164	0.131	0.082	0.075	0.169
0.661648	9030025P20Rik	ENSMUSG00000036552	ENSMUST00000097393	0.04	0.001	0.84	0.002	0.075	0.239		0.111	0.021	0.706	0.038	0.113	0.269
0.661648	9030025P20Rik	ENSMUSG00000036552	ENSMUST00000081476	0.818	0.055	0.09	0.002	0.004	0.304		0.484	0.09	0.169	0.038	0.049	0.307
0.661333	Glp2r	ENSMUSG00000049928	ENSMUST00000051765	0.169	0.002	0.449	0.034	0.015	0.243		0.225	0.032	0.431	0.093	0.085	0.272
0.661333	Glp2r	ENSMUSG00000049928	ENSMUST00000021289	0	0.053	0	0.772	0.993	0.014		0.031	0.089	0.069	0.366	0.492	0.113
0.660764	Rheb	ENSMUSG00000028945	ENSMUST00000146310	0.01	0.001	0.072	0.777	0.906	0.055		0.062	0.021	0.15	0.369	0.444	0.145
0.660764	Rheb	ENSMUSG00000028945	ENSMUST00000030787	0.013	0	0.766	0.013	0.15	0.472		0.071	0.005	0.61	0.077	0.186	0.415
0.660674	1300010F03Rik	ENSMUSG00000058997	ENSMUST00000046069	0.016	0	0.91	0.004	0.034	0.21		0.08	0.005	0.801	0.076	0.084	0.249
0.660674	1300010F03Rik	ENSMUSG00000058997	ENSMUST00000012714	0	0.011	0.116	0.332	0.61	0.07		0.031	0.047	0.192	0.18	0.29	0.157
0.65882	Bin1	ENSMUSG00000024381	ENSMUST00000115796	0.005	0.002	0.001	0.643	0.948	0.323		0.046	0.032	0.07	0.3	0.467	0.314
0.65882	Bin1	ENSMUSG00000024381	ENSMUST00000025239	0.581	0.01	0.361	0.001	0.003	0.323		0.337	0.05	0.374	0.027	0.039	0.314
0.658144	Mrps34	ENSMUSG00000038880	ENSMUST00000154236	0.017	1	0	0.071	0.012	0		0.083	0.457	0.069	0.092	0.081	0.102
0.658144	Mrps34	ENSMUSG00000038880	ENSMUST00000138648	0.594	0.001	0.116	0.001	0.015	0.534		0.343	0.021	0.192	0.027	0.085	0.464
0.658144	Mrps34	ENSMUSG00000038880	ENSMUST00000043907	0.836	0.019	0.107	0.001	0.002	0.395		0.498	0.034	0.184	0.027	0.031	0.352
0.657785	AL844529.1	ENSMUSG00000010492	ENSMUST00000148004	0	0.053	0	0.772	0.993	0.014		0.031	0.089	0.069	0.366	0.492	0.113
0.657785	AL844529.1	ENSMUSG00000010492	ENSMUST00000136759	0.015	0.916	0.015	0.149	0.02	0.023		0.077	0.404	0.087	0.121	0.075	0.12
0.657785	AL844529.1	ENSMUSG00000010492	ENSMUST00000122831	0.401	0.001	0.13	0.007	0.072	0.535		0.272	0.021	0.202	0.083	0.107	0.465
0.657708	Dennd5a	ENSMUSG00000035901	ENSMUST00000106722	0.111	0	0.306	0.002	0.071	0.722		0.211	0.005	0.326	0.038	0.105	0.651
0.657708	Dennd5a	ENSMUSG00000035901	ENSMUST00000080437	0.019	0	0.013	0.938	0.953	0.473		0.088	0.005	0.084	0.452	0.47	0.416
0.657606	Eif2b4	ENSMUSG00000029145	ENSMUST00000139216	0.14	0.003	0.271	0.018	0.061	0.368		0.218	0.028	0.298	0.076	0.095	0.331
0.657606	Eif2b4	ENSMUSG00000029145	ENSMUST00000114605	0.903	0.85	0.125	0	0.001	0.087		0.548	0.364	0.199	0.019	0.023	0.171
0.657606	Eif2b4	ENSMUSG00000029145	ENSMUST00000114603	0.206	0	0.585	0.01	0.047	0.278		0.213	0.005	0.475	0.071	0.089	0.294
0.657606	Eif2b4	ENSMUSG00000029145	ENSMUST00000077693	0.017	0	0.387	0.039	0.156	0.28		0.083	0.005	0.393	0.102	0.187	0.295
0.656345	Dlec1	ENSMUSG00000038060	ENSMUST00000140326	0.135	0.002	0.078	0.006	0.35	0.366		0.218	0.032	0.156	0.083	0.191	0.329
0.656345	Dlec1	ENSMUSG00000038060	ENSMUST00000137047	0	0.001	0.037	0.994	0.871	0.002		0.031	0.021	0.112	0.483	0.426	0.104
0.656345	Dlec1	ENSMUSG00000038060	ENSMUST00000128211	0.386	0.411	0.298	0.011	0.004	0.065		0.271	0.153	0.319	0.072	0.049	0.153
0.656345	Dlec1	ENSMUSG00000038060	ENSMUST00000055775	0.008	0.086	0.015	0.984	0.113	0		0.056	0.09	0.087	0.477	0.154	0.102
0.656296	Kif4	ENSMUSG00000034311	ENSMUST00000145319	0	0	0	0.979	0.993	0.397		0.031	0.005	0.069	0.474	0.492	0.353
0.656296	Kif4	ENSMUSG00000034311	ENSMUST00000048962	0.194	0.002	0.273	0.002	0.08	0.558		0.217	0.032	0.299	0.038	0.123	0.482
0.655682	Adck4	ENSMUSG00000003762	ENSMUST00000142910	0.712	0.999	0.001	0.051	0.002	0.002		0.408	0.456	0.07	0.098	0.031	0.104
0.655682	Adck4	ENSMUSG00000003762	ENSMUST00000003860	0.325	0.005	0.315	0	0.012	0.571		0.263	0.022	0.334	0.019	0.081	0.48
0.653078	Trim7	ENSMUSG00000040350	ENSMUST00000131270	0.955	0.357	0.006	0.004	0.01	0.024		0.588	0.154	0.076	0.076	0.07	0.121
0.653078	Trim7	ENSMUSG00000040350	ENSMUST00000109213	0.98	0.93	0.032	0.002	0	0.114		0.607	0.412	0.107	0.038	0.015	0.193
0.653078	Trim7	ENSMUSG00000040350	ENSMUST00000046903	0.007	0.158	0.172	0.024	0.036	0.012		0.053	0.107	0.226	0.067	0.084	0.112
0.652967	Brsk2	ENSMUSG00000053046	ENSMUST00000078200	0.006	0.001	0.049	0.817	0.776	0.194		0.05	0.021	0.125	0.389	0.375	0.239
0.652967	Brsk2	ENSMUSG00000053046	ENSMUST00000018971	0.687	0.033	0.293	0	0.002	0.42		0.391	0.062	0.315	0.019	0.031	0.367
0.651804	Ptk2b	ENSMUSG00000059456	ENSMUST00000154865	0.968	0.752	0.022	0.004	0	0.182		0.598	0.308	0.095	0.076	0.015	0.232
0.651804	Ptk2b	ENSMUSG00000059456	ENSMUST00000022622	0.135	0	0.287	0.004	0.118	0.677		0.218	0.005	0.31	0.076	0.158	0.582
0.651356	Arid4a	ENSMUSG00000048118	ENSMUST00000135709	0.906	0.752	0.031	0.055	0.002	0.039		0.551	0.308	0.105	0.096	0.031	0.133
0.651356	Arid4a	ENSMUSG00000048118	ENSMUST00000058026	0.338	0.001	0.151	0.004	0.023	0.555		0.265	0.021	0.213	0.076	0.076	0.481
0.651356	Arid4a	ENSMUSG00000048118	ENSMUST00000046305	0.188	0	0.129	0.01	0.164	0.666		0.219	0.005	0.201	0.071	0.186	0.568
0.651271	Taf6	ENSMUSG00000036980	ENSMUST00000130473	0.372	0.994	0.673	0.031	0	0		0.27	0.453	0.522	0.085	0.015	0.102
0.651271	Taf6	ENSMUSG00000036980	ENSMUST00000048698	0.295	0.002	0.313	0	0.008	0.654		0.254	0.032	0.332	0.019	0.075	0.553
0.651156	Fgf12	ENSMUSG00000022523	ENSMUST00000100024	0.073	0.021	0.896	0.008	0.005	0.073		0.148	0.036	0.782	0.079	0.059	0.16
0.651156	Fgf12	ENSMUSG00000022523	ENSMUST00000069654	0.009	0.609	0.09	0.01	0.03	0.004		0.059	0.227	0.169	0.071	0.084	0.105
0.650542	Eif4a2	ENSMUSG00000022884	ENSMUST00000152129	0.001	0	0.772	0.719	0.86	0.084		0.034	0.005	0.617	0.339	0.42	0.169
0.650542	Eif4a2	ENSMUSG00000022884	ENSMUST00000135020	0	0	0.35	0.981	0.964	0.007		0.031	0.005	0.364	0.475	0.476	0.108
0.650542	Eif4a2	ENSMUSG00000022884	ENSMUST00000115341	0.019	0	0.671	0.008	0.122	0.565		0.088	0.005	0.521	0.079	0.163	0.482
0.650542	Eif4a2	ENSMUSG00000022884	ENSMUST00000077605	0.091	0.001	0.252	0.089	0.146	0.306		0.183	0.021	0.283	0.104	0.184	0.308
0.650016	Cul5	ENSMUSG00000032030	ENSMUST00000120122	0.078	0	0.453	0.002	0.059	0.617		0.154	0.005	0.433	0.038	0.094	0.501
0.650016	Cul5	ENSMUSG00000032030	ENSMUST00000034529	0.003	0	0.492	0.954	0.901	0.086		0.04	0.005	0.45	0.461	0.442	0.17
[truncated: 3,445 more rows]

## Sheet: Ens alt isoforms, diff exp
Max divergence (calibrated)	Gene symbol	Gene ID	Transcript ID	L2/3 (uncalib)	L4 (uncalib)	L5 (uncalib)	L6 (uncalib)	L6b (uncalib)	none (uncalib)		L2/3 (calib)	L4 (calib)	L5 (calib)	L6 (calib)	L6b (calib)	none (calib)
[truncated: 4,140 more rows]

[truncated: 1 more sheets: neuro Ens alt isoforms, diff ex]
