# Supplementary material for: A Transcriptomic Atlas of Mouse Neocortical Layers
Source: Neuron. 2011 Aug 25;71(4-26):605–16. doi: 10.1016/j.neuron.2011.06.039 (PMC3163272; doi:10.1016/j.neuron.2011.06.039)
Supplement: Table S6. Replication in Dorsal and Lateral Cortex of Functional Terms that Were Significantly Different in the Original Set, and Distribution of Genes in Figure 4 in Dorsal and Lateral Cortex and in the Allen Mouse Brain Atlas — Related to Table 2. We also compared the in situ hybridization curations to the layer-wise functional enrichments in Figure 4. None of the five was significantly less enriched in the in situ hybridization curations compared to S1, and the Parkinson's disease enrichment in layer 5 was significantly even more enriched than it was in S1 (p < 0.0001; two-tailed Fisher's exact test). However, some of these tests were underpowered because the Allen Mouse Brain Atlas curations generally had far lower coverage of these gene sets than we did. [file mmc5.xls]

## Sheet: S1 Layers
database name	layer	term	percentage enrichment over expected	percentage completeness (of classifiable)	percentage completeness expected	difference	q-value	single-test p-value	PEP	# genes with term in layer	# genes with term classifiable	# genes with term overall	percent of genes with term that are classifiable	# genes expected by chance
ens_cc	l6b	cell surface	117.181	23.5294	10.834	12.6954	0.0438518	0.000465	0.0579491	24	102	203	50.2463	11.0507
ens_cc	l6b	extracellular space	87.6928	18.7215	9.97452	8.74694	0.0113166	0.0001	0.000350262	41	219	758	28.8918	21.8442
ens_cc	l6	plasma membrane	59.3932	8.00386	5.02145	2.9824	0.00169749	1.5e-05	0.00855428	83	1037	2110	49.1469	52.0725
ens_cc	l6	extracellular region	169.502	13.3183	4.94181	8.37647	0.00169749	1.5e-05	0.00855428	59	443	1648	26.8811	21.8922
ens_mf_cond	l6	receptor activity	106.854	10.101	4.88315	5.21786	0.00624121	5e-06	0.00812953	50	495	2494	19.8476	24.1716
kegg	l5	Citrate cycle (TCA cycle)	265.08	78.5714	21.5217	57.0497	0.0018324	1e-05	0.00417818	22	28	31	90.3226	6.02607
kegg	l5	Oxidative phosphorylation	94.39	41.1111	21.1488	19.9623	0.010689	0.000175	0.0388026	37	90	121	74.3802	19.0339
ens_cc	l5	mitochondrion	41.2889	38.2632	27.0816	11.1817	0.0028392	5e-06	0.00148209	282	737	1032	71.4147	199.591
kegg	l5	Parkinson's disease	83.1863	39.0805	21.3337	17.7467	0.0389385	0.00085	0.124074	34	87	122	71.3115	18.5603
gwas	l5	Multiple complex diseases-Coronary Artery Disease, gender differentiated	72.3705	42.9825	24.9361	18.0464	0.0148372	0.00022	0.0215115	49	114	180	63.3333	28.4271
ens_bp_cond	l5	transport	31.7206	35.7965	27.1761	8.62042	0.012195	5e-06	0.197538	373	1042	1682	61.9501	283.175
kegg	l5	Metabolic pathways	27.76	34.0675	26.6653	7.40228	0.010689	0.000145	0.0335672	232	681	1125	60.5333	181.59
ens_mf_cond	l4	calcium ion binding	90.3777	9.42623	4.95133	4.4749	0.024804	4e-05	0.0860329	46	488	960	50.8333	24.1625
ens_mf_cond	l4	sequence-specific DNA binding	145.878	12.2727	4.99138	7.28135	0.024804	4e-05	0.0860329	27	220	612	35.9477	10.981
ens_cc	l4	extracellular region	103.788	11.0609	5.42767	5.63328	0.00284422	5e-06	0.0111892	49	443	1648	26.8811	24.0446
gwas	l23	Rheumatoid Arthritis	98.0143	45.679	23.0685	22.6105	0.0189648	0.00014	0.0970878	37	81	153	52.9412	18.6855
gwas	l23	Type I Diabetes	140.375	56.4103	23.4676	32.9426	0.0189648	0.000185	0.14345	22	39	77	50.6494	9.15237
ens_cc	l23	extracellular space	56.9786	35.6164	22.6887	12.9277	0.0436114	9e-05	0.0603283	78	219	758	28.8918	49.6883
ens_cc	l23	N-methyl-D-aspartate selective glutamate receptor complex	919.223	100	9.8114	90.1886	0.0436114	0.000155	0.110269	5	5	8	62.5	0.49057
criteria: only specific layers (no 'none'); no co-expression modules; only nonredundant terms

## Sheet: S1 Patterned
single test p-value (two-tailed)	name	log2(fold difference unpatterned/patterned)	# genes with this term in first group	# genes with any term in first group	# genes with this term in second group	# genes with any term in second group
PATTERNED FUNCTIONS (FIG 3A)
0.000175079	neurotransmitter receptor activity	3.96582	17	5924	1	5445
2.68e-05	respiratory chain	2.73634	29	5924	4	5445
0.00115346	anchored to membrane	1.46332	39	5924	13	5445
0.000330503	synaptic transmission	1.43295	47	5924	16	5445
3.65e-06	Calcium signaling pathway	1.32974	84	1589	31	1474
0.000471578	Parkinson's disease	1.27013	52	1589	20	1474
0.000129393	Alzheimer's disease	1.09515	76	1589	33	1474
7.21e-08	extracellular space	1.07101	160	5924	70	5445
8.89e-05	G-protein coupled receptor activity	1.04829	90	5924	40	5445
4.14e-06	ion transport	0.742705	213	5924	117	5445
UNPATTERNED FUNCTIONS (FIG 3A)
0.00190086	Protein export	-2.52342	3	1589	16	1474
3.98e-06	Spliceosome	-1.40955	28	1589	69	1474
2.22e-06	chromatin modification	-1.23982	41	5924	89	5445
0.00189027	Cell cycle	-1.05393	27	1589	52	1474
2.83e-05	prenatal lethality	-0.797614	91	1847	133	1553
1.61e-05	nucleolus	-0.722812	118	5924	179	5445
1.55e-09	transcription	-0.500846	479	5924	623	5445
1.07e-07	DNA binding	-0.434937	503	5924	625	5445
4.31e-20	nucleus	-0.414922	1353	5924	1658	5445
2.37e-06	cytoplasm	-0.223013	1360	5924	1459	5445

## Sheet: Dorsal Layers
single test p-value (one-tailed)	name	log2(fold difference)	# genes with this term in first group	# genes with any term in first group	# genes with this term in second group	# genes with any term in second group
Layers 2/3:
0.304002	N-methyl-D-aspartate selective glutamate receptor complex	0.902583	3	2697	5	8403
0.00149808	extracellular space	0.596222	82	2697	169	8403
0.000975669	Type I Diabetes	1.49309	18	864	26	3513
0.00759178	Rheumatoid Arthritis	0.853675	28	864	63	3513
Layer 4:
2.85491e-09	extracellular region	1.87644	29	185	466	10915
0.0430752	sequence-specific DNA binding	1.05609	8	185	227	10915
8.18293e-06	calcium ion binding	1.52051	23	185	473	10915
Layer 5:
0.00196921	Metabolic pathways	0.278603	291	1061	440	1946
6.57604e-09	transport	0.482246	469	3879	625	7221
0.0241497	Multiple complex diseases-Coronary Artery Disease, combined control dataset, gender differentiated	0.355078	117	1686	146	2691
0.0620337	Parkinson's disease	0.46005	45	1061	60	1946
5.75857e-07	mitochondrion	0.493158	341	3879	451	7221
0.197462	Oxidative phosphorylation	0.267404	42	1061	64	1946
9.94458e-05	Citrate cycle (TCA cycle)	2.19702	20	1061	8	1946
Layer 6:
4.43796e-11	receptor activity	1.33011	68	628	451	10472
1.71373e-12	extracellular region	1.43344	69	628	426	10472
3.40533e-09	plasma membrane	0.86761	108	628	987	10472
Layer 6b:
7.63969e-07	extracellular space	1.26845	44	900	207	10200
0.00251888	cell surface	1.18057	18	900	90	10200

## Sheet: Dorsal Patterned
single test p-value (two-tailed)	name	log2(fold difference unpatterned/patterned)	# genes with this term in first group	# genes with any term in first group	# genes with this term in second group	# genes with any term in second group
PATTERNED FUNCTIONS (FIG 3A)
0.00111198	neurotransmitter receptor activity	-2.60288	3	5743	17	5357
0.00045452	respiratory chain	-1.73265	10	5743	31	5357
8.3728e-05	anchored to membrane	-1.59223	16	5743	45	5357
0.00330456	synaptic transmission	-1.06867	23	5743	45	5357
0.488207	Calcium signaling pathway	-0.197965	50	1535	55	1472
4.01461e-05	Parkinson's disease	-1.18599	33	1535	72	1472
0.0262538	Alzheimer's disease	-0.564503	55	1535	78	1472
0.00169871	extracellular space	-0.575958	105	5743	146	5357
0.00358102	G-protein coupled receptor activity	-0.749882	51	5743	80	5357
0.00141308	ion transport	-0.526388	131	5743	176	5357
UNPATTERNED FUNCTIONS (FIG 3A)
0.523966	Protein export	0.470054	13	1535	9	1472
0.373575	Spliceosome	0.267593	59	1535	47	1472
3.07644e-06	chromatin modification	1.23666	96	5743	38	5357
0.0124282	Cell cycle	0.832624	52	1535	28	1472
0.0219064	prenatal lethality	0.44835	120	1618	88	1619
0.0339763	nucleolus	0.360101	172	5743	125	5357
1.87844e-20	transcription	0.791834	709	5743	382	5357
6.33943e-08	DNA binding	0.449119	663	5743	453	5357
1.32779e-14	nucleus	0.352045	1720	5743	1257	5357
0.10161	cytoplasm	0.0801261	1437	5743	1268	5357

## Sheet: Lateral Layers
LATERAL NEOCORTEX
single test p-value (one-tailed)	name	log2(fold difference)	# genes with this term in first group	# genes with any term in first group	# genes with this term in second group	# genes with any term in second group
Layers 2/3:
0.0967087	N-methyl-D-aspartate selective glutamate receptor complex	1.68565	4	2633	4	8470
0.000865639	extracellular space	0.633187	81	2633	168	8470
6.12881e-07	Type I Diabetes	2.21375	23	803	22	3563
3.5473e-05	Rheumatoid Arthritis	1.33603	33	803	58	3563
Layer 4:
4.41459e-06	extracellular region	1.38328	29	262	460	10841
0.00396179	sequence-specific DNA binding	1.27033	13	262	223	10841
0.000635466	calcium ion binding	1.07923	24	262	470	10841
Layer 5:
0.00636394	Metabolic pathways	0.239421	294	1079	445	1928
3.4507e-05	transport	0.339382	441	3807	668	7296
0.0125772	Multiple complex diseases-Coronary Artery Disease, combined control dataset, gender differentiated	0.404309	115	1636	145	2730
0.00268861	Parkinson's disease	0.809396	51	1079	52	1928
8.77629e-12	mitochondrion	0.674093	363	3807	436	7296
0.0494391	Oxidative phosphorylation	0.485108	47	1079	60	1928
4.44784e-06	Citrate cycle (TCA cycle)	2.71188	22	1079	6	1928
Layer 6:
2.38705e-11	receptor activity	1.26409	78	778	431	10325
8.22705e-12	extracellular region	1.31051	77	778	412	10325
1.38035e-08	plasma membrane	0.772685	125	778	971	10325
Layer 6b:
6.51009e-07	extracellular space	1.22678	48	1028	201	10075
0.0074536	cell surface	1.01985	18	1028	87	10075

## Sheet: Lateral Patterned
single test p-value (two-tailed)	name	log2(fold difference unpatterned/patterned)	# genes with this term in first group	# genes with any term in first group	# genes with this term in second group	# genes with any term in second group
PATTERNED FUNCTIONS (FIG 3A)
0.0117483	neurotransmitter receptor activity	-1.99402	4	5540	16	5563	{'odds ratio': 0.2505413479391944}	[0.060937745594616115, 0.7772711431514918]	ENSMUSG00000033676, ENSMUSG00000027950, ENSMUSG00000055026, ENSMUSG00000007653	ENSMUSG00000010803, ENSMUSG00000000560, ENSMUSG00000027577, ENSMUSG00000031343, ENSMUSG00000035745, ENSMUSG00000029212, ENSMUSG00000028020, ENSMUSG00000020436, ENSMUSG00000035594, ENSMUSG00000055078, ENSMUSG00000030525, ENSMUSG00000029054, ENSMUSG00000018589, ENSMUSG00000024798, ENSMUSG00000032269, ENSMUSG00000029211
0.000421311	respiratory chain	-1.8241	9	5540	32	5563	{'odds ratio': 0.2813048798702523}	[0.11797485211415971, 0.6036691579793833]	ENSMUSG00000022820, ENSMUSG00000022551, ENSMUSG00000040048, ENSMUSG00000013593, ENSMUSG00000058927, ENSMUSG00000037916, ENSMUSG00000030869, ENSMUSG00000002416, ENSMUSG00000029632	ENSMUSG00000033938, ENSMUSG00000059734, ENSMUSG00000038462, ENSMUSG00000028648, ENSMUSG00000063882, ENSMUSG00000063694, ENSMUSG00000024099, ENSMUSG00000025651, ENSMUSG00000030647, ENSMUSG00000026260, ENSMUSG00000002379, ENSMUSG00000025204, ENSMUSG00000064368, ENSMUSG00000024038, ENSMUSG00000000399, ENSMUSG00000041881, ENSMUSG00000021606, ENSMUSG00000014294, ENSMUSG00000020153, ENSMUSG00000025968,…
1.1562e-05	anchored to membrane	-1.84817	13	5540	47	5563	{'odds ratio': 0.2760993259669943}	[0.136870654803066, 0.5193905636055797]	ENSMUSG00000010047, ENSMUSG00000043811, ENSMUSG00000028039, ENSMUSG00000038264, ENSMUSG00000055022, ENSMUSG00000040037, ENSMUSG00000045733, ENSMUSG00000032011, ENSMUSG00000079037, ENSMUSG00000027962, ENSMUSG00000039542, ENSMUSG00000034912, ENSMUSG00000003070	ENSMUSG00000030092, ENSMUSG00000029510, ENSMUSG00000029436, ENSMUSG00000000805, ENSMUSG00000059974, ENSMUSG00000048027, ENSMUSG00000038403, ENSMUSG00000028040, ENSMUSG00000015568, ENSMUSG00000058571, ENSMUSG00000028766, ENSMUSG00000022587, ENSMUSG00000028444, ENSMUSG00000049612, ENSMUSG00000022594, ENSMUSG00000059857, ENSMUSG00000034220, ENSMUSG00000034634, ENSMUSG00000044287, ENSMUSG00000023328,…
0.0378989	synaptic transmission	-0.776431	25	5540	43	5563	{'odds ratio': 0.5819538490014007}	[0.34012129496561694, 0.9761101753898423]	ENSMUSG00000033768, ENSMUSG00000031144, ENSMUSG00000066392, ENSMUSG00000044573, ENSMUSG00000019828, ENSMUSG00000039953, ENSMUSG00000030806, ENSMUSG00000006930, ENSMUSG00000045731, ENSMUSG00000033577, ENSMUSG00000026103, ENSMUSG00000017740, ENSMUSG00000021645, ENSMUSG00000038486, ENSMUSG00000004931, ENSMUSG00000020402, ENSMUSG00000030519, ENSMUSG00000051331, ENSMUSG00000026959, ENSMUSG00000053004,…	ENSMUSG00000023192, ENSMUSG00000052572, ENSMUSG00000068615, ENSMUSG00000027400, ENSMUSG00000051111, ENSMUSG00000063142, ENSMUSG00000070880, ENSMUSG00000028020, ENSMUSG00000020436, ENSMUSG00000007207, ENSMUSG00000008892, ENSMUSG00000055078, ENSMUSG00000041936, ENSMUSG00000029054, ENSMUSG00000003378, ENSMUSG00000059003, ENSMUSG00000056755, ENSMUSG00000034593, ENSMUSG00000025892, ENSMUSG00000000416,…
0.843038	Calcium signaling pathway	-0.061681	50	1464	55	1543	{'odds ratio': 0.9566688972317853}	[0.6343280810456786, 1.4399576914299763]	ENSMUSG00000022836, ENSMUSG00000024112, ENSMUSG00000039106, ENSMUSG00000020431, ENSMUSG00000024620, ENSMUSG00000019370, ENSMUSG00000030376, ENSMUSG00000031633, ENSMUSG00000034781, ENSMUSG00000024617, ENSMUSG00000057897, ENSMUSG00000036438, ENSMUSG00000029361, ENSMUSG00000029231, ENSMUSG00000019828, ENSMUSG00000079055, ENSMUSG00000010660, ENSMUSG00000001175, ENSMUSG00000021820, ENSMUSG00000005034,…	ENSMUSG00000005580, ENSMUSG00000008892, ENSMUSG00000021536, ENSMUSG00000020178, ENSMUSG00000016933, ENSMUSG00000032839, ENSMUSG00000027568, ENSMUSG00000026463, ENSMUSG00000020866, ENSMUSG00000030525, ENSMUSG00000059003, ENSMUSG00000024798, ENSMUSG00000057378, ENSMUSG00000041380, ENSMUSG00000057342, ENSMUSG00000031295, ENSMUSG00000045613, ENSMUSG00000053819, ENSMUSG00000031376, ENSMUSG00000050965,…
0.00251826	Parkinson's disease	-0.882357	35	1464	68	1543	{'odds ratio': 0.5313857465106558}	[0.34065066937126665, 0.816150799852589]	ENSMUSG00000042962, ENSMUSG00000021577, ENSMUSG00000035885, ENSMUSG00000009293, ENSMUSG00000031633, ENSMUSG00000022890, ENSMUSG00000003072, ENSMUSG00000028756, ENSMUSG00000029632, ENSMUSG00000022551, ENSMUSG00000072214, ENSMUSG00000028914, ENSMUSG00000036273, ENSMUSG00000040048, ENSMUSG00000068329, ENSMUSG00000037916, ENSMUSG00000074218, ENSMUSG00000016319, ENSMUSG00000025428, ENSMUSG00000030869,…	ENSMUSG00000033938, ENSMUSG00000071014, ENSMUSG00000008892, ENSMUSG00000059534, ENSMUSG00000059734, ENSMUSG00000061518, ENSMUSG00000014313, ENSMUSG00000038462, ENSMUSG00000028648, ENSMUSG00000063882, ENSMUSG00000020163, ENSMUSG00000036751, ENSMUSG00000063694, ENSMUSG00000039904, ENSMUSG00000023286, ENSMUSG00000024099, ENSMUSG00000025651, ENSMUSG00000040280, ENSMUSG00000020794, ENSMUSG00000026260,…
0.249126	Alzheimer's disease	-0.295015	58	1464	75	1543	{'odds ratio': 0.8074934554640532}	[0.5584899343644374, 1.1625965747229299]	ENSMUSG00000040249, ENSMUSG00000042962, ENSMUSG00000021577, ENSMUSG00000019370, ENSMUSG00000035885, ENSMUSG00000040323, ENSMUSG00000058927, ENSMUSG00000022890, ENSMUSG00000022892, ENSMUSG00000036438, ENSMUSG00000003072, ENSMUSG00000032086, ENSMUSG00000029632, ENSMUSG00000029361, ENSMUSG00000048895, ENSMUSG00000022551, ENSMUSG00000010609, ENSMUSG00000028914, ENSMUSG00000040048, ENSMUSG00000001175,…	ENSMUSG00000033938, ENSMUSG00000071014, ENSMUSG00000059534, ENSMUSG00000059734, ENSMUSG00000061518, ENSMUSG00000035674, ENSMUSG00000014313, ENSMUSG00000038462, ENSMUSG00000028648, ENSMUSG00000063882, ENSMUSG00000024959, ENSMUSG00000004446, ENSMUSG00000015968, ENSMUSG00000018770, ENSMUSG00000059003, ENSMUSG00000063694, ENSMUSG00000036751, ENSMUSG00000002771, ENSMUSG00000057378, ENSMUSG00000024099,…
6.40662e-06	extracellular space	-0.840218	89	5540	160	5563	{'odds ratio': 0.5513845196831205}	[0.41942278850310666, 0.7210393502311375]	ENSMUSG00000000901, ENSMUSG00000004897, ENSMUSG00000056999, ENSMUSG00000025352, ENSMUSG00000040488, ENSMUSG00000031778, ENSMUSG00000037405, ENSMUSG00000026553, ENSMUSG00000079662, ENSMUSG00000019966, ENSMUSG00000023206, ENSMUSG00000035237, ENSMUSG00000026814, ENSMUSG00000039239, ENSMUSG00000020427, ENSMUSG00000027419, ENSMUSG00000003814, ENSMUSG00000025289, ENSMUSG00000052911, ENSMUSG00000042423,…	ENSMUSG00000048583, ENSMUSG00000029510, ENSMUSG00000038156, ENSMUSG00000028029, ENSMUSG00000023951, ENSMUSG00000030218, ENSMUSG00000025856, ENSMUSG00000034220, ENSMUSG00000004894, ENSMUSG00000004892, ENSMUSG00000019997, ENSMUSG00000016918, ENSMUSG00000039952, ENSMUSG00000026249, ENSMUSG00000028613, ENSMUSG00000068220, ENSMUSG00000021943, ENSMUSG00000026241, ENSMUSG00000029661, ENSMUSG00000026167,…
0.00102456	G-protein coupled receptor activity	-0.862778	46	5540	84	5563	{'odds ratio': 0.5461563996467809}	[0.3719096420700833, 0.793285315019997]	ENSMUSG00000041014, ENSMUSG00000048965, ENSMUSG00000039106, ENSMUSG00000045087, ENSMUSG00000039167, ENSMUSG00000056679, ENSMUSG00000050199, ENSMUSG00000028782, ENSMUSG00000024462, ENSMUSG00000044197, ENSMUSG00000043999, ENSMUSG00000046793, ENSMUSG00000038390, ENSMUSG00000019828, ENSMUSG00000039809, ENSMUSG00000052229, ENSMUSG00000079056, ENSMUSG00000050164, ENSMUSG00000002885, ENSMUSG00000040229,…	ENSMUSG00000023192, ENSMUSG00000007989, ENSMUSG00000036295, ENSMUSG00000028184, ENSMUSG00000047904, ENSMUSG00000031393, ENSMUSG00000020178, ENSMUSG00000029778, ENSMUSG00000003974, ENSMUSG00000034009, ENSMUSG00000046922, ENSMUSG00000021478, ENSMUSG00000029090, ENSMUSG00000039942, ENSMUSG00000008734, ENSMUSG00000036437, ENSMUSG00000032259, ENSMUSG00000029072, ENSMUSG00000070639, ENSMUSG00000056755,…
0.0006865	ion transport	-0.555902	126	5540	186	5563	{'odds ratio': 0.6728174953911833}	[0.5305689776313705, 0.8509180991254741]	ENSMUSG00000064105, ENSMUSG00000064210, ENSMUSG00000026959, ENSMUSG00000018507, ENSMUSG00000050556, ENSMUSG00000003072, ENSMUSG00000009731, ENSMUSG00000036534, ENSMUSG00000028931, ENSMUSG00000040907, ENSMUSG00000024270, ENSMUSG00000037408, ENSMUSG00000034714, ENSMUSG00000042604, ENSMUSG00000046822, ENSMUSG00000014503, ENSMUSG00000075318, ENSMUSG00000038026, ENSMUSG00000049686, ENSMUSG00000048833,…	ENSMUSG00000033720, ENSMUSG00000000792, ENSMUSG00000006576, ENSMUSG00000032839, ENSMUSG00000028020, ENSMUSG00000064358, ENSMUSG00000045246, ENSMUSG00000020866, ENSMUSG00000055078, ENSMUSG00000054894, ENSMUSG00000003378, ENSMUSG00000059003, ENSMUSG00000037242, ENSMUSG00000064357, ENSMUSG00000057378, ENSMUSG00000063873, ENSMUSG00000034402, ENSMUSG00000040164, ENSMUSG00000059852, ENSMUSG00000001985,…
UNPATTERNED FUNCTIONS (FIG 3A)
0.0173173	Protein export	-1.68971	5	1464	17	1543	{'odds ratio': 0.30775850156594575}	[0.08855090635431366, 0.8718550377084198]	ENSMUSG00000024516, ENSMUSG00000032553, ENSMUSG00000079108, ENSMUSG00000026864, ENSMUSG00000026511	ENSMUSG00000053317, ENSMUSG00000030082, ENSMUSG00000025724, ENSMUSG00000036323, ENSMUSG00000027706, ENSMUSG00000035227, ENSMUSG00000019802, ENSMUSG00000032042, ENSMUSG00000021917, ENSMUSG00000056899, ENSMUSG00000000959, ENSMUSG00000009549, ENSMUSG00000025816, ENSMUSG00000020780, ENSMUSG00000021020, ENSMUSG00000014504, ENSMUSG00000054408
1	Spliceosome	0.0213747	52	1464	54	1543	{'odds ratio': 1.0154727862504043}	[0.6753049810955266, 1.5257627106107967]	ENSMUSG00000074088, ENSMUSG00000025872, ENSMUSG00000039148, ENSMUSG00000059970, ENSMUSG00000046434, ENSMUSG00000066148, ENSMUSG00000001383, ENSMUSG00000024604, ENSMUSG00000002524, ENSMUSG00000025134, ENSMUSG00000028676, ENSMUSG00000052488, ENSMUSG00000061136, ENSMUSG00000040383, ENSMUSG00000031683, ENSMUSG00000032407, ENSMUSG00000019470, ENSMUSG00000015748, ENSMUSG00000005687, ENSMUSG00000020719,…	ENSMUSG00000027404, ENSMUSG00000030216, ENSMUSG00000029538, ENSMUSG00000024097, ENSMUSG00000064317, ENSMUSG00000059208, ENSMUSG00000018379, ENSMUSG00000063511, ENSMUSG00000037361, ENSMUSG00000059005, ENSMUSG00000027649, ENSMUSG00000001767, ENSMUSG00000010608, ENSMUSG00000020850, ENSMUSG00000078348, ENSMUSG00000063800, ENSMUSG00000040824, ENSMUSG00000061479, ENSMUSG00000019659, ENSMUSG00000008333,…
1.12136e-05	chromatin modification	1.1164	95	5540	44	5563	{'odds ratio': 2.1882744749797465}	[1.5120360632675498, 3.2105254799046716]	ENSMUSG00000040363, ENSMUSG00000029004, ENSMUSG00000020694, ENSMUSG00000018501, ENSMUSG00000026313, ENSMUSG00000003778, ENSMUSG00000059995, ENSMUSG00000030180, ENSMUSG00000059851, ENSMUSG00000031358, ENSMUSG00000017548, ENSMUSG00000004698, ENSMUSG00000063870, ENSMUSG00000039354, ENSMUSG00000022394, ENSMUSG00000039231, ENSMUSG00000003868, ENSMUSG00000039473, ENSMUSG00000033326, ENSMUSG00000008855,…	ENSMUSG00000030232, ENSMUSG00000041235, ENSMUSG00000000902, ENSMUSG00000066900, ENSMUSG00000069
0.00952263	Cell cycle	0.841357	51	1464	30	1543	{'odds ratio': 1.8199385240243207}	[1.1299648993247842, 2.977699446776791]	ENSMUSG00000023908, ENSMUSG00000018965, ENSMUSG00000029554, ENSMUSG00000066149, ENSMUSG00000021453, ENSMUSG00000026842, ENSMUSG00000029910, ENSMUSG00000024974, ENSMUSG00000003031, ENSMUSG00000020415, ENSMUSG00000059552, ENSMUSG00000014355, ENSMUSG00000020849, ENSMUSG00000018326, ENSMUSG00000024370, ENSMUSG00000014859, ENSMUSG00000040044, ENSMUSG00000024515, ENSMUSG00000051391, ENSMUSG00000032402,…
0.129244	prenatal lethality	0.304151	109	1544	96	1679	{'odds ratio': 1.252426505403456}	[0.9339905982183583, 1.6815247580670458]	ENSMUSG00000026491, ENSMUSG00000021660, ENSMUSG00000019373, ENSMUSG00000020692, ENSMUSG00000002812, ENSMUSG00000036737, ENSMUSG00000058301, ENSMUSG00000002250, ENSMUSG00000052429, ENSMUSG00000023175, ENSMUSG00000004264, ENSMUSG00000036940, ENSMUSG00000053110, ENSMUSG00000019470, ENSMUSG00000035547, ENSMUSG00000019841, ENSMUSG00000037487, ENSMUSG00000060475, ENSMUSG00000027940, ENSMUSG00000026814,…	ENSMUSG00000061130, ENSMUSG00000047907, ENSMUSG00000000902, ENSMUSG00000002395, ENSMUSG00000022400, ENSMUSG00000042699, ENSMUSG00000046516, ENSMUSG00000030291, ENSMUSG00000058239, ENSMUSG000000
0.000243529	nucleolus	0.610676	184	5540	121	5563	{'odds ratio': 1.545007968629408}	[1.2176750545715622, 1.9662102114877995]	ENSMUSG00000028224, ENSMUSG00000026803, ENSMUSG00000026496, ENSMUSG00000028187, ENSMUSG00000001569, ENSMUSG00000029599, ENSMUSG00000028430, ENSMUSG00000020692, ENSMUSG00000059552, ENSMUSG00000020519, ENSMUSG00000032834, ENSMUSG00000005054, ENSMUSG00000030180, ENSMUSG00000047514, ENSMUSG00000034321, ENSMUSG00000020116, ENSMUSG00000035621, ENSMUSG00000061455, ENSMUSG00000022772, ENSMUSG00000060475,…
1.93232e-13	transcription	0.621032	654	5540	427	5563	{'odds ratio': 1.6098982950520657}	[1.4139003389122398, 1.8344951481844685]	ENSMUSG00000026491, ENSMUSG00000026492, ENSMUSG00000039756, ENSMUSG00000004897, ENSMUSG00000042197, ENSMUSG00000037243, ENSMUSG00000038393, ENSMUSG00000056608, ENSMUSG00000030180, ENSMUSG00000045466, ENSMUSG00000019470, ENSMUSG00000031907, ENSMUSG00000004698, ENSMUSG00000038622, ENSMUSG00000071256, ENSMUSG00000022394, ENSMUSG00000033863, ENSMUSG00000028233, ENSMUSG00000059325, ENSMUSG00000034032,…
6.7834e-06	DNA binding	0.372516	624	5540	484	5563	{'odds ratio': 1.331962797406746}	[1.173289234177119, 1.5126814279770295]	ENSMUSG00000026496, ENSMUSG00000026491, ENSMUSG00000059325, ENSMUSG00000004897, ENSMUSG00000042197, ENSMUSG00000016487, ENSMUSG00000037243, ENSMUSG00000038954, ENSMUSG00000056608, ENSMUSG00000030180, ENSMUSG00000031907, ENSMUSG00000032402, ENSMUSG00000033863, ENSMUSG00000034032, ENSMUSG00000059669, ENSMUSG00000014303, ENSMUSG00000018102, ENSMUSG00000051375, ENSMUSG00000057551, ENSMUSG00000059824,…
1.65664e-13	nucleus	0.334883	1658	5540	1320	5563	{'odds ratio': 1.3728109624272704}	[1.2606315852253582, 1.4951627166000703]	ENSMUSG00000028187, ENSMUSG00000028430, ENSMUSG00000004897, ENSMUSG00000028344, ENSMUSG00000018377, ENSMUSG00000022010, ENSMUSG00000071256, ENSMUSG00000033863, ENSMUSG00000028233, ENSMUSG00000040028, ENSMUSG00000035049, ENSMUSG00000002307, ENSMUSG00000021810, ENSMUSG00000021767, ENSMUSG00000001472, ENSMUSG00000074165, ENSMUSG00000027405, ENSMUSG00000020362, ENSMUSG00000064127, ENSMUSG00000064125,…
0.122105	cytoplasm	0.0751206	1389	5540	1324	5563	{'odds ratio': 1.0713080789472773}	[0.9815059948816114, 1.1693451302355096]	ENSMUSG00000004897, ENSMUSG00000028344, ENSMUSG00000004891, ENSMUSG00000028434, ENSMUSG00000028436, ENSMUSG00000034403, ENSMUSG00000028233, ENSMUSG00000037815, ENSMUSG00000045136, ENSMUSG00000059981, ENSMUSG00000053929, ENSMUSG00000002307, ENSMUSG00000021810, ENSMUSG00000001473, ENSMUSG00000022913, ENSMUSG00000020362, ENSMUSG00000018209, ENSMUSG00000032249, ENSMUSG00000019823, ENSMUSG00000021962,…

## Sheet: Alzheimer's disease
	Dorsal cortex replication	DC %age	Lateral cortex replication	LC %age	ABA ISH	ABA ISH %age
Layers 2/3	67	0.503759	61	0.458647	8	0.170213
Layer 4	2	0.0150376	1	0.0075188	0	0
Layer 5	44	0.330827	53	0.398496	25	0.531915
Layer 6	2	0.0150376	5	0.037594	4	0.0851064
Layer 6b	8	0.0601504	9	0.0676692	3	0.0638298
Unpatterned	55	0.413534	58	0.43609	16	0.340426
# unique genes classifiable:	133		133		47

## Sheet: Parkinson's disease
	Dorsal cortex replication	DC %age	Lateral cortex replication	LC %age	ABA ISH	ABA ISH %age
Layers 2/3	52	0.495238	46	0.446602	6	0.166667
Layer 4	2	0.0190476	2	0.0194175	0	0
Layer 5	45	0.428571	51	0.495146	29	0.805556
Layer 6	2	0.0190476	2	0.0194175	2	0.0555556
Layer 6b	4	0.0380952	6	0.0582524	2	0.0555556
Unpatterned	33	0.314286	35	0.339806	5	0.138889
# unique genes classifiable:	105		103		36

## Sheet: Coronary Artery Disease
	Dorsal cortex replication	DC %age	Lateral cortex replication	LC %age	ABA ISH	ABA ISH %age
Layers 2/3	24	0.205128	16	0.135593	13	0.220339
Layer 4	3	0.025641	4	0.0338983	3	0.0508475
Layer 5	53	0.452991	49	0.415254	20	0.338983
Layer 6	9	0.0769231	16	0.135593	10	0.169492
Layer 6b	17	0.145299	25	0.211864	5	0.0847458
Unpatterned	48	0.410256	44	0.372881	21	0.355932
# unique genes classifiable:	117		118		59

## Sheet: Type I Diabetes
	Dorsal cortex replication	DC %age	Lateral cortex replication	LC %age	ABA ISH	ABA ISH %age
Layers 2/3	18	0.409091	23	0.511111	1	0.166667
Layer 4	1	0.0227273	4	0.0888889	0	0
Layer 5	9	0.204545	10	0.222222	1	0.166667
Layer 6	5	0.113636	3	0.0666667	2	0.333333
Layer 6b	4	0.0909091	1	0.0222222	2	0.333333
Unpatterned	23	0.522727	24	0.533333	2	0.333333
# unique genes classifiable:	44		45		6

[truncated: 2 more sheets: NMDA Receptor, MHC]
