# Supplementary material for: A Transcriptomic Atlas of Mouse Neocortical Layers
Source: Neuron. 2011 Aug 25;71(4-26):605–16. doi: 10.1016/j.neuron.2011.06.039 (PMC3163272; doi:10.1016/j.neuron.2011.06.039)
Supplement: Table S7. Layer Enrichment Probabilities of Patterned LincRNA Transcripts — Related to Figure 5. Calibrated and uncalibrated layer enrichment probabilities of 76 patterned lincRNA transcripts emanating from 66 patterned lincRNA loci. [file mmc6.xls]

## Sheet: patterned_lincRNA_mm9_b59.bed
chrom	start	end	name	strand	block count	block sizes	block starts	Layers 2/3 (uncalib)	Layer 4 (uncalib)	Layer 5 (uncalib)	Layer 6 (uncalib)	Layer 6b (uncalib)	none (uncalib)		Layers 2/3 (calib)	Layer 4 (calib)	Layer 5 (calib)	Layer 6 (calib)	Layer 6b (calib)	none (calib)
chr18	38398141	38400605	TCONS_00036048	-	2	702,112,	0,2352,	0.843	0.989	0.485	0	0	0.003		0.503093	0.449553	0.447372	0.0191898	0.0152346	0.104548
chr18	25913212	25914722	TCONS_00060446	+	2	426,56,	0,1454,	0	0.859	0.073	0.082	0.02	0.001		0.0308457	0.369469	0.151199	0.0967395	0.0750379	0.102953
chr6	31227846	31235252	TCONS_00136488	-	2	107,251,	0,7155,	0.014	0.95	0	0.317	0.072	0.029		0.0738404	0.424733	0.0686805	0.172706	0.106664	0.124939
chr6	107997919	108014946	TCONS_00140350	-	2	199,93,	0,16934,	0	0.093	0.003	0.141	0.666	0.058		0.0308457	0.0942207	0.0723625	0.115505	0.318579	0.147718
chr6	6769859	6811658	TCONS_00181517	-	3	912,2269,133,	0,2439,41666,	0.81	0.009	0.019	0.005	0.025	0.392		0.4785	0.0494382	0.0915718	0.08176	0.0781674	0.349834
chr6	47720692	47723330	TCONS_00189560	+	2	325,1276,	0,1362,	0.006	0.005	0.079	0.972	0.269	0.001		0.0495514	0.0216138	0.157477	0.470614	0.205219	0.102953
chr6	116149436	116158019	TCONS_00194680	-	4	491,88,103,185,	0,2752,7736,8398,	0	0.082	0.923	0.963	0.034	0		0.0308457	0.0872693	0.818235	0.465768	0.0842101	0.102154
chr7	97131302	97134925	TCONS_00206805	+	3	633,100,223,	0,2975,3400,	0.649	0.007	0.004	0.221	0.434	0.227		0.367625	0.0236925	0.0735847	0.156894	0.208221	0.260928
chr7	97272687	97278666	TCONS_00217870	-	2	855,284,	0,5695,	0.585	0.055	0.475	0.001	0.001	0.192		0.338906	0.0899229	0.443438	0.0273957	0.0226898	0.237457
chr7	66933879	66937298	TCONS_00263143	+	2	409,463,	0,2956,	0.005	0.032	0.25	0.142	0.563	0.05		0.0464607	0.0610345	0.281014	0.115907	0.266652	0.141388
chr7	67004973	67048231	TCONS_00263150	+	2	59,202,	0,43056,	0.003	0.031	0	0.353	0.813	0.047		0.0402462	0.0602229	0.0686805	0.188969	0.394617	0.139024
chr7	56811705	56826028	TCONS_00273266	-	2	731,7,	0,14316,	0.522	0.835	0.001	0.158	0.006	0.024		0.306708	0.355376	0.0699104	0.131449	0.0695907	0.121043
chr7	6296285	6297122	TCONS_00294436	-	2	196,141,	0,696,	0.007	0.005	0.674	0.007	0.015	0.097		0.0526299	0.0216138	0.523181	0.0825867	0.0851036	0.179034
chr7	16632083	16632714	TCONS_00305292	+	2	324,161,	0,470,	0	0.007	0.536	0.999	0.628	0		0.0308457	0.0236925	0.461542	0.485285	0.299481	0.102154
chr7	69210078	69214123	TCONS_00314292	-	2	96,814,	0,3231,	0	0.457	0.999	0.056	0.006	0		0.0308457	0.156345	0.920552	0.0960886	0.0695907	0.102154
chr5	144519136	144526133	TCONS_00359856	+	2	522,1590,	0,5407,	0.64	0.031	0.266	0	0.005	0.394		0.362933	0.0602229	0.293636	0.0191898	0.0585311	0.351132
chr5	150944514	150945319	TCONS_00372255	-	2	57,436,	0,369,	0.63	0.324	0.004	0.14	0.038	0.088		0.358869	0.14931	0.0735847	0.115188	0.084443	0.171779
chr5	123583731	123587971	TCONS_00405816	-	2	705,7,	0,4233,	0.005	0.207	0	0.854	0.794	0.056		0.0464607	0.124707	0.0686805	0.408389	0.384568	0.146132
chr1	57097274	57097661	TCONS_00499692	+	2	21,228,	0,159,	0	0.978	0.043	0.069	0.144	0		0.0308457	0.442469	0.118908	0.0919663	0.183528	0.102154
chr1	148333032	148342274	TCONS_00518337	-	2	22,244,	0,8998,	0.094	0.093	0.001	0.506	0.096	0.018		0.188415	0.0942207	0.0699104	0.228231	0.144406	0.116362
chr1	57079765	57099350	TCONS_00546370	+	3	182,118,1917,	0,17412,17668,	0	0	0.532	0.998	0.977	0.004		0.0308457	0.00540541	0.460683	0.484738	0.482944	0.105344
chr1	148273494	148278420	TCONS_00559863	-	3	726,91,27,	0,1246,4899,	0	0.002	0.127	0.994	0.995	0.001		0.0308457	0.0321856	0.199887	0.482551	0.492735	0.102953
chr1	107253458	107258198	TCONS_00572448	+	2	368,32,	0,4708,	0	0.002	0.142	0.996	0.995	0		0.0308457	0.0321856	0.20829	0.483644	0.492735	0.102154
chr1	196858343	196864097	TCONS_00605339	+	2	216,1764,	0,3990,	0.794	0.027	0.052	0.003	0.046	0.317		0.466679	0.0512918	0.12876	0.0522403	0.0888062	0.312072
chr1	148274607	148278652	TCONS_00609192	-	2	224,259,	0,3786,	0.001	0.985	0.05	0.144	0.059	0		0.0339902	0.446969	0.126585	0.11697	0.0936598	0.102154
chr1	42352621	42358763	TCONS_00652227	-	2	409,59,	0,6083,	0.003	0.273	0.025	0.884	0.015	0.001		0.0402462	0.135511	0.0985711	0.423985	0.0851036	0.102953
chr19	55179514	55191995	TCONS_00665538	+	2	1508,21,	0,12460,	0	0.083	0.768	0.062	0.059	0		0.0308457	0.0877923	0.612437	0.0945658	0.0936598	0.102154
chr19	5799600	5802016	TCONS_00666654	-	2	1779,183,	0,2233,	0.179	0	0.005	0.746	0.683	0.284		0.222958	0.00540541	0.0748041	0.352813	0.327164	0.297097
chr19	55177671	55192019	TCONS_00702007	+	2	1098,45,	0,14303,	0	0.833	0.894	0.474	0.001	0		0.0308457	0.354209	0.77912	0.223097	0.0226898	0.102154
chr19	56785055	56788434	TCONS_00708976	+	2	208,819,	0,2560,	0.014	0.95	0	0.317	0.072	0.029		0.0738404	0.424733	0.0686805	0.172706	0.106664	0.124939
chr14	111840441	111846584	TCONS_00875696	-	2	221,67,	0,6076,	0	0.265	1	0.009	0.002	0		0.0308457	0.134456	0.921905	0.0739518	0.0307058	0.102154
chr14	111994971	112036148	TCONS_00875836	-	2	200,165,	0,41012,	0.059	1	0.888	0	0	0		0.136053	0.456709	0.770999	0.0191898	0.0152346	0.102154
chr14	57316709	57318259	TCONS_00902554	-	2	166,273,	0,1277,	0.017	1	0	0.071	0.012	0		0.0827018	0.456709	0.0686805	0.0917983	0.0813342	0.102154
chr14	18433345	18492433	TCONS_00928488	-	3	66,218,165,	0,25589,58923,	0	0.457	0.999	0.056	0.006	0		0.0308457	0.156345	0.920552	0.0960886	0.0695907	0.102154
chrX	150158150	150175848	TCONS_00939409	+	4	330,136,77,265,	0,2098,5255,17433,	0.674	0.028	0.284	0	0.002	0.326		0.382693	0.0542879	0.307993	0.0191898	0.0307058	0.315046
chrX	47890542	47902847	TCONS_00969092	+	2	71,134,	0,12171,	0	0.85	0.301	0.057	0.082	0		0.0308457	0.364163	0.321822	0.0959556	0.127565	0.102154
chrX	47984065	47988392	TCONS_00969194	+	2	103,274,	0,4053,	0	0.001	0.932	0.294	0.504	0.006		0.0308457	0.0211913	0.830344	0.163542	0.240064	0.106931
chrX	117398365	117403837	TCONS_01006134	-	2	25,182,	0,5290,	0	0.859	0.073	0.082	0.02	0.001		0.0308457	0.369469	0.151199	0.0967395	0.0750379	0.102953
chr10	98566412	98569362	TCONS_01099003	-	3	282,186,67,	0,2461,2883,	0.667	1	0	0.021	0.001	0		0.378288	0.456709	0.0686805	0.0698453	0.0226898	0.102154
chr10	109709834	109892933	TCONS_01112896	-	3	50,56,227,	0,44187,182872,	0.051	0.031	0.494	0.545	0.018	0.012		0.124063	0.0602229	0.450838	0.244443	0.0765066	0.111663
chr15	44620024	44637450	TCONS_01140553	+	2	145,669,	0,16757,	0.02	0.094	0.974	0.003	0.004	0.008		0.0912937	0.0946617	0.886819	0.0522403	0.0486151	0.108513
chr15	85507372	85509194	TCONS_01149824	-	2	377,24,	0,1798,	0.007	0.337	0.011	0.913	0.021	0.004		0.0526299	0.152155	0.0820619	0.439187	0.0747756	0.105344
chr15	85523836	85525430	TCONS_01149825	-	2	216,81,	0,1513,	0.005	1	0	0.665	0.28	0		0.0464607	0.456709	0.0686805	0.311087	0.202466	0.102154
chr15	78845861	78856563	TCONS_01173296	-	2	1701,637,	0,10065,	0.027	0.001	0.644	0.254	0.313	0.059		0.108337	0.0211913	0.50114	0.154518	0.194276	0.148512
chr15	89308399	89316218	TCONS_01181952	+	2	41,1367,	0,6452,	0	0.001	0.266	1	0.684	0		0.0308457	0.0211913	0.293636	0.485833	0.327671	0.102154
chr15	11836418	11836906	TCONS_01225326	+	2	325,41,	0,447,	0	0.184	0.895	0.871	0.004	0		0.0308457	0.116103	0.780472	0.417213	0.0486151	0.102154
chr15	89306664	89309444	TCONS_01227070	+	4	52,221,133,1143,	0,965,1309,1637,	0	0.203	0.013	0.999	0.171	0		0.0308457	0.123871	0.0844578	0.485285	0.183483	0.102154
chr13	34046573	34052051	TCONS_01235048	+	3	121,57,309,	0,3897,5169,	0.662	0.007	0.048	0.01	0.042	0.457		0.375221	0.0236925	0.124402	0.0713247	0.0858009	0.39834
chr13	58256581	58258318	TCONS_01245592	-	2	277,166,	0,1571,	0	0.457	0.999	0.056	0.006	0		0.0308457	0.156345	0.920552	0.0960886	0.0695907	0.102154
chr13	78342202	78370781	TCONS_01265790	+	2	497,302,	0,28277,	0	0.233	0.003	1	0.245	0		0.0308457	0.129245	0.0723625	0.485833	0.208247	0.102154
chr16	44719234	44723911	TCONS_01368809	-	2	1306,76,	0,4601,	0.013	0	0.091	0.662	0.274	0.047		0.0708484	0.00540541	0.169659	0.309525	0.203924	0.139024
chr16	44719275	44724009	TCONS_01403647	-	3	1265,40,174,	0,1405,4560,	0.009	0.989	0.997	0	0	0		0.0587498	0.449553	0.917847	0.0191898	0.0152346	0.102154
chr16	5885052	5886266	TCONS_01415327	+	2	905,53,	0,1161,	0.169	0.933	0.741	0.001	0.001	0.014		0.225071	0.414155	0.582128	0.0273957	0.0226898	0.113232
chr16	44719259	44721079	TCONS_01418523	-	2	1281,399,	0,1421,	0.017	1	0	0.071	0.012	0		0.0827018	0.456709	0.0686805	0.0917983	0.0813342	0.102154
chr9	27156234	27165084	TCONS_01492286	-	2	3524,568,	0,8282,	0.023	0.027	0.001	0.799	0.891	0.072		0.0994278	0.0512918	0.0699104	0.38002	0.436373	0.158895
chr9	53106531	53107896	TCONS_01493820	-	2	808,28,	0,1337,	0	0.053	0	0.772	0.993	0.014		0.0308457	0.0893774	0.0686805	0.366153	0.491646	0.113232
chr9	108983688	108984799	TCONS_01559216	-	2	915,114,	0,997,	0	0.082	0.923	0.963	0.034	0		0.0308457	0.0872693	0.818235	0.465768	0.0842101	0.102154
chr3	36414645	36420749	TCONS_01574796	-	3	1397,114,663,	0,4630,5441,	0.381	0.129	0.725	0.001	0.001	0.119		0.270837	0.0998401	0.566359	0.0273957	0.0226898	0.196416
chr17	63393940	63399707	TCONS_01730803	+	2	225,4702,	0,1065,	0	0.042	0.006	0.997	0.862	0		0.0308457	0.0778437	0.0760209	0.484191	0.420769	0.102154
chr17	69179028	69187012	TCONS_01766359	-	2	629,1108,	0,6876,	0	0.799	0.017	0.962	0.215	0		0.0308457	0.334545	0.089213	0.465231	0.199766	0.102154
chr12	86932581	86939438	TCONS_01802505	-	2	27,381,	0,6476,	0.984	0.996	0.011	0.011	0	0.002		0.609905	0.454099	0.0820619	0.0724438	0.0152346	0.103752
chr12	103206308	103214193	TCONS_01803465	-	3	112,141,323,	0,1395,7562,	0.061	0.002	0.842	0.002	0.069	0.114		0.138348	0.0321856	0.708466	0.0384267	0.101666	0.192552
chr12	103206308	103214193	TCONS_01803466	-	3	112,144,323,	0,1395,7562,	0.062	0.005	0.91	0.001	0.027	0.091		0.139456	0.0216138	0.800726	0.0273957	0.0817229	0.174199
chr12	112810446	112812576	TCONS_01804272	-	2	1039,492,	0,1638,	0.816	0.263	0.392	0.001	0	0.062		0.482952	0.134213	0.396451	0.0273957	0.0152346	0.150899
chr12	50474607	50482899	TCONS_01826057	-	2	193,95,	0,8197,	0	0.064	0	1	0.991	0		0.0308457	0.0916793	0.0686805	0.485833	0.490558	0.102154
chr12	102267320	102277446	TCONS_01837408	+	2	354,194,	0,9932,	0.001	0.996	0.967	0.006	0.001	0		0.0339902	0.454099	0.8774	0.0832844	0.0226898	0.102154
chr12	62600380	62620875	TCONS_01841090	-	2	441,4087,	0,16408,	0	0.003	0.002	0.971	0.977	0.138		0.0308457	0.0281351	0.0711378	0.470074	0.482944	0.209602
chr12	50470032	50482832	TCONS_01857677	-	2	538,28,	0,12772,	0	0.001	0	1	1	0		0.0308457	0.0211913	0.0686805	0.485833	0.495458	0.102154
chr12	35576590	35591532	TCONS_01864500	+	2	7,246,	0,14696,	0.012	0.561	0.765	0.003	0	0.001		0.067842	0.195802	0.608837	0.0522403	0.0152346	0.102953
chr12	50470382	50482977	TCONS_01868270	-	3	196,206,173,	0,4212,12422,	0	0.064	0	1	0.991	0		0.0308457	0.0916793	0.0686805	0.485833	0.490558	0.102154
chr12	62600380	62606993	TCONS_01868469	-	2	441,25,	0,6588,	0	0.457	0.999	0.056	0.006	0		0.0308457	0.156345	0.920552	0.0960886	0.0695907	0.102154
chr12	110889276	110890834	TCONS_01878632	-	2	33,771,	0,787,	0.31	0.915	0	0.841	0.136	0.001		0.260015	0.403094	0.0686805	0.401662	0.17772	0.102953
chr11	62416384	62418313	TCONS_01896097	+	5	141,47,49,63,156,	0,353,715,1521,1773,	0.874	0.057	0.039	0.003	0.002	0.167		0.526375	0.0902291	0.114469	0.0522403	0.0307058	0.224468
chr4	155397627	155398058	TCONS_02153679	+	2	26,253,	0,178,	0.001	0.008	0	1	0.867	0.001		0.0339902	0.0387083	0.0686805	0.485833	0.423454	0.102953
chr4	43064108	43066128	TCONS_02163640	+	2	141,102,	0,1918,	0.628	0.027	0.053	0.032	0.024	0.238		0.3582	0.0512918	0.129844	0.0880505	0.0773192	0.268772
chr2	19266288	19269316	TCONS_02253207	-	2	454,128,	0,2900,	0.11	1	0	0.724	0.175	0		0.209704	0.456709	0.0686805	0.341523	0.182707	0.102154
